# Supplementary material for: Characterization of Modification Patterns, Biological Function, Clinical Implication, and Immune Microenvironment Association of m6A Regulators in Pancreatic Cancer
Source: Front Genet. 2021 Sep 17;12:702072. doi: 10.3389/fgene.2021.702072 (PMC8484796; doi:10.3389/fgene.2021.702072)
Supplement: Supplementary file 1 [file Table2.XLSX]

## Sheet: Sheet1
Sample	cluster
TCGA-2J-AABA-01A	m6AclusterA
TCGA-IB-7891-01A	m6AclusterB
TCGA-3A-A9J0-01A	m6AclusterA
TCGA-HZ-7920-01A	m6AclusterB
TCGA-IB-7645-01A	m6AclusterB
TCGA-IB-AAUV-01A	m6AclusterB
TCGA-HV-A5A5-01A	m6AclusterB
TCGA-IB-A6UG-01A	m6AclusterA
TCGA-F2-A7TX-01A	m6AclusterB
TCGA-3A-A9I9-01A	m6AclusterB
TCGA-HZ-8519-01A	m6AclusterB
TCGA-IB-AAUM-01A	m6AclusterB
TCGA-IB-7885-01A	m6AclusterA
TCGA-F2-A44H-01A	m6AclusterB
TCGA-FB-AAQ2-01A	m6AclusterA
TCGA-IB-7644-01A	m6AclusterA
TCGA-L1-A7W4-01A	m6AclusterA
TCGA-XN-A8T5-01A	m6AclusterA
TCGA-HZ-7925-01A	m6AclusterB
TCGA-2J-AAB4-01A	m6AclusterB
TCGA-IB-AAUW-01A	m6AclusterB
TCGA-F2-7276-01A	m6AclusterB
TCGA-H6-A45N-01A	m6AclusterA
TCGA-IB-7889-01A	m6AclusterA
TCGA-IB-A7LX-01A	m6AclusterB
TCGA-3A-A9IR-01A	m6AclusterA
TCGA-HZ-A8P0-01A	m6AclusterA
TCGA-2L-AAQE-01A	m6AclusterA
TCGA-HZ-A77Q-01A	m6AclusterA
TCGA-F2-A44G-01A	m6AclusterB
TCGA-HZ-7919-01A	m6AclusterA
TCGA-US-A77E-01A	m6AclusterB
TCGA-HV-A5A3-01A	m6AclusterB
TCGA-HV-A7OP-01A	m6AclusterA
TCGA-3A-A9IJ-01A	m6AclusterA
TCGA-IB-A5SP-01A	m6AclusterB
TCGA-M8-A5N4-01A	m6AclusterB
TCGA-3A-A9IC-01A	m6AclusterA
TCGA-FB-A7DR-01A	m6AclusterB
TCGA-LB-A8F3-01A	m6AclusterA
TCGA-FB-AAPZ-01A	m6AclusterB
TCGA-IB-7652-01A	m6AclusterB
TCGA-HV-A5A4-01A	m6AclusterB
TCGA-HV-A5A6-01A	m6AclusterB
TCGA-FB-A78T-01A	m6AclusterA
TCGA-Z5-AAPL-01A	m6AclusterB
TCGA-IB-AAUR-01A	m6AclusterA
TCGA-YH-A8SY-01A	m6AclusterA
TCGA-S4-A8RP-01A	m6AclusterA
TCGA-HZ-7289-01A	m6AclusterA
TCGA-S4-A8RM-01A	m6AclusterB
TCGA-2J-AABI-01A	m6AclusterA
TCGA-IB-8126-01A	m6AclusterB
TCGA-IB-A6UF-01A	m6AclusterA
TCGA-3A-A9IO-01A	m6AclusterB
TCGA-2J-AABF-01A	m6AclusterA
TCGA-HZ-A77P-01A	m6AclusterA
TCGA-2J-AABV-01A	m6AclusterA
TCGA-3A-A9IZ-01A	m6AclusterB
TCGA-XD-AAUI-01A	m6AclusterB
TCGA-3A-A9IN-01A	m6AclusterA
TCGA-S4-A8RO-01A	m6AclusterA
TCGA-IB-AAUT-01A	m6AclusterB
TCGA-US-A779-01A	m6AclusterA
TCGA-F2-6880-01A	m6AclusterB
TCGA-HZ-7926-01A	m6AclusterA
TCGA-XD-AAUH-01A	m6AclusterA
TCGA-Q3-AA2A-01A	m6AclusterB
TCGA-YB-A89D-01A	m6AclusterB
TCGA-3A-A9IL-01A	m6AclusterA
TCGA-IB-AAUQ-01A	m6AclusterA
TCGA-IB-A5SS-01A	m6AclusterA
TCGA-HZ-A49G-01A	m6AclusterB
TCGA-XN-A8T3-01A	m6AclusterB
TCGA-2J-AAB6-01A	m6AclusterB
TCGA-IB-AAUS-01A	m6AclusterA
TCGA-IB-AAUU-01A	m6AclusterB
TCGA-US-A77J-01A	m6AclusterA
TCGA-HZ-8636-01A	m6AclusterA
TCGA-FB-AAPU-01A	m6AclusterB
TCGA-US-A774-01A	m6AclusterA
TCGA-F2-7273-01A	m6AclusterB
TCGA-HZ-A4BH-01A	m6AclusterB
TCGA-2J-AABH-01A	m6AclusterA
TCGA-2J-AABP-01A	m6AclusterB
TCGA-2L-AAQL-01A	m6AclusterA
TCGA-LB-A9Q5-01A	m6AclusterB
TCGA-2J-AABT-01A	m6AclusterB
TCGA-2J-AAB1-01A	m6AclusterB
TCGA-FB-A5VM-01A	m6AclusterA
TCGA-IB-AAUN-01A	m6AclusterA
TCGA-FB-AAQ3-01A	m6AclusterB
TCGA-IB-7888-01A	m6AclusterB
TCGA-HZ-7922-01A	m6AclusterB
TCGA-FB-AAQ0-01A	m6AclusterB
TCGA-HZ-8001-01A	m6AclusterA
TCGA-2J-AABO-01A	m6AclusterA
TCGA-H6-8124-01A	m6AclusterA
TCGA-2L-AAQA-01A	m6AclusterA
TCGA-HZ-8005-01A	m6AclusterA
TCGA-IB-AAUO-01A	m6AclusterB
TCGA-HV-AA8V-01A	m6AclusterA
TCGA-HZ-A49I-01A	m6AclusterB
TCGA-HV-A7OL-01A	m6AclusterA
TCGA-F2-A8YN-01A	m6AclusterB
TCGA-IB-8127-01A	m6AclusterB
TCGA-H8-A6C1-01A	m6AclusterB
TCGA-IB-7893-01A	m6AclusterB
TCGA-HZ-A49H-01A	m6AclusterA
TCGA-3A-A9I7-01A	m6AclusterA
TCGA-HV-AA8X-01A	m6AclusterB
TCGA-FB-A4P6-01A	m6AclusterB
TCGA-HZ-8315-01A	m6AclusterB
TCGA-3A-A9IB-01A	m6AclusterB
TCGA-HZ-A4BK-01A	m6AclusterB
TCGA-FB-AAPP-01A	m6AclusterA
TCGA-3E-AAAY-01A	m6AclusterB
TCGA-HZ-A77O-01A	m6AclusterA
TCGA-FB-AAPS-01A	m6AclusterA
TCGA-HZ-8003-01A	m6AclusterB
TCGA-3A-A9IS-01A	m6AclusterA
TCGA-IB-7890-01A	m6AclusterB
TCGA-3A-A9I5-01A	m6AclusterB
TCGA-FB-A545-01A	m6AclusterA
TCGA-HZ-7918-01A	m6AclusterB
TCGA-2J-AAB9-01A	m6AclusterA
TCGA-3A-A9IH-01A	m6AclusterA
TCGA-FB-AAQ6-01A	m6AclusterB
TCGA-HZ-8002-01A	m6AclusterA
TCGA-2L-AAQM-01A	m6AclusterA
TCGA-RB-A7B8-01A	m6AclusterA
TCGA-HZ-8317-01A	m6AclusterB
TCGA-HZ-8638-01A	m6AclusterB
TCGA-FB-AAQ1-01A	m6AclusterA
TCGA-HZ-7924-01A	m6AclusterA
TCGA-HZ-7923-01A	m6AclusterB
TCGA-2J-AABK-01A	m6AclusterB
TCGA-HZ-8637-01A	m6AclusterB
TCGA-US-A776-01A	m6AclusterA
TCGA-OE-A75W-01A	m6AclusterA
TCGA-IB-7654-01A	m6AclusterB
TCGA-LB-A7SX-01A	m6AclusterB
TCGA-3A-A9IU-01A	m6AclusterA
TCGA-US-A77G-01A	m6AclusterA
TCGA-XD-AAUG-01A	m6AclusterB
TCGA-IB-A5ST-01A	m6AclusterA
TCGA-XD-AAUL-01A	m6AclusterB
TCGA-IB-A7M4-01A	m6AclusterA
TCGA-3A-A9IX-01A	m6AclusterB
TCGA-IB-7887-01A	m6AclusterB
TCGA-2L-AAQJ-01A	m6AclusterB
TCGA-IB-AAUP-01A	m6AclusterB
TCGA-HZ-A8P1-01A	m6AclusterB
TCGA-FB-A4P5-01A	m6AclusterA
TCGA-IB-A5SO-01A	m6AclusterB
TCGA-2J-AAB8-01A	m6AclusterB
TCGA-3A-A9IV-01A	m6AclusterA
TCGA-PZ-A5RE-01A	m6AclusterA
TCGA-IB-7886-01A	m6AclusterB
TCGA-IB-A5SQ-01A	m6AclusterA
TCGA-Q3-A5QY-01A	m6AclusterA
TCGA-IB-7649-01A	m6AclusterB
TCGA-2J-AABU-01A	m6AclusterB
TCGA-2J-AABE-01A	m6AclusterA
TCGA-2J-AABR-01A	m6AclusterA
TCGA-2L-AAQI-01A	m6AclusterB
TCGA-IB-7651-01A	m6AclusterB
TCGA-RB-AA9M-01A	m6AclusterA
TCGA-IB-7646-01A	m6AclusterB
TCGA-YY-A8LH-01A	m6AclusterB
TCGA-FB-AAPY-01A	m6AclusterB
TCGA-RL-AAAS-01A	m6AclusterA
TCGA-3E-AAAZ-01A	m6AclusterA
TCGA-FB-AAPQ-01A	m6AclusterB
TCGA-F2-6879-01A	m6AclusterB
TCGA-IB-7897-01A	m6AclusterB
TCGA-HZ-A9TJ-01A	m6AclusterA
DO35083	m6AclusterB
DO35081	m6AclusterB
DO35082	m6AclusterA
DO35085	m6AclusterB
DO35236	m6AclusterB
DO35232	m6AclusterB
DO35230	m6AclusterB
DO35242	m6AclusterB
DO35214	m6AclusterB
DO35210	m6AclusterB
DO35228	m6AclusterB
DO35226	m6AclusterB
DO35222	m6AclusterB
DO35220	m6AclusterB
DO35202	m6AclusterB
DO35295	m6AclusterB
DO35280	m6AclusterB
DO35290	m6AclusterB
DO35258	m6AclusterB
DO35251	m6AclusterB
DO35262	m6AclusterB
DO35116	m6AclusterB
DO35128	m6AclusterB
DO35126	m6AclusterB
DO35124	m6AclusterB
DO35104	m6AclusterB
DO35100	m6AclusterB
DO35198	m6AclusterB
DO35182	m6AclusterB
DO35194	m6AclusterB
DO35190	m6AclusterB
DO35184	m6AclusterB
DO35160	m6AclusterB
DO35152	m6AclusterB
DO35170	m6AclusterB
DO35168	m6AclusterB
DO35164	m6AclusterB
DO35138	m6AclusterB
DO35136	m6AclusterB
DO35132	m6AclusterB
DO35130	m6AclusterB
DO35148	m6AclusterB
DO35144	m6AclusterB
DO35142	m6AclusterB
DO35140	m6AclusterB
DO35098	m6AclusterA
DO230464	m6AclusterB
DO35096	m6AclusterB
DO230463	m6AclusterB
DO51548	m6AclusterA
DO51549	m6AclusterB
DO51540	m6AclusterB
DO51541	m6AclusterB
DO51542	m6AclusterB
DO51543	m6AclusterA
DO51545	m6AclusterB
DO51535	m6AclusterB
DO51536	m6AclusterB
DO51537	m6AclusterA
DO51538	m6AclusterB
DO51530	m6AclusterB
DO51531	m6AclusterB
DO51532	m6AclusterB
DO51533	m6AclusterB
DO51534	m6AclusterB
DO51524	m6AclusterB
DO51525	m6AclusterB
DO51526	m6AclusterB
DO51527	m6AclusterB
DO51528	m6AclusterB
DO51529	m6AclusterB
DO51520	m6AclusterB
DO51521	m6AclusterB
DO51522	m6AclusterB
DO51523	m6AclusterB
DO51513	m6AclusterB
DO51514	m6AclusterA
DO51515	m6AclusterB
DO51517	m6AclusterB
DO51518	m6AclusterB
DO51519	m6AclusterB
DO51510	m6AclusterB
DO51511	m6AclusterB
DO51512	m6AclusterB
DO51502	m6AclusterB
DO51503	m6AclusterB
DO51504	m6AclusterA
DO51505	m6AclusterB
DO51506	m6AclusterB
DO51507	m6AclusterB
DO51509	m6AclusterB
DO51500	m6AclusterB
DO51501	m6AclusterB
DO51494	m6AclusterB
DO51495	m6AclusterB
DO51496	m6AclusterB
DO51497	m6AclusterB
DO51498	m6AclusterA
DO51490	m6AclusterB
DO51491	m6AclusterB
DO51492	m6AclusterB
DO51493	m6AclusterB
DO51483	m6AclusterB
DO51484	m6AclusterA
DO51485	m6AclusterB
DO51487	m6AclusterB
DO51489	m6AclusterB
DO51480	m6AclusterB
DO51481	m6AclusterB
DO51482	m6AclusterB
DO51472	m6AclusterB
DO51473	m6AclusterB
DO51474	m6AclusterB
DO51475	m6AclusterB
DO51476	m6AclusterB
DO51478	m6AclusterB
DO51479	m6AclusterB
DO51470	m6AclusterB
DO51469	m6AclusterB
DO51464	m6AclusterB
DO51465	m6AclusterB
DO51466	m6AclusterB
DO51467	m6AclusterB
DO51468	m6AclusterB
DO49478	m6AclusterB
DO49475	m6AclusterB
DO49481	m6AclusterB
DO49469	m6AclusterB
DO49463	m6AclusterB
DO49472	m6AclusterB
DO49457	m6AclusterB
DO49454	m6AclusterB
DO49451	m6AclusterB
DO49460	m6AclusterB
DO49448	m6AclusterB
DO49442	m6AclusterB
DO49439	m6AclusterB
DO49436	m6AclusterB
DO49433	m6AclusterB
DO49430	m6AclusterB
DO49427	m6AclusterB
DO49424	m6AclusterB
DO49420	m6AclusterB
DO49421	m6AclusterB
DO49419	m6AclusterB
DO49418	m6AclusterA
DO227604	m6AclusterB
DO227625	m6AclusterB
DO227596	m6AclusterB
DO227531	m6AclusterB
DO227544	m6AclusterB
DO227558	m6AclusterB
DO227564	m6AclusterB
DO227570	m6AclusterB
DO227581	m6AclusterB
DO227704	m6AclusterB
DO227721	m6AclusterB
DO227727	m6AclusterB
DO227736	m6AclusterB
DO227742	m6AclusterB
DO227633	m6AclusterB
DO227636	m6AclusterB
DO227648	m6AclusterB
DO227652	m6AclusterB
DO227661	m6AclusterB
DO227671	m6AclusterB
DO227687	m6AclusterB
DO227684	m6AclusterB
DO227695	m6AclusterB
DO35472	m6AclusterB
DO35490	m6AclusterB
DO35454	m6AclusterB
DO35466	m6AclusterB
DO35436	m6AclusterB
DO35430	m6AclusterB
DO35448	m6AclusterB
DO35442	m6AclusterB
DO35412	m6AclusterB
DO35424	m6AclusterB
DO35496	m6AclusterB
DO35406	m6AclusterA
DO35400	m6AclusterB
DO35350	m6AclusterB
DO35365	m6AclusterB
DO35360	m6AclusterB
DO35335	m6AclusterB
DO35330	m6AclusterB
DO35340	m6AclusterB
DO35310	m6AclusterB
DO35320	m6AclusterB
DO35305	m6AclusterB
DO35300	m6AclusterB
DO35532	m6AclusterB
DO35526	m6AclusterB
DO35520	m6AclusterB
DO224575	m6AclusterB
DO224642	m6AclusterB
DO224648	m6AclusterB
DO224656	m6AclusterB
DO224688	m6AclusterB
DO224698	m6AclusterB
DO224633	m6AclusterB
DO224767	m6AclusterB
DO224764	m6AclusterB
DO224770	m6AclusterB
DO224776	m6AclusterB
DO224779	m6AclusterB
DO224784	m6AclusterB
DO224782	m6AclusterB
DO224705	m6AclusterB
DO224712	m6AclusterB
DO224719	m6AclusterB
DO224714	m6AclusterB
DO224724	m6AclusterB
DO224734	m6AclusterB
DO224745	m6AclusterB
DO224740	m6AclusterB
DO224752	m6AclusterB
DO224750	m6AclusterB
DO224758	m6AclusterB
DO221539	m6AclusterB
DO221543	m6AclusterB
DO221544	m6AclusterB
DO221541	m6AclusterB
DO221542	m6AclusterB
DO221540	m6AclusterB
DO221545	m6AclusterB
DO221546	m6AclusterB
DO231247	m6AclusterB
DO231256	m6AclusterB
DO231251	m6AclusterB
DO231264	m6AclusterB
DO231278	m6AclusterA
DO231284	m6AclusterB
DO49204	m6AclusterA
DO49201	m6AclusterB
DO49198	m6AclusterB
DO49199	m6AclusterB
DO49193	m6AclusterA
DO49178	m6AclusterB
DO49185	m6AclusterB
DO49183	m6AclusterA
DO49184	m6AclusterB
DO49181	m6AclusterB
DO49168	m6AclusterB
DO49166	m6AclusterA
DO49175	m6AclusterB
DO49172	m6AclusterA
DO49170	m6AclusterB
DO49164	m6AclusterB
DO49138	m6AclusterB
DO49137	m6AclusterA
DO49135	m6AclusterB
DO49133	m6AclusterA
DO49129	m6AclusterA
DO49127	m6AclusterB
DO49130	m6AclusterB
DO49113	m6AclusterA
DO49105	m6AclusterA
DO49090	m6AclusterB
DO49079	m6AclusterB
DO49078	m6AclusterB
DO49087	m6AclusterA
DO49080	m6AclusterA
DO49076	m6AclusterB
DO49074	m6AclusterB
DO33256	m6AclusterA
DO34504	m6AclusterA
DO33168	m6AclusterB
DO34448	m6AclusterB
DO33128	m6AclusterA
DO34432	m6AclusterA
DO33472	m6AclusterB
DO33488	m6AclusterA
DO33480	m6AclusterB
DO34785	m6AclusterA
DO34793	m6AclusterA
DO34728	m6AclusterB
DO34720	m6AclusterA
DO33408	m6AclusterB
DO34736	m6AclusterB
DO33400	m6AclusterA
DO33392	m6AclusterA
DO33376	m6AclusterB
DO34680	m6AclusterA
DO33368	m6AclusterB
DO34696	m6AclusterA
DO33336	m6AclusterB
DO33344	m6AclusterB
DO34640	m6AclusterB
DO34656	m6AclusterA
DO34608	m6AclusterA
DO34600	m6AclusterB
DO34616	m6AclusterA
DO34368	m6AclusterA
DO34376	m6AclusterB
DO34336	m6AclusterB
DO33091	m6AclusterB
DO34312	m6AclusterB
DO34264	m6AclusterA
DO34240	m6AclusterB
DO34288	m6AclusterA
DO33984	m6AclusterA
DO32936	m6AclusterA
DO32900	m6AclusterB
DO32887	m6AclusterB
DO32860	m6AclusterB
DO32863	m6AclusterB
DO32875	m6AclusterB
DO32878	m6AclusterB
DO32829	m6AclusterB
DO34945	m6AclusterA
DO33600	m6AclusterA
DO34905	m6AclusterB
DO33656	m6AclusterB
DO34961	m6AclusterB
DO33632	m6AclusterA
DO34809	m6AclusterB
DO34801	m6AclusterA
DO34817	m6AclusterA
DO33552	m6AclusterA
DO33544	m6AclusterA
DO34849	m6AclusterB
DO33512	m6AclusterA
DO33528	m6AclusterA
