# Supplementary material for: Characterization of Modification Patterns, Biological Function, Clinical Implication, and Immune Microenvironment Association of m6A Regulators in Pancreatic Cancer
Source: Front Genet. 2021 Sep 17;12:702072. doi: 10.3389/fgene.2021.702072 (PMC8484796; doi:10.3389/fgene.2021.702072)
Supplement: Supplementary file 2 [file Table3.XLSX]

## Sheet: Sheet1
IRF2BP1
RBM15B
UQCRC1
SCAND1
CENPB
JOSD2
DOHH
TIGD5
TUBB4B
NUDT16L1
TSSC4
RABAC1
ALKBH7
GPAA1
ZNHIT2
HSPBP1
MRPS26
ANAPC11
WDR34
C9orf69
JUND
DPM3
FAM207A
YIF1A
B3GALT6
ZNF524
EXOSC4
WDR18
RPL29
C8orf82
PDF
SIVA1
SDHAF1
KLF16
OXLD1
C6orf226
AKT1S1
TIMM13
YDJC
TMUB1
POLR2I
COX8A
MBD3
EMC6
ISOC2
SDF2L1
C9orf16
ENDOG
BOLA1
H2AFX
H1FX
WBSCR16
BCAT2
KIAA1033
MRPS34
CUTA
PKP3
TSR3
POP7
MRPL55
MZT2B
RRP1
COA3
RNF187
C17orf89
GPX1
TSTD1
MZT2A
C1orf122
PTRHD1
CHCHD5
FAM173A
MRPS12
HES6
C16orf13
ATP5D
RPL13
TMEM160
MRPS24
MRPL41
NDUFB11
ROMO1
C19orf70
LSM7
POLD2
ZNF787
RPS19BP1
HIF1A
NR2F6
C11orf31
GADD45GIP1
CCDC85B
C19orf60
BAD
NPDC1
TMEM238
HIST2H2AC
C4orf48
FAU
C20orf27
C19orf43
PFKL
POLR2L
NME3
RPLP2
NME1-NME2
MIF
MRPL53
RPS21
MYEOV2
HIST1H4J
STRA13
LINC00116
NAMPT
UBE2S
FXYD3
RPL28
FAM83E
OLR1
PDXK
AURKAIP1
CLDN3
CLDN4
METRN
PCSK1N
S100A6
PRKCDBP
SNHG9
IFI44L
SRM
PTPRC
COMTD1
SMIM22
CDC42EP5
CFH
PHLDA2
CITED4
ABI3BP
GABRE
TFF3
