# Supplementary material for: Characterization of Modification Patterns, Biological Function, Clinical Implication, and Immune Microenvironment Association of m6A Regulators in Pancreatic Cancer
Source: Front Genet. 2021 Sep 17;12:702072. doi: 10.3389/fgene.2021.702072 (PMC8484796; doi:10.3389/fgene.2021.702072)
Supplement: Supplementary file 3 [file DataSheet3.CSV]

	AGE	SEX	GRADE	PM	PT	STAGE	PN	ALCOHOL_HISTORY	DFS_MONTHS	DFS_STATUS	DIABETES	HISTORY_CHRONIC_PANCREATITIS	MUTATION_COUNT	OS_STATUS	OS_MONTHS	PRIMARY_SITE_PATIENT	RADIATION	SITE_OF_TUMOR_TISSUE	TABACCO
TCGA-XD-AAUG-01A	66	Female	G2	M1	T3	Stage IV	N1	YES	13.8	0:DiseaseFree			28	0:LIVING	13.8	Other (please specify)	NO	Pancreas	1
TCGA-HZ-7926-01A	57	Male	G1	MX	T3	Stage IIB	N1	NO	11.17	1:Recurred/Progressed			32	1:DECEASED	17.02	Head of Pancreas		Pancreas	NA
TCGA-2J-AABT-01A	72	Female	G2	M0	T3	Stage IIB	N1	YES	10.48	0:DiseaseFree	YES	YES	30	0:LIVING	10.48	Head of Pancreas		Pancreas	1
TCGA-2J-AAB9-01A	70	Female	G1	M0	T3	Stage IIB	N1	YES	17.12	1:Recurred/Progressed	NO	NO	30	1:DECEASED	20.6	Head of Pancreas	YES	Pancreas	1
TCGA-IB-AAUO-01A	64	Female	G3	M0	T3	Stage IIB	N1	YES	6.93	1:Recurred/Progressed	NO	NO	55	1:DECEASED	7.85	Head of Pancreas	NO	Pancreas	1
TCGA-US-A77J-01A	81	Female	G2	MX	T3	Stage IIB	N1b	YES	NA		NO	NO	NA	1:DECEASED	18.66	Head of Pancreas		Pancreas	1
TCGA-FB-AAPQ-01A	65	Male	G2	MX	T3	Stage IIB	N1	NO	NA		YES	NO	41	1:DECEASED	37.12	Head of Pancreas	NO	Pancreas	4
TCGA-FB-AAQ2-01A	81	Female	G3	MX	T3	Stage IIB	N1	YES	3.02	1:Recurred/Progressed	YES	NO	49	1:DECEASED	5.03	Head of Pancreas	NO	Pancreas	1
TCGA-IB-7889-01A	85	Female	G1	M0	T3	Stage IIB	N1	NO	11.56	1:Recurred/Progressed	NO	NO	40	1:DECEASED	15.8	Head of Pancreas	NO	Pancreas	1
TCGA-F2-A44G-01A	79	Female	G2	M0	T3	Stage IIB	N1	YES	7.03	1:Recurred/Progressed	NO	NO	37	1:DECEASED	7.65	Head of Pancreas	YES	Pancreas	2
TCGA-HZ-8636-01A	58	Female	G3	M1	T3	Stage IV	N0	NO	NA				54	1:DECEASED	17.9	Tail of Pancreas		Pancreas	NA
TCGA-HV-A5A4-01A	72	Female	G2	MX	T3	Stage IIA	N0	NO	7.62	0:DiseaseFree	NO	NO	35	0:LIVING	7.62	Body of Pancreas	NO	Pancreas	1
TCGA-HZ-A77Q-01A	55	Female	G2	MX	T3	Stage IIB	N1	NO	1.08	0:DiseaseFree	YES	NO	164	0:LIVING	1.08	Head of Pancreas		Pancreas	2
TCGA-IB-A5ST-01A	64	Female	G2	M0	T3	Stage IIB	N1	NO	20.86	0:DiseaseFree	NO	NO	50	0:LIVING	20.86	Head of Pancreas		Pancreas	1
TCGA-HZ-8315-01A	54	Female	G2	MX	T3	Stage IIA	N0		NA				53	1:DECEASED	9.82	Head of Pancreas		Pancreas	NA
TCGA-F2-6879-01A	57	Male	G2	M0	T3	Stage IIB	N1	YES	6.01	1:Recurred/Progressed	NO	NO	35	1:DECEASED	10.97	Head of Pancreas	NO	Pancreas	4
TCGA-F2-6880-01A	70	Male	G1	M0	T3	Stage IIB	N1	YES	9.69	0:DiseaseFree	YES	NO	NA	0:LIVING	9.69	Head of Pancreas	NO	Pancreas	3
TCGA-HV-A7OL-01A	70	Male	G2	MX	T3	Stage IIA	N0	YES	4.04	1:Recurred/Progressed	YES	NO	85	0:LIVING	8.28	Head of Pancreas	NO	Pancreas	1
TCGA-IB-7651-01A	64	Female	G2	M0	T3	Stage IIB	N1	YES	19.09	1:Recurred/Progressed	YES	NO	14737	1:DECEASED	19.81	Head of Pancreas	NO	Pancreas	2
TCGA-HZ-A8P0-01A	76	Male	G1	MX	T3	Stage IIB	N1	YES	0	0:DiseaseFree	NO	NO	55	0:LIVING	0	Head of Pancreas		Pancreas	3
TCGA-IB-A7LX-01A	57	Male	G2	MX	T3	Stage IIB	N1	YES	7.56	1:Recurred/Progressed	NO	NO	86	1:DECEASED	8.21	Head of Pancreas	NO	Pancreas	4
TCGA-3A-A9IL-01A	39	Female	G1	MX	T1	Stage I		NO	90.05	0:DiseaseFree	NO	NO	NA	0:LIVING	90.05	Head of Pancreas	NO	Pancreas	1
TCGA-HZ-8005-01A	81	Male	G3	MX	T3	Stage IIB	N1		NA				56	1:DECEASED	3.94	Other (please specify)	NO	Pancreas	NA
TCGA-FB-A78T-01A	71	Female	G2	M0	T3	Stage IIB	N1	NO	NA		NO		78	1:DECEASED	12.32	Head of Pancreas		Pancreas	4
TCGA-HZ-A4BK-01A	72	Male	G3	MX	T3	Stage IIB	N1	NO	21.58	0:DiseaseFree			51	0:LIVING	21.58	Head of Pancreas		Pancreas	NA
TCGA-3E-AAAZ-01A	71	Male	G2	MX	T3	Stage IIA	N0		52.56	1:Recurred/Progressed			50	1:DECEASED	71.68	Head of Pancreas		Pancreas	5
TCGA-IB-AAUR-01A	67	Male	G1	M0	T3	Stage IIB	N1	YES	10.84	1:Recurred/Progressed	YES	NO	40	0:LIVING	11.1	Head of Pancreas	NO	Pancreas	3
TCGA-IB-AAUU-01A	35	Male	G3	M0	T3	Stage IIB	N1	YES	8.05	0:DiseaseFree	NO	NO	59	0:LIVING	8.05	Head of Pancreas	NO	Pancreas	4
TCGA-IB-7645-01A	44	Female	G1	M0	T3	Stage IIB	N1		39.75	1:Recurred/Progressed	NO	NO	49	1:DECEASED	49.34	Head of Pancreas	NO	Pancreas	1
TCGA-US-A77E-01A	73	Male	G3	MX	T3	Stage IIB	N1	YES	5.45	1:Recurred/Progressed	NO	NO	89	1:DECEASED	14.13	Head of Pancreas	NO	Pancreas	3
TCGA-3A-A9I9-01A	67	Male	G2	MX	T3	Stage IIA	N0	YES	16.85	1:Recurred/Progressed	NO	NO	93	1:DECEASED	20.83	Head of Pancreas	YES	Pancreas	4
TCGA-HV-AA8X-01A	75	Female	G2	MX	T2	Stage IIB	N1	NO	12.32	1:Recurred/Progressed	NO	NO	57	1:DECEASED	17.48	Body of Pancreas	NO	Pancreas	1
TCGA-FB-A545-01A	72	Female	G2	M0	T3	Stage IIB	N1	NO	12.42	1:Recurred/Progressed	NO		35	1:DECEASED	24.05	Body of Pancreas		Pancreas	1
TCGA-FB-A5VM-01A	74	Male	G3	M0	T2	Stage IB	N0	YES	5.81	1:Recurred/Progressed	YES	NO	52	1:DECEASED	16.36	Head of Pancreas		Pancreas	4
TCGA-FB-AAPY-01A	71	Male	G2	MX	T2	Stage IIB	N1	YES	NA		YES		41	1:DECEASED	34.79	Head of Pancreas	YES	Pancreas	3
TCGA-XN-A8T5-01A	53	Female	G2	M0	T2	Stage IB	N0	NO	7.95	1:Recurred/Progressed	YES	NO	27	0:LIVING	23.65	Head of Pancreas	YES	Pancreas	2
TCGA-IB-A5SQ-01A	56	Female	G2	M0	T2	Stage IB	N0	YES	6.47	1:Recurred/Progressed	NO	NO	48	1:DECEASED	7.19	Head of Pancreas	NO	Pancreas	1
TCGA-2J-AABO-01A	43	Male	G2	M0	T3	Stage IIB	N1	NO	14.45	1:Recurred/Progressed	NO	NO	88	0:LIVING	14.45	Head of Pancreas	YES	Pancreas	4
TCGA-LB-A7SX-01A	74	Female	G2	MX	T3	Stage IIB	N1	YES	NA		NO	YES	118	1:DECEASED	12.91	Head of Pancreas	NO	Pancreas	2
TCGA-HZ-8002-01A	61	Male	G2	MX	T3	Stage IIB	N1		NA				28	1:DECEASED	12.02	Head of Pancreas		Pancreas	NA
TCGA-LB-A9Q5-01A	63	Female	G3	MX	T3	Stage IIB	N1	YES	9.53	1:Recurred/Progressed	NO	NO	56	1:DECEASED	10.28	Head of Pancreas	NO	Pancreas	3
TCGA-2J-AABR-01A	60	Female	G3	M0	T3	Stage IIA	N0	NO	13.53	1:Recurred/Progressed	NO	NO	29	0:LIVING	14.39	Other (please specify)	YES	Pancreas	NA
TCGA-US-A779-01A	54	Female	G1	MX	T3	Stage IIB	N1b	YES	NA		NO	NO	61	1:DECEASED	16.79	Head of Pancreas		Pancreas	1
TCGA-HZ-A49H-01A	68	Female	G2	MX	T3	Stage IIB	N1	NO	16.13	0:DiseaseFree			19	0:LIVING	16.13	Head of Pancreas		Pancreas	NA
TCGA-3A-A9IZ-01A	47	Male	G2	MX	T3	Stage IIB	N1	NO	3.58	1:Recurred/Progressed	NO	NO	61	1:DECEASED	10.12	Head of Pancreas	NO	Pancreas	1
TCGA-Z5-AAPL-01A	74	Female	G1	M0	T3	Stage IIA	N0		15.34	0:DiseaseFree			36	0:LIVING	15.34	Other (please specify)	NO	Pancreas	1
TCGA-L1-A7W4-01A	48	Female	G3	M0	T3	Stage IIB	N1	YES	4.24	1:Recurred/Progressed	NO	NO	NA	1:DECEASED	9.13	Head of Pancreas	NO	Pancreas	1
TCGA-IB-AAUM-01A	76	Male	G3	M0	T2	Stage IIB	N1	YES	0.26	0:DiseaseFree	YES	NO	32	0:LIVING	0.26	Head of Pancreas	NO	Pancreas	1
TCGA-HZ-7918-01A	72	Male	G3	M0	T3	Stage IIB	N1	NO	17.81	1:Recurred/Progressed			NA	0:LIVING	31.83	Head of Pancreas		Pancreas	NA
TCGA-HZ-A4BH-01A	75	Male	G3	MX	T3	Stage IIB	N1b	NO	6.37	0:DiseaseFree			58	0:LIVING	6.37	Head of Pancreas		Pancreas	NA
TCGA-IB-8126-01A	79	Female	G1	M0	T4	Stage III	N1	YES	2.73	1:Recurred/Progressed	YES	NO	36	0:LIVING	15.18	Head of Pancreas		Pancreas	3
TCGA-IB-7887-01A	62	Female	G2	M0	T3	Stage IIB	N1	NO	NA		NO	NO	23	1:DECEASED	3.61	Head of Pancreas	NO	Pancreas	2
TCGA-HZ-8638-01A	84	Female	GX	MX	T1	Stage IA	N0	NO	NA				NA	1:DECEASED	4.96	Head of Pancreas		Pancreas	NA
TCGA-HV-A5A6-01A	65	Female	G1	M0	T3	Stage IIB	N1b		59.76	1:Recurred/Progressed	NO	NO	46	1:DECEASED	66.89	Head of Pancreas	NO	Pancreas	1
TCGA-RB-AA9M-01A	43	Male	G3	MX	T1	Stage IIB	N1	YES	8.48	1:Recurred/Progressed	NO	NO	42	0:LIVING	9.4	Tail of Pancreas	YES	Pancreas	1
TCGA-3A-A9IR-01A	64	Female	G1	MX	T2	Stage IB	N0	YES	50.66	0:DiseaseFree	NO	NO	NA	0:LIVING	50.66	Tail of Pancreas	NO	Pancreas	4
TCGA-XD-AAUL-01A	56	Male	G2	MX	T3	Stage IIA	N0	YES	16.36	0:DiseaseFree	NO	YES	48	0:LIVING	16.36	Head of Pancreas	NO	Pancreas	2
TCGA-HZ-7924-01A	60	Female	G2	MX	T3	Stage IIA	N0	NO	27.3	1:Recurred/Progressed			NA	0:LIVING	27.6	Head of Pancreas		Pancreas	NA
TCGA-IB-7890-01A	73	Male	G3	M0	T2	Stage IB	N0	YES	17.05	1:Recurred/Progressed	NO	NO	61	1:DECEASED	19.65	Tail of Pancreas	NO	Pancreas	1
TCGA-3A-A9IJ-01A	65	Male	G1	MX	T2	Stage IB	N0	NO	60.91	0:DiseaseFree	NO	NO	NA	0:LIVING	60.91	Head of Pancreas	NO	Pancreas	3
TCGA-F2-A8YN-01A	76	Male	G2	M0	T3	Stage IIA	N0	YES	16.98	0:DiseaseFree	YES	NO	83	0:LIVING	16.98	Head of Pancreas	NO	Pancreas	3
TCGA-HZ-8519-01A	73	Male	G3	MX	T1	Stage IA	N0	NO	14.91	0:DiseaseFree			18	0:LIVING	14.91	Head of Pancreas		Pancreas	NA
TCGA-2J-AABU-01A	56	Male	G3	M0	T3	Stage IIB	N1	YES	5.06	1:Recurred/Progressed	NO	NO	27	1:DECEASED	9.1	Head of Pancreas	NO	Pancreas	1
TCGA-2L-AAQM-01A	52	Male	G1	MX	T3	Stage IIB	N1	YES	45.43	0:DiseaseFree		NO	NA	0:LIVING	45.43	Other (please specify)	NO	Pancreas	1
TCGA-FB-A4P6-01A	54	Male	G1	MX	T3	Stage IIB	N1	YES	20.37	1:Recurred/Progressed	NO	NO	2	0:LIVING	25.2	Head of Pancreas		Pancreas	4
TCGA-2L-AAQE-01A	56	Male	G2	M0	T3	Stage IIB	N1	YES	NA		YES	YES	43	1:DECEASED	22.47	Head of Pancreas	NO	Pancreas	2
TCGA-FB-AAPP-01A	71	Male	G3	MX	T3	Stage IIB	N1	YES	4.93	1:Recurred/Progressed	NO	NO	NA	1:DECEASED	15.93	Head of Pancreas	YES	Pancreas	3
TCGA-FB-AAQ1-01A	49	Male	G2	MX	T3	Stage IIB	N1	NO	NA		NO	NO	41	1:DECEASED	4.04	Head of Pancreas	NO	Pancreas	4
TCGA-IB-AAUP-01A	68	Male	G2	M0	T3	Stage IIB	N1	YES	14.16	0:DiseaseFree	YES	NO	52	0:LIVING	14.16	Head of Pancreas	NO	Pancreas	3
TCGA-IB-A5SS-01A	64	Female	G3	M0	T3	Stage IIB	N1	NO	2.17	1:Recurred/Progressed	YES	NO	57	1:DECEASED	15.11	Tail of Pancreas	NO	Pancreas	2
TCGA-FB-AAPS-01A	62	Female	G2	MX	T2	Stage IIB	N1	NO	7.49	0:DiseaseFree	NO	NO	46	0:LIVING	7.49	Head of Pancreas	YES	Pancreas	3
TCGA-US-A77G-01A	64	Male	G2	MX	T3	Stage IIB	N1	YES	NA		NO	NO	57	1:DECEASED	0.39	Head of Pancreas	NO	Pancreas	1
TCGA-IB-A6UG-01A	65	Male	G3	M0	T3	Stage IIB	N1	YES	NA		NO	NO	91	1:DECEASED	1.35	Head of Pancreas	NO	Pancreas	2
TCGA-3A-A9I7-01A	45	Male	G2	MX	T3	Stage IIB	N1	YES	43	1:Recurred/Progressed	NO	NO	23	0:LIVING	43.46	Head of Pancreas	YES	Pancreas	NA
TCGA-HV-AA8V-01A	50	Male	G3	MX	T3	Stage IIB	N1	YES	17.28	1:Recurred/Progressed	NO	NO	34	0:LIVING	30.22	Head of Pancreas	NO	Pancreas	4
TCGA-HV-A5A3-01A	50	Male	G2	MX	T3	Stage IIA	NX	YES	NA		NO	NO	29	1:DECEASED	4.2	Body of Pancreas	NO	Pancreas	NA
TCGA-US-A774-01A	76	Female	G3	MX	T3	Stage IIB	N1	YES	12.02	1:Recurred/Progressed	NO	NO	63	1:DECEASED	22.83	Head of Pancreas	NO	Pancreas	3
TCGA-IB-7893-01A	64	Male	G3	M0	T3	Stage IIA	N0	YES	2.63	1:Recurred/Progressed	YES	NO	41	1:DECEASED	3.84	Body of Pancreas	NO	Pancreas	3
TCGA-LB-A8F3-01A	64	Female	G1	MX	T3	Stage IIA	N0	YES	12.45	0:DiseaseFree	NO		54	0:LIVING	12.45	Head of Pancreas		Pancreas	1
TCGA-Q3-AA2A-01A	64	Female	G1	MX	T3	Stage IB	N1	YES	3.12	0:DiseaseFree	NO		29	0:LIVING	3.12	Head of Pancreas	NO	Pancreas	1
TCGA-XN-A8T3-01A	67	Male	G2	M0	T2	Stage IB	N0	NO	31.24	0:DiseaseFree	NO	NO	97	0:LIVING	31.24	Head of Pancreas	YES	Pancreas	5
TCGA-3A-A9IO-01A	55	Male	G1	MX	TX		NX	YES	63.8	0:DiseaseFree	YES	NO	NA	0:LIVING	63.8	Body of Pancreas	NO	Pancreas	1
TCGA-3A-A9J0-01A	75	Male	G2	MX	T3	Stage IIB	N1	NO	11.93	1:Recurred/Progressed	NO	NO	84	0:LIVING	24.41	Head of Pancreas	NO	Pancreas	1
TCGA-2J-AABE-01A	73	Male	G2	M0	T3	Stage IIA	N0	YES	22.21	0:DiseaseFree	YES	NO	39	0:LIVING	22.21	Body of Pancreas	YES	Pancreas	3
TCGA-XD-AAUI-01A	50	Female	G2	MX	T3	Stage IIB	N1	YES	6.04	1:Recurred/Progressed	YES		48	1:DECEASED	12.02	Head of Pancreas	NO	Pancreas	2
TCGA-HZ-A77P-01A	77	Male	G1	MX	T3	Stage IIB	N1	NO	10.84	0:DiseaseFree	NO	NO	43	0:LIVING	10.84	Head of Pancreas		Pancreas	1
TCGA-3A-A9IX-01A	40	Male	G2	MX	T1	Stage IA	N0	YES	34.07	0:DiseaseFree	YES	NO	40	0:LIVING	34.07	Head of Pancreas	YES	Pancreas	4
TCGA-Q3-A5QY-01A	58	Male	G2	MX	T3	Stage IIB	N1	NO	13.67	0:DiseaseFree	YES	NO	36	0:LIVING	13.67	Head of Pancreas	NO	Pancreas	1
TCGA-2L-AAQJ-01A	49	Female	G2	MX	T4	Stage III	N0	YES	NA		NO	NO	102	1:DECEASED	12.94	Head of Pancreas	NO	Pancreas	1
TCGA-2J-AABP-01A	58	Female	G4	M0	T3	Stage IIB	N1	YES	15.21	0:DiseaseFree	NO	NO	NA	0:LIVING	15.21	Tail of Pancreas	NO	Pancreas	1
TCGA-3E-AAAY-01A	67	Male	G3	MX	T3	Stage IIB	N1	YES	32.42	1:Recurred/Progressed	NO	NO	30	0:LIVING	75.07	Other (please specify)	NO	Pancreas	5
TCGA-IB-AAUV-01A	49	Male	G2	M0	T3	Stage IIB	N1	YES	13.27	0:DiseaseFree	NO	NO	NA	0:LIVING	13.27	Head of Pancreas	NO	Pancreas	2
TCGA-IB-AAUS-01A	84	Female	G2	M0	T3	Stage IIB	N1	YES	7.39	0:DiseaseFree	YES	NO	30	0:LIVING	7.39	Other (please specify)	NO	Pancreas	4
TCGA-IB-7644-01A	65	Female	G2	M1	T3	Stage IV	N1	YES	10.05	1:Recurred/Progressed	YES	NO	28	1:DECEASED	12.94	Head of Pancreas	NO	Pancreas	2
TCGA-H8-A6C1-01A	53	Male	G2	MX	T3	Stage IIA	N0	YES	14.95	1:Recurred/Progressed	NO	NO	NA	0:LIVING	22.04	Head of Pancreas	NO	Pancreas	4
TCGA-YB-A89D-01A	59	Male	G2	MX	T3	Stage IIB	N1	NO	11.5	0:DiseaseFree	YES	NO	87	0:LIVING	11.5	Head of Pancreas	YES	Pancreas	1
TCGA-PZ-A5RE-01A	44	Female	G3	MX	T3	Stage IIB	N1		12.91	1:Recurred/Progressed			30	1:DECEASED	15.44	Head of Pancreas	YES	Pancreas	3
TCGA-3A-A9IH-01A	66	Female	G2	MX	T1	Stage IA	N0	YES	25.07	1:Recurred/Progressed	NO	YES	58	0:LIVING	33.54	Body of Pancreas	NO	Pancreas	4
TCGA-IB-A5SP-01A	77	Male	G2	M0	T3	Stage IIA	N0	YES	9.86	1:Recurred/Progressed	NO	NO	68	0:LIVING	15.83	Head of Pancreas	NO	Pancreas	1
TCGA-HZ-7922-01A	61	Female	G1	MX	T3	Stage IIB	N1	NO	0.13	0:DiseaseFree			43	0:LIVING	0.13	Head of Pancreas		Pancreas	NA
TCGA-IB-A6UF-01A	63	Male	G2	M0	T3	Stage IIB	N1	YES	19.48	1:Recurred/Progressed	YES	NO	79	0:LIVING	21.88	Head of Pancreas	NO	Pancreas	2
TCGA-2J-AABH-01A	61	Male	G3	M0	T3	Stage IIA	N0	NO	42.28	1:Recurred/Progressed	NO	NO	39	0:LIVING	42.28	Body of Pancreas	NO	Pancreas	1
TCGA-OE-A75W-01A	75	Male	G1	M0	T3	Stage IIA	N0	YES	4.8	1:Recurred/Progressed	YES	YES	134	1:DECEASED	8.77	Tail of Pancreas		Pancreas	3
TCGA-3A-A9IB-01A	69	Female	G3	MX	T3	Stage IIB	N1	NO	NA		YES	YES	46	1:DECEASED	7.36	Head of Pancreas	NO	Pancreas	3
TCGA-HZ-8001-01A	69	Male	G2	MX	T4	Stage III	N0		23.19	0:DiseaseFree			47	0:LIVING	23.19	Head of Pancreas		Pancreas	NA
TCGA-3A-A9IU-01A	65	Male	G3	MX	T3	Stage IIB	N1	YES	12.19	1:Recurred/Progressed	NO	NO	50	1:DECEASED	15.05	Head of Pancreas	NO	Pancreas	1
TCGA-F2-7273-01A	54	Male	G3	M0	T3	Stage IIB	N1	NO	8.41	1:Recurred/Progressed	NO	NO	NA	1:DECEASED	19.45	Head of Pancreas	YES	Pancreas	3
TCGA-HZ-A49G-01A	58	Female	G2	MX	T2	Stage IIB	N1	NO	21.68	0:DiseaseFree			35	0:LIVING	21.68	Head of Pancreas		Pancreas	NA
TCGA-2J-AAB8-01A	71	Male	G3	M0	T3	Stage IIB	N1	NO	2.63	0:DiseaseFree	NO	NO	63	0:LIVING	2.63	Head of Pancreas		Pancreas	NA
TCGA-US-A776-01A	61	Male	G2	MX	T3	Stage IIA	N0	YES	39.95	0:DiseaseFree	YES	NO	125	0:LIVING	39.95	Head of Pancreas	NO	Pancreas	1
TCGA-IB-AAUN-01A	74	Female	G2	M0	T2	Stage IB	N0	YES	4.3	1:Recurred/Progressed	NO	NO	42	1:DECEASED	4.73	Head of Pancreas	NO	Pancreas	1
TCGA-HV-A7OP-01A	72	Male	GX	M0	T3	Stage IIB	N1	YES	11.37	1:Recurred/Progressed	NO	NO	NA	0:LIVING	32.13	Head of Pancreas	YES	Pancreas	1
TCGA-F2-A44H-01A	65	Male	G2	M0	T3	Stage IIA	N0	NO	19.25	0:DiseaseFree	YES	NO	15	0:LIVING	19.25	Head of Pancreas	YES	Pancreas	1
TCGA-IB-7888-01A	66	Female	G2	M0	T3	Stage IIA	N0	NO	14.03	1:Recurred/Progressed	NO	NO	61	1:DECEASED	43.76	Head of Pancreas	NO	Pancreas	NA
TCGA-HZ-7919-01A	52	Female	G2	M0	T3	Stage IIB	N1	NO	NA				58	1:DECEASED	19.48	Head of Pancreas		Pancreas	NA
TCGA-IB-7885-01A	78	Female	G2	M0	T3	Stage IIB	N1	YES	41.29	0:DiseaseFree	NO	NO	33	0:LIVING	41.29	Head of Pancreas	NO	Pancreas	3
TCGA-HZ-7289-01A	77	Male	G1	MX	T3	Stage IIB	N1	NO	7.49	1:Recurred/Progressed			NA	1:DECEASED	21.71	Head of Pancreas		Pancreas	NA
TCGA-FB-AAPU-01A	41	Female	G2	MX	T3	Stage IIA	N0	YES	NA		NO	YES	86	1:DECEASED	12.52	Head of Pancreas	NO	Pancreas	1
TCGA-FB-AAQ6-01A	85	Male	G2	MX	T1	Stage IA	N0	YES	7	1:Recurred/Progressed	NO	NO	67	1:DECEASED	8.02	Tail of Pancreas	NO	Pancreas	3
TCGA-RB-A7B8-01A	81	Female	G2	MX	T3	Stage IIB	N1	YES	14.75	1:Recurred/Progressed	NO	NO	80	1:DECEASED	15.31	Head of Pancreas	NO	Pancreas	1
TCGA-3A-A9I5-01A	57	Male	G1	MX			N0	NO	58.94	0:DiseaseFree	NO	NO	43	0:LIVING	58.94	Other (please specify)	YES	Pancreas	NA
TCGA-HZ-8637-01A	76	Female	G3	MX	T3	Stage IIB	N1	NO	NA				54	1:DECEASED	16.98	Head of Pancreas		Pancreas	NA
TCGA-IB-7649-01A	73	Female	G2	M0	T3	Stage IIB	N1	NO	9.26	1:Recurred/Progressed	NO	NO	38	1:DECEASED	15.34	Head of Pancreas	NO	Pancreas	2
TCGA-S4-A8RO-01A	75	Female	G2	MX	T3	Stage IIB	N1	YES	9.56	1:Recurred/Progressed	NO	NO	57	0:LIVING	17.25	Head of Pancreas	YES	Pancreas	1
TCGA-HV-A5A5-01A	61	Female	G2	M0	T3	Stage IIB	N1	YES	9.49	0:DiseaseFree	NO	NO	28	0:LIVING	9.49	Head of Pancreas	NO	Pancreas	1
TCGA-IB-7652-01A	49	Female	G2	M0	T3	Stage IIB	N1	YES	36.66	0:DiseaseFree	NO	NO	86	0:LIVING	36.66	Body of Pancreas	NO	Pancreas	1
TCGA-RL-AAAS-01A	60	Female	G2	M0	T2	Stage IB	N0	YES	0.3	0:DiseaseFree	YES	NO	NA	0:LIVING	0.3	Head of Pancreas	NO	Pancreas	2
TCGA-HZ-7925-01A	66	Male	G2	MX	T3	Stage IIB	N1	NO	11.96	1:Recurred/Progressed			14	1:DECEASED	20.17	Head of Pancreas		Pancreas	NA
TCGA-2J-AABK-01A	71	Male	G2	M0	T3	Stage IIB	N1	NO	15.9	0:DiseaseFree	NO	NO	45	0:LIVING	15.9	Other (please specify)	YES	Pancreas	NA
TCGA-IB-A7M4-01A	81	Male	G3	MX	T3	Stage IIB	N1	YES	15.87	0:DiseaseFree	NO	NO	71	0:LIVING	15.87	Body of Pancreas	NO	Pancreas	4
TCGA-YY-A8LH-01A	61	Female	G3	MX	T3	Stage IIB	N1	YES	66.23	0:DiseaseFree	NO	NO	104	0:LIVING	66.23	Tail of Pancreas	YES	Pancreas	2
TCGA-IB-7891-01A	49	Female	G1	M0	T3	Stage IIB	N1	YES	28.65	1:Recurred/Progressed	NO	NO	30	1:DECEASED	29.99	Head of Pancreas	NO	Pancreas	4
TCGA-HZ-A8P1-01A	81	Male	G1	MX	T2	Stage IB	N0	NO	0.23	0:DiseaseFree	NO	NO	61	0:LIVING	0.23	Tail of Pancreas		Pancreas	3
TCGA-IB-7897-01A	53	Female	G2	M0	T3	Stage IIB	N1	YES	13.04	1:Recurred/Progressed	NO	NO	28	1:DECEASED	15.97	Head of Pancreas	NO	Pancreas	5
TCGA-2L-AAQL-01A	82	Male	G3	MX	T3	Stage IIB	N1	YES	NA		NO	NO	69	1:DECEASED	9.59	Head of Pancreas	NO	Pancreas	1
TCGA-3A-A9IC-01A	61	Female	G2	MX	T3	Stage IIB	N1	YES	NA		NO	YES	46	1:DECEASED	24.24	Head of Pancreas	YES	Pancreas	1
TCGA-3A-A9IV-01A	59	Female	G1	MX	T2	Stage IB	N0	YES	36.24	0:DiseaseFree	NO	NO	NA	0:LIVING	36.24	Tail of Pancreas	NO	Pancreas	1
TCGA-FB-A4P5-01A	69	Female	G2	MX	T3	Stage IIB	N1	NO	NA		NO	NO	38	1:DECEASED	5.88	Head of Pancreas		Pancreas	4
TCGA-2J-AABV-01A	74	Male	G4	M0	T3	Stage IIB	N1	NO	20.27	1:Recurred/Progressed	NO	NO	36	1:DECEASED	21.42	Head of Pancreas	NO	Pancreas	5
TCGA-FB-AAQ0-01A	68	Male	G3	MX	T3	Stage IIA	N0	NO	NA		YES	NO	55	1:DECEASED	15.54	Head of Pancreas	NO	Pancreas	1
TCGA-FB-A7DR-01A	48	Male	G2	M0	T3	Stage IIA	NX	YES	NA		NO		NA	1:DECEASED	11.6	Head of Pancreas		Pancreas	2
TCGA-IB-AAUQ-01A	50	Male	G2	M0	T3	Stage IIB	N1	YES	3.52	1:Recurred/Progressed	NO	NO	53	1:DECEASED	6.01	Tail of Pancreas	NO	Pancreas	4
TCGA-IB-7646-01A	60	Male	G2	M0	T3	Stage IIB	N1	YES	4.34	1:Recurred/Progressed	NO	NO	55	1:DECEASED	4.76	Head of Pancreas	NO	Pancreas	1
TCGA-IB-AAUT-01A	65	Male	G1	M0	T2	Stage IIB	N1	YES	9.43	0:DiseaseFree	YES	NO	32	0:LIVING	9.43	Head of Pancreas	NO	Pancreas	4
TCGA-2J-AAB4-01A	48	Male	G2	M0	T2	Stage IIB	N1	NO	23.95	0:DiseaseFree	NO	YES	38	0:LIVING	23.95	Other (please specify)	NO	Pancreas	5
TCGA-FB-AAQ3-01A	65	Female	G2	MX	T3	Stage IIB	N1	YES	NA		NO	NO	44	1:DECEASED	1.02	Head of Pancreas	NO	Pancreas	1
TCGA-S4-A8RP-01A	77	Female	G3	MX	T3	Stage IIB	N1	YES	NA		NO	NO	33	1:DECEASED	23.06	Head of Pancreas	YES	Pancreas	3
TCGA-H6-8124-01A	56	Female	G3	M0	T3	Stage IIB	N1	YES	8.51	1:Recurred/Progressed	NO	NO	36	0:LIVING	12.88	Head of Pancreas	YES	Pancreas	3
TCGA-FB-AAPZ-01A	54	Male	G3	MX	T2	Stage IIB	N1	NO	23.52	1:Recurred/Progressed	NO	NO	41	0:LIVING	23.52	Head of Pancreas	NO	Pancreas	1
TCGA-HZ-7920-01A	71	Male	G2	MX	T2	Stage IB	N0	NO	NA				NA	1:DECEASED	7.75	Head of Pancreas		Pancreas	NA
TCGA-H6-A45N-01A	88	Female	G3	MX	T3	Stage IIB	N1	YES	11.93	1:Recurred/Progressed	NO	NO	37	1:DECEASED	13.83	Tail of Pancreas		Pancreas	3
TCGA-YH-A8SY-01A	73	Female	G2	MX	T3		N1	YES	12.75	0:DiseaseFree	NO	NO	62	0:LIVING	12.75	Head of Pancreas	YES	Pancreas	1
TCGA-HZ-8317-01A	69	Female	G1	MX	T3	Stage IIB	N1	NO	NA				42	1:DECEASED	12.42	Head of Pancreas		Pancreas	NA
TCGA-3A-A9IN-01A	62	Female	G2	MX	T2	Stage IB	NX	YES	68.46	0:DiseaseFree	NO	NO	NA	0:LIVING	68.46	Body of Pancreas	YES	Pancreas	1
TCGA-2J-AABF-01A	73	Male	G3	M0	T3	Stage IIB	N1	YES	22.04	1:Recurred/Progressed	NO	NO	57	1:DECEASED	22.7	Head of Pancreas	YES	Pancreas	3
TCGA-XD-AAUH-01A	57	Female	G2	M0	T3	Stage IIB	N1	YES	2.86	1:Recurred/Progressed	NO	NO	28	0:LIVING	12.98	Head of Pancreas	YES	Pancreas	1
TCGA-HZ-A77O-01A	77	Female	G2	MX	T2	Stage IIB	N1	NO	3.22	1:Recurred/Progressed	NO	NO	30	1:DECEASED	5.26	Head of Pancreas		Pancreas	1
TCGA-HZ-A9TJ-01A	70	Male	G2	M1	T3	Stage IV	N0	NO	18.23	1:Recurred/Progressed			84	0:LIVING	19.81	Tail of Pancreas	NO	Pancreas	NA
TCGA-HZ-8003-01A	65	Female	G2	MX	T3	Stage IIB	N1		NA				37	1:DECEASED	19.58	Head of Pancreas		Pancreas	NA
TCGA-2L-AAQI-01A	66	Male	G3	MX	T3	Stage IIB	N1	YES	NA			YES	44	1:DECEASED	3.38	Head of Pancreas	NO	Pancreas	1
TCGA-HZ-A49I-01A	77	Male	G2	MX	T3	Stage IIB	N1	NO	NA				46	1:DECEASED	10.12	Head of Pancreas		Pancreas	NA
TCGA-2J-AAB6-01A	75	Male	G2	M0	T3	Stage IIA	N0	NO	5.55	1:Recurred/Progressed	NO	NO	71	1:DECEASED	9.63	Body of Pancreas	NO	Pancreas	NA
TCGA-M8-A5N4-01A	48	Female	G2	M0	T3	Stage IIA	N0	YES	13.67	1:Recurred/Progressed	NO	NO	30	0:LIVING	19.19	Head of Pancreas	YES	Pancreas	1
TCGA-IB-AAUW-01A	63	Female	G3	M0	T3	Stage IIB	N1	YES	6.08	1:Recurred/Progressed	YES	NO	NA	1:DECEASED	7.56	Head of Pancreas	NO	Pancreas	1
TCGA-2L-AAQA-01A	76	Male	G2	MX	T3	Stage IIB	N1	YES	NA		NO	NO	55	1:DECEASED	4.7	Head of Pancreas	NO	Pancreas	2
TCGA-IB-8127-01A	59	Male	G2	M0	T3	Stage IIB	N1		15.97	1:Recurred/Progressed	NO	NO	40	0:LIVING	17.15	Head of Pancreas	NO	Pancreas	4
TCGA-IB-7886-01A	80	Male	G3	M0	T3	Stage IIB	N1	YES	NA		NO	NO	40	1:DECEASED	4.04	Head of Pancreas	NO	Pancreas	2
TCGA-S4-A8RM-01A	67	Male	G3	MX	T3	Stage IIB	N1	YES	24.21	0:DiseaseFree	YES	NO	51	0:LIVING	24.21	Other (please specify)	NO	Pancreas	3
TCGA-2J-AAB1-01A	65	Male	G3	M0	T3	Stage IIB	N1	YES	NA		NO	NO	88	1:DECEASED	2.17	Head of Pancreas	NO	Pancreas	3
TCGA-F2-7276-01A	64	Male	G1	M0	T3	Stage IIB	N1	NO	NA		YES	NO	NA	1:DECEASED	7.1	Head of Pancreas	NO	Pancreas	1
TCGA-IB-A5SO-01A	71	Male	G2	M0	T3	Stage IIB	N1	NO	9.07	1:Recurred/Progressed	NO	NO	53	1:DECEASED	11.99	Head of Pancreas	NO	Pancreas	1
TCGA-F2-A7TX-01A	77	Male	G3	M0	T3	Stage IIB	N1	YES	NA		YES	NO	48	1:DECEASED	3.12	Head of Pancreas	NO	Pancreas	3
TCGA-HZ-7923-01A	65	Male	G2	MX	T3	Stage IIA	N0		10.32	0:DiseaseFree			NA	0:LIVING	10.32	Head of Pancreas		Pancreas	NA
TCGA-IB-7654-01A	80	Male	G2	M0	T2	Stage IIB	N1	NO	NA		NO	NO	NA	1:DECEASED	15.64	Head of Pancreas	NO	Pancreas	1
TCGA-3A-A9IS-01A	67	Male	G1	MX	T2	Stage IB	N0	NO	32.79	0:DiseaseFree	NO	NO	NA	0:LIVING	32.79	Body of Pancreas	NO	Pancreas	1
TCGA-2J-AABA-01A	55	Male	G2	M0	T3	Stage IIB	N1	NO	15.51	1:Recurred/Progressed	NO	YES	40	1:DECEASED	19.94	Head of Pancreas	NO	Pancreas	5
TCGA-2J-AABI-01A	55	Female	G3	M0	T3	Stage IIA	N0	YES	25.89	1:Recurred/Progressed	NO	YES	35	0:LIVING	31.83	Head of Pancreas	YES	Pancreas	4
