# Supplementary material for: Characterization of Modification Patterns, Biological Function, Clinical Implication, and Immune Microenvironment Association of m6A Regulators in Pancreatic Cancer
Source: Front Genet. 2021 Sep 17;12:702072. doi: 10.3389/fgene.2021.702072 (PMC8484796; doi:10.3389/fgene.2021.702072)
Supplement: Supplementary file 5 [file Table4.XLSX]

## Sheet: Sheet1
Sample	cluster
TCGA-2J-AABA-01A	m6A.gene.clusterA
TCGA-IB-7891-01A	m6A.gene.clusterB
TCGA-3A-A9J0-01A	m6A.gene.clusterA
TCGA-HZ-7920-01A	m6A.gene.clusterB
TCGA-IB-7645-01A	m6A.gene.clusterB
TCGA-IB-AAUV-01A	m6A.gene.clusterB
TCGA-HV-A5A5-01A	m6A.gene.clusterA
TCGA-IB-A6UG-01A	m6A.gene.clusterA
TCGA-F2-A7TX-01A	m6A.gene.clusterA
TCGA-3A-A9I9-01A	m6A.gene.clusterA
TCGA-HZ-8519-01A	m6A.gene.clusterB
TCGA-IB-AAUM-01A	m6A.gene.clusterA
TCGA-IB-7885-01A	m6A.gene.clusterB
TCGA-F2-A44H-01A	m6A.gene.clusterA
TCGA-FB-AAQ2-01A	m6A.gene.clusterA
TCGA-IB-7644-01A	m6A.gene.clusterA
TCGA-L1-A7W4-01A	m6A.gene.clusterA
TCGA-XN-A8T5-01A	m6A.gene.clusterB
TCGA-HZ-7925-01A	m6A.gene.clusterB
TCGA-2J-AAB4-01A	m6A.gene.clusterA
TCGA-IB-AAUW-01A	m6A.gene.clusterB
TCGA-F2-7276-01A	m6A.gene.clusterB
TCGA-H6-A45N-01A	m6A.gene.clusterA
TCGA-IB-7889-01A	m6A.gene.clusterB
TCGA-IB-A7LX-01A	m6A.gene.clusterA
TCGA-3A-A9IR-01A	m6A.gene.clusterA
TCGA-HZ-A8P0-01A	m6A.gene.clusterA
TCGA-2L-AAQE-01A	m6A.gene.clusterA
TCGA-HZ-A77Q-01A	m6A.gene.clusterB
TCGA-F2-A44G-01A	m6A.gene.clusterA
TCGA-HZ-7919-01A	m6A.gene.clusterB
TCGA-US-A77E-01A	m6A.gene.clusterA
TCGA-HV-A5A3-01A	m6A.gene.clusterA
TCGA-HV-A7OP-01A	m6A.gene.clusterA
TCGA-3A-A9IJ-01A	m6A.gene.clusterA
TCGA-IB-A5SP-01A	m6A.gene.clusterA
TCGA-M8-A5N4-01A	m6A.gene.clusterA
TCGA-3A-A9IC-01A	m6A.gene.clusterA
TCGA-FB-A7DR-01A	m6A.gene.clusterA
TCGA-LB-A8F3-01A	m6A.gene.clusterA
TCGA-FB-AAPZ-01A	m6A.gene.clusterA
TCGA-IB-7652-01A	m6A.gene.clusterB
TCGA-HV-A5A4-01A	m6A.gene.clusterA
TCGA-HV-A5A6-01A	m6A.gene.clusterA
TCGA-FB-A78T-01A	m6A.gene.clusterA
TCGA-Z5-AAPL-01A	m6A.gene.clusterB
TCGA-IB-AAUR-01A	m6A.gene.clusterB
TCGA-YH-A8SY-01A	m6A.gene.clusterA
TCGA-S4-A8RP-01A	m6A.gene.clusterA
TCGA-HZ-7289-01A	m6A.gene.clusterA
TCGA-S4-A8RM-01A	m6A.gene.clusterA
TCGA-2J-AABI-01A	m6A.gene.clusterA
TCGA-IB-8126-01A	m6A.gene.clusterB
TCGA-IB-A6UF-01A	m6A.gene.clusterA
TCGA-3A-A9IO-01A	m6A.gene.clusterA
TCGA-2J-AABF-01A	m6A.gene.clusterA
TCGA-HZ-A77P-01A	m6A.gene.clusterA
TCGA-2J-AABV-01A	m6A.gene.clusterA
TCGA-3A-A9IZ-01A	m6A.gene.clusterA
TCGA-XD-AAUI-01A	m6A.gene.clusterA
TCGA-3A-A9IN-01A	m6A.gene.clusterA
TCGA-S4-A8RO-01A	m6A.gene.clusterA
TCGA-IB-AAUT-01A	m6A.gene.clusterA
TCGA-US-A779-01A	m6A.gene.clusterA
TCGA-F2-6880-01A	m6A.gene.clusterA
TCGA-HZ-7926-01A	m6A.gene.clusterB
TCGA-XD-AAUH-01A	m6A.gene.clusterB
TCGA-Q3-AA2A-01A	m6A.gene.clusterA
TCGA-YB-A89D-01A	m6A.gene.clusterA
TCGA-3A-A9IL-01A	m6A.gene.clusterA
TCGA-IB-AAUQ-01A	m6A.gene.clusterA
TCGA-IB-A5SS-01A	m6A.gene.clusterA
TCGA-HZ-A49G-01A	m6A.gene.clusterB
TCGA-XN-A8T3-01A	m6A.gene.clusterA
TCGA-2J-AAB6-01A	m6A.gene.clusterA
TCGA-IB-AAUS-01A	m6A.gene.clusterB
TCGA-IB-AAUU-01A	m6A.gene.clusterA
TCGA-US-A77J-01A	m6A.gene.clusterB
TCGA-HZ-8636-01A	m6A.gene.clusterB
TCGA-FB-AAPU-01A	m6A.gene.clusterA
TCGA-US-A774-01A	m6A.gene.clusterA
TCGA-F2-7273-01A	m6A.gene.clusterB
TCGA-HZ-A4BH-01A	m6A.gene.clusterB
TCGA-2J-AABH-01A	m6A.gene.clusterA
TCGA-2J-AABP-01A	m6A.gene.clusterA
TCGA-2L-AAQL-01A	m6A.gene.clusterA
TCGA-LB-A9Q5-01A	m6A.gene.clusterA
TCGA-2J-AABT-01A	m6A.gene.clusterA
TCGA-2J-AAB1-01A	m6A.gene.clusterA
TCGA-FB-A5VM-01A	m6A.gene.clusterA
TCGA-IB-AAUN-01A	m6A.gene.clusterA
TCGA-FB-AAQ3-01A	m6A.gene.clusterA
TCGA-IB-7888-01A	m6A.gene.clusterB
TCGA-HZ-7922-01A	m6A.gene.clusterB
TCGA-FB-AAQ0-01A	m6A.gene.clusterA
TCGA-HZ-8001-01A	m6A.gene.clusterB
TCGA-2J-AABO-01A	m6A.gene.clusterA
TCGA-H6-8124-01A	m6A.gene.clusterA
TCGA-2L-AAQA-01A	m6A.gene.clusterA
TCGA-HZ-8005-01A	m6A.gene.clusterB
TCGA-IB-AAUO-01A	m6A.gene.clusterA
TCGA-HV-AA8V-01A	m6A.gene.clusterA
TCGA-HZ-A49I-01A	m6A.gene.clusterA
TCGA-HV-A7OL-01A	m6A.gene.clusterA
TCGA-F2-A8YN-01A	m6A.gene.clusterA
TCGA-IB-8127-01A	m6A.gene.clusterB
TCGA-H8-A6C1-01A	m6A.gene.clusterA
TCGA-IB-7893-01A	m6A.gene.clusterB
TCGA-HZ-A49H-01A	m6A.gene.clusterB
TCGA-3A-A9I7-01A	m6A.gene.clusterA
TCGA-HV-AA8X-01A	m6A.gene.clusterA
TCGA-FB-A4P6-01A	m6A.gene.clusterB
TCGA-HZ-8315-01A	m6A.gene.clusterB
TCGA-3A-A9IB-01A	m6A.gene.clusterB
TCGA-HZ-A4BK-01A	m6A.gene.clusterA
TCGA-FB-AAPP-01A	m6A.gene.clusterA
TCGA-3E-AAAY-01A	m6A.gene.clusterA
TCGA-HZ-A77O-01A	m6A.gene.clusterA
TCGA-FB-AAPS-01A	m6A.gene.clusterB
TCGA-HZ-8003-01A	m6A.gene.clusterB
TCGA-3A-A9IS-01A	m6A.gene.clusterA
TCGA-IB-7890-01A	m6A.gene.clusterB
TCGA-3A-A9I5-01A	m6A.gene.clusterA
TCGA-FB-A545-01A	m6A.gene.clusterA
TCGA-HZ-7918-01A	m6A.gene.clusterB
TCGA-2J-AAB9-01A	m6A.gene.clusterA
TCGA-3A-A9IH-01A	m6A.gene.clusterA
TCGA-FB-AAQ6-01A	m6A.gene.clusterA
TCGA-HZ-8002-01A	m6A.gene.clusterB
TCGA-2L-AAQM-01A	m6A.gene.clusterA
TCGA-RB-A7B8-01A	m6A.gene.clusterA
TCGA-HZ-8317-01A	m6A.gene.clusterB
TCGA-HZ-8638-01A	m6A.gene.clusterB
TCGA-FB-AAQ1-01A	m6A.gene.clusterA
TCGA-HZ-7924-01A	m6A.gene.clusterB
TCGA-HZ-7923-01A	m6A.gene.clusterB
TCGA-2J-AABK-01A	m6A.gene.clusterA
TCGA-HZ-8637-01A	m6A.gene.clusterB
TCGA-US-A776-01A	m6A.gene.clusterA
TCGA-OE-A75W-01A	m6A.gene.clusterA
TCGA-IB-7654-01A	m6A.gene.clusterB
TCGA-LB-A7SX-01A	m6A.gene.clusterA
TCGA-3A-A9IU-01A	m6A.gene.clusterA
TCGA-US-A77G-01A	m6A.gene.clusterA
TCGA-XD-AAUG-01A	m6A.gene.clusterB
TCGA-IB-A5ST-01A	m6A.gene.clusterB
TCGA-XD-AAUL-01A	m6A.gene.clusterA
TCGA-IB-A7M4-01A	m6A.gene.clusterA
TCGA-3A-A9IX-01A	m6A.gene.clusterB
TCGA-IB-7887-01A	m6A.gene.clusterA
TCGA-2L-AAQJ-01A	m6A.gene.clusterA
TCGA-IB-AAUP-01A	m6A.gene.clusterB
TCGA-HZ-A8P1-01A	m6A.gene.clusterA
TCGA-FB-A4P5-01A	m6A.gene.clusterB
TCGA-IB-A5SO-01A	m6A.gene.clusterA
TCGA-2J-AAB8-01A	m6A.gene.clusterA
TCGA-3A-A9IV-01A	m6A.gene.clusterA
TCGA-PZ-A5RE-01A	m6A.gene.clusterA
TCGA-IB-7886-01A	m6A.gene.clusterB
TCGA-IB-A5SQ-01A	m6A.gene.clusterA
TCGA-Q3-A5QY-01A	m6A.gene.clusterB
TCGA-IB-7649-01A	m6A.gene.clusterB
TCGA-2J-AABU-01A	m6A.gene.clusterA
TCGA-2J-AABE-01A	m6A.gene.clusterA
TCGA-2J-AABR-01A	m6A.gene.clusterB
TCGA-2L-AAQI-01A	m6A.gene.clusterA
TCGA-IB-7651-01A	m6A.gene.clusterB
TCGA-RB-AA9M-01A	m6A.gene.clusterA
TCGA-IB-7646-01A	m6A.gene.clusterB
TCGA-YY-A8LH-01A	m6A.gene.clusterA
TCGA-FB-AAPY-01A	m6A.gene.clusterA
TCGA-RL-AAAS-01A	m6A.gene.clusterB
TCGA-3E-AAAZ-01A	m6A.gene.clusterA
TCGA-FB-AAPQ-01A	m6A.gene.clusterA
TCGA-F2-6879-01A	m6A.gene.clusterB
TCGA-IB-7897-01A	m6A.gene.clusterB
TCGA-HZ-A9TJ-01A	m6A.gene.clusterA
DO35083	m6A.gene.clusterB
DO35081	m6A.gene.clusterA
DO35082	m6A.gene.clusterA
DO35085	m6A.gene.clusterB
DO35236	m6A.gene.clusterB
DO35232	m6A.gene.clusterA
DO35230	m6A.gene.clusterB
DO35242	m6A.gene.clusterB
DO35214	m6A.gene.clusterA
DO35210	m6A.gene.clusterB
DO35228	m6A.gene.clusterB
DO35226	m6A.gene.clusterB
DO35222	m6A.gene.clusterB
DO35220	m6A.gene.clusterA
DO35202	m6A.gene.clusterA
DO35295	m6A.gene.clusterA
DO35280	m6A.gene.clusterA
DO35290	m6A.gene.clusterB
DO35258	m6A.gene.clusterB
DO35251	m6A.gene.clusterA
DO35262	m6A.gene.clusterA
DO35116	m6A.gene.clusterB
DO35128	m6A.gene.clusterB
DO35126	m6A.gene.clusterB
DO35124	m6A.gene.clusterA
DO35104	m6A.gene.clusterA
DO35100	m6A.gene.clusterA
DO35198	m6A.gene.clusterB
DO35182	m6A.gene.clusterA
DO35194	m6A.gene.clusterA
DO35190	m6A.gene.clusterA
DO35184	m6A.gene.clusterB
DO35160	m6A.gene.clusterA
DO35152	m6A.gene.clusterB
DO35170	m6A.gene.clusterA
DO35168	m6A.gene.clusterA
DO35164	m6A.gene.clusterA
DO35138	m6A.gene.clusterA
DO35136	m6A.gene.clusterB
DO35132	m6A.gene.clusterA
DO35130	m6A.gene.clusterA
DO35148	m6A.gene.clusterB
DO35144	m6A.gene.clusterB
DO35142	m6A.gene.clusterA
DO35140	m6A.gene.clusterB
DO35098	m6A.gene.clusterA
DO230464	m6A.gene.clusterB
DO35096	m6A.gene.clusterA
DO230463	m6A.gene.clusterB
DO51548	m6A.gene.clusterA
DO51549	m6A.gene.clusterB
DO51540	m6A.gene.clusterB
DO51541	m6A.gene.clusterB
DO51542	m6A.gene.clusterB
DO51543	m6A.gene.clusterA
DO51545	m6A.gene.clusterB
DO51535	m6A.gene.clusterB
DO51536	m6A.gene.clusterB
DO51537	m6A.gene.clusterA
DO51538	m6A.gene.clusterB
DO51530	m6A.gene.clusterB
DO51531	m6A.gene.clusterB
DO51532	m6A.gene.clusterB
DO51533	m6A.gene.clusterB
DO51534	m6A.gene.clusterB
DO51524	m6A.gene.clusterB
DO51525	m6A.gene.clusterB
DO51526	m6A.gene.clusterB
DO51527	m6A.gene.clusterB
DO51528	m6A.gene.clusterB
DO51529	m6A.gene.clusterB
DO51520	m6A.gene.clusterB
DO51521	m6A.gene.clusterB
DO51522	m6A.gene.clusterB
DO51523	m6A.gene.clusterB
DO51513	m6A.gene.clusterB
DO51514	m6A.gene.clusterA
DO51515	m6A.gene.clusterB
DO51517	m6A.gene.clusterB
DO51518	m6A.gene.clusterB
DO51519	m6A.gene.clusterB
DO51510	m6A.gene.clusterB
DO51511	m6A.gene.clusterB
DO51512	m6A.gene.clusterB
DO51502	m6A.gene.clusterB
DO51503	m6A.gene.clusterB
DO51504	m6A.gene.clusterA
DO51505	m6A.gene.clusterB
DO51506	m6A.gene.clusterB
DO51507	m6A.gene.clusterB
DO51509	m6A.gene.clusterB
DO51500	m6A.gene.clusterB
DO51501	m6A.gene.clusterB
DO51494	m6A.gene.clusterB
DO51495	m6A.gene.clusterB
DO51496	m6A.gene.clusterB
DO51497	m6A.gene.clusterB
DO51498	m6A.gene.clusterA
DO51490	m6A.gene.clusterB
DO51491	m6A.gene.clusterB
DO51492	m6A.gene.clusterB
DO51493	m6A.gene.clusterB
DO51483	m6A.gene.clusterB
DO51484	m6A.gene.clusterA
DO51485	m6A.gene.clusterB
DO51487	m6A.gene.clusterB
DO51489	m6A.gene.clusterB
DO51480	m6A.gene.clusterB
DO51481	m6A.gene.clusterB
DO51482	m6A.gene.clusterB
DO51472	m6A.gene.clusterB
DO51473	m6A.gene.clusterB
DO51474	m6A.gene.clusterB
DO51475	m6A.gene.clusterB
DO51476	m6A.gene.clusterB
DO51478	m6A.gene.clusterB
DO51479	m6A.gene.clusterB
DO51470	m6A.gene.clusterB
DO51469	m6A.gene.clusterB
DO51464	m6A.gene.clusterB
DO51465	m6A.gene.clusterB
DO51466	m6A.gene.clusterB
DO51467	m6A.gene.clusterB
DO51468	m6A.gene.clusterB
DO49478	m6A.gene.clusterB
DO49475	m6A.gene.clusterB
DO49481	m6A.gene.clusterB
DO49469	m6A.gene.clusterB
DO49463	m6A.gene.clusterB
DO49472	m6A.gene.clusterB
DO49457	m6A.gene.clusterB
DO49454	m6A.gene.clusterB
DO49451	m6A.gene.clusterB
DO49460	m6A.gene.clusterB
DO49448	m6A.gene.clusterB
DO49442	m6A.gene.clusterB
DO49439	m6A.gene.clusterB
DO49436	m6A.gene.clusterB
DO49433	m6A.gene.clusterB
DO49430	m6A.gene.clusterB
DO49427	m6A.gene.clusterB
DO49424	m6A.gene.clusterB
DO49420	m6A.gene.clusterB
DO49421	m6A.gene.clusterB
DO49419	m6A.gene.clusterB
DO49418	m6A.gene.clusterA
DO227604	m6A.gene.clusterB
DO227625	m6A.gene.clusterB
DO227596	m6A.gene.clusterB
DO227531	m6A.gene.clusterB
DO227544	m6A.gene.clusterB
DO227558	m6A.gene.clusterB
DO227564	m6A.gene.clusterB
DO227570	m6A.gene.clusterB
DO227581	m6A.gene.clusterB
DO227704	m6A.gene.clusterB
DO227721	m6A.gene.clusterB
DO227727	m6A.gene.clusterB
DO227736	m6A.gene.clusterB
DO227742	m6A.gene.clusterB
DO227633	m6A.gene.clusterB
DO227636	m6A.gene.clusterB
DO227648	m6A.gene.clusterB
DO227652	m6A.gene.clusterB
DO227661	m6A.gene.clusterB
DO227671	m6A.gene.clusterB
DO227687	m6A.gene.clusterB
DO227684	m6A.gene.clusterB
DO227695	m6A.gene.clusterB
DO35472	m6A.gene.clusterA
DO35490	m6A.gene.clusterA
DO35454	m6A.gene.clusterB
DO35466	m6A.gene.clusterA
DO35436	m6A.gene.clusterA
DO35430	m6A.gene.clusterA
DO35448	m6A.gene.clusterA
DO35442	m6A.gene.clusterB
DO35412	m6A.gene.clusterA
DO35424	m6A.gene.clusterA
DO35496	m6A.gene.clusterB
DO35406	m6A.gene.clusterA
DO35400	m6A.gene.clusterA
DO35350	m6A.gene.clusterB
DO35365	m6A.gene.clusterB
DO35360	m6A.gene.clusterB
DO35335	m6A.gene.clusterA
DO35330	m6A.gene.clusterB
DO35340	m6A.gene.clusterA
DO35310	m6A.gene.clusterA
DO35320	m6A.gene.clusterA
DO35305	m6A.gene.clusterB
DO35300	m6A.gene.clusterA
DO35532	m6A.gene.clusterA
DO35526	m6A.gene.clusterA
DO35520	m6A.gene.clusterA
DO224575	m6A.gene.clusterB
DO224642	m6A.gene.clusterB
DO224648	m6A.gene.clusterB
DO224656	m6A.gene.clusterB
DO224688	m6A.gene.clusterB
DO224698	m6A.gene.clusterB
DO224633	m6A.gene.clusterB
DO224767	m6A.gene.clusterB
DO224764	m6A.gene.clusterB
DO224770	m6A.gene.clusterB
DO224776	m6A.gene.clusterB
DO224779	m6A.gene.clusterB
DO224784	m6A.gene.clusterB
DO224782	m6A.gene.clusterB
DO224705	m6A.gene.clusterB
DO224712	m6A.gene.clusterB
DO224719	m6A.gene.clusterB
DO224714	m6A.gene.clusterB
DO224724	m6A.gene.clusterB
DO224734	m6A.gene.clusterB
DO224745	m6A.gene.clusterB
DO224740	m6A.gene.clusterB
DO224752	m6A.gene.clusterB
DO224750	m6A.gene.clusterB
DO224758	m6A.gene.clusterB
DO221539	m6A.gene.clusterB
DO221543	m6A.gene.clusterB
DO221544	m6A.gene.clusterB
DO221541	m6A.gene.clusterB
DO221542	m6A.gene.clusterB
DO221540	m6A.gene.clusterB
DO221545	m6A.gene.clusterB
DO221546	m6A.gene.clusterB
DO231247	m6A.gene.clusterB
DO231256	m6A.gene.clusterB
DO231251	m6A.gene.clusterB
DO231264	m6A.gene.clusterB
DO231278	m6A.gene.clusterA
DO231284	m6A.gene.clusterB
DO49204	m6A.gene.clusterB
DO49201	m6A.gene.clusterB
DO49198	m6A.gene.clusterB
DO49199	m6A.gene.clusterB
DO49193	m6A.gene.clusterA
DO49178	m6A.gene.clusterA
DO49185	m6A.gene.clusterB
DO49183	m6A.gene.clusterA
DO49184	m6A.gene.clusterB
DO49181	m6A.gene.clusterB
DO49168	m6A.gene.clusterB
DO49166	m6A.gene.clusterB
DO49175	m6A.gene.clusterB
DO49172	m6A.gene.clusterB
DO49170	m6A.gene.clusterB
DO49164	m6A.gene.clusterA
DO49138	m6A.gene.clusterB
DO49137	m6A.gene.clusterA
DO49135	m6A.gene.clusterA
DO49133	m6A.gene.clusterA
DO49129	m6A.gene.clusterA
DO49127	m6A.gene.clusterA
DO49130	m6A.gene.clusterB
DO49113	m6A.gene.clusterA
DO49105	m6A.gene.clusterA
DO49090	m6A.gene.clusterA
DO49079	m6A.gene.clusterB
DO49078	m6A.gene.clusterA
DO49087	m6A.gene.clusterA
DO49080	m6A.gene.clusterB
DO49076	m6A.gene.clusterA
DO49074	m6A.gene.clusterA
DO33256	m6A.gene.clusterA
DO34504	m6A.gene.clusterB
DO33168	m6A.gene.clusterB
DO34448	m6A.gene.clusterA
DO33128	m6A.gene.clusterA
DO34432	m6A.gene.clusterA
DO33472	m6A.gene.clusterA
DO33488	m6A.gene.clusterA
DO33480	m6A.gene.clusterA
DO34785	m6A.gene.clusterA
DO34793	m6A.gene.clusterA
DO34728	m6A.gene.clusterB
DO34720	m6A.gene.clusterA
DO33408	m6A.gene.clusterA
DO34736	m6A.gene.clusterA
DO33400	m6A.gene.clusterA
DO33392	m6A.gene.clusterA
DO33376	m6A.gene.clusterA
DO34680	m6A.gene.clusterA
DO33368	m6A.gene.clusterB
DO34696	m6A.gene.clusterA
DO33336	m6A.gene.clusterA
DO33344	m6A.gene.clusterA
DO34640	m6A.gene.clusterA
DO34656	m6A.gene.clusterA
DO34608	m6A.gene.clusterA
DO34600	m6A.gene.clusterB
DO34616	m6A.gene.clusterA
DO34368	m6A.gene.clusterA
DO34376	m6A.gene.clusterA
DO34336	m6A.gene.clusterB
DO33091	m6A.gene.clusterA
DO34312	m6A.gene.clusterB
DO34264	m6A.gene.clusterA
DO34240	m6A.gene.clusterB
DO34288	m6A.gene.clusterA
DO33984	m6A.gene.clusterA
DO32936	m6A.gene.clusterA
DO32900	m6A.gene.clusterB
DO32887	m6A.gene.clusterB
DO32860	m6A.gene.clusterA
DO32863	m6A.gene.clusterA
DO32875	m6A.gene.clusterA
DO32878	m6A.gene.clusterA
DO32829	m6A.gene.clusterA
DO34945	m6A.gene.clusterB
DO33600	m6A.gene.clusterA
DO34905	m6A.gene.clusterA
DO33656	m6A.gene.clusterA
DO34961	m6A.gene.clusterA
DO33632	m6A.gene.clusterA
DO34809	m6A.gene.clusterA
DO34801	m6A.gene.clusterA
DO34817	m6A.gene.clusterA
DO33552	m6A.gene.clusterA
DO33544	m6A.gene.clusterA
DO34849	m6A.gene.clusterB
DO33512	m6A.gene.clusterA
DO33528	m6A.gene.clusterA
