# Supplementary material for: Characterization of Modification Patterns, Biological Function, Clinical Implication, and Immune Microenvironment Association of m6A Regulators in Pancreatic Cancer
Source: Front Genet. 2021 Sep 17;12:702072. doi: 10.3389/fgene.2021.702072 (PMC8484796; doi:10.3389/fgene.2021.702072)
Supplement: Supplementary file 7 [file Table5.XLSX]

## Sheet: Sheet1
Sample	time	status	m6Ascore	m6AscoreGroup
TCGA-2J-AABA-01A	19.94	1	-0.0752175	low
TCGA-IB-7891-01A	29.99	1	1.27504	high
TCGA-3A-A9J0-01A	24.41	0	-0.375009	low
TCGA-HZ-7920-01A	7.75	1	1.39838	high
TCGA-IB-7645-01A	49.34	1	1.56457	high
TCGA-IB-AAUV-01A	13.27	0	-0.130725	low
TCGA-HV-A5A5-01A	9.49	0	-0.0796649	low
TCGA-IB-A6UG-01A	1.35	1	0.0626818	low
TCGA-F2-A7TX-01A	3.12	1	0.195146	low
TCGA-3A-A9I9-01A	20.83	1	-0.41931	low
TCGA-HZ-8519-01A	14.91	0	0.0629967	low
TCGA-IB-AAUM-01A	0.26	0	0.814826	high
TCGA-IB-7885-01A	41.29	0	0.561344	high
TCGA-F2-A44H-01A	19.25	0	0.118186	low
TCGA-FB-AAQ2-01A	5.03	1	-0.27355	low
TCGA-IB-7644-01A	12.94	1	0.301594	low
TCGA-L1-A7W4-01A	9.13	1	0.195356	low
TCGA-XN-A8T5-01A	23.65	0	-0.349314	low
TCGA-HZ-7925-01A	20.17	1	1.22545	high
TCGA-2J-AAB4-01A	23.95	0	0.408431	high
TCGA-IB-AAUW-01A	7.56	1	0.24823	low
TCGA-F2-7276-01A	7.1	1	1.05831	high
TCGA-H6-A45N-01A	13.83	1	-0.0428725	low
TCGA-IB-7889-01A	15.8	1	0.664863	high
TCGA-IB-A7LX-01A	8.21	1	0.130712	low
TCGA-3A-A9IR-01A	50.66	0	-1.11393	low
TCGA-HZ-A8P0-01A	0	0	-0.300919	low
TCGA-2L-AAQE-01A	22.47	1	-0.502146	low
TCGA-HZ-A77Q-01A	1.08	0	0.091562	low
TCGA-F2-A44G-01A	7.65	1	-0.0175727	low
TCGA-HZ-7919-01A	19.48	1	1.76141	high
TCGA-US-A77E-01A	14.13	1	-0.114445	low
TCGA-HV-A5A3-01A	4.2	1	0.415119	high
TCGA-HV-A7OP-01A	32.13	0	-4.18434	low
TCGA-3A-A9IJ-01A	60.91	0	-2.17628	low
TCGA-IB-A5SP-01A	15.83	0	-0.672702	low
TCGA-M8-A5N4-01A	19.19	0	0.421611	high
TCGA-3A-A9IC-01A	24.24	1	-0.650812	low
TCGA-FB-A7DR-01A	11.6	1	-0.202469	low
TCGA-LB-A8F3-01A	12.45	0	-1.53753	low
TCGA-FB-AAPZ-01A	23.52	0	0.440794	high
TCGA-IB-7652-01A	36.66	0	1.10822	high
TCGA-HV-A5A4-01A	7.62	0	-0.0100651	low
TCGA-HV-A5A6-01A	66.89	1	-0.551571	low
TCGA-FB-A78T-01A	12.32	1	-0.0957438	low
TCGA-Z5-AAPL-01A	15.34	0	0.0503162	low
TCGA-IB-AAUR-01A	11.1	0	-0.338428	low
TCGA-YH-A8SY-01A	12.75	0	-0.305517	low
TCGA-S4-A8RP-01A	23.06	1	-0.120352	low
TCGA-HZ-7289-01A	21.71	1	-0.605607	low
TCGA-S4-A8RM-01A	24.21	0	0.411722	high
TCGA-2J-AABI-01A	31.83	0	-0.539051	low
TCGA-IB-8126-01A	15.18	0	1.93952	high
TCGA-IB-A6UF-01A	21.88	0	-0.284737	low
TCGA-3A-A9IO-01A	63.8	0	-0.619083	low
TCGA-2J-AABF-01A	22.7	1	-0.0652826	low
TCGA-HZ-A77P-01A	10.84	0	-0.17743	low
TCGA-2J-AABV-01A	21.42	1	0.119911	low
TCGA-3A-A9IZ-01A	10.12	1	0.411673	high
TCGA-XD-AAUI-01A	12.02	1	-0.104617	low
TCGA-3A-A9IN-01A	68.46	0	-1.62371	low
TCGA-S4-A8RO-01A	17.25	0	-0.630241	low
TCGA-IB-AAUT-01A	9.43	0	-0.123182	low
TCGA-US-A779-01A	16.79	1	-1.24833	low
TCGA-F2-6880-01A	9.69	0	1.38794	high
TCGA-HZ-7926-01A	17.02	1	0.933673	high
TCGA-XD-AAUH-01A	12.98	0	0.0370099	low
TCGA-Q3-AA2A-01A	3.12	0	-0.172377	low
TCGA-YB-A89D-01A	11.5	0	-0.138604	low
TCGA-3A-A9IL-01A	90.05	0	-1.89384	low
TCGA-IB-AAUQ-01A	6.01	1	-0.697702	low
TCGA-IB-A5SS-01A	15.11	1	0.571941	high
TCGA-HZ-A49G-01A	21.68	0	0.376022	high
TCGA-XN-A8T3-01A	31.24	0	-0.291519	low
TCGA-2J-AAB6-01A	9.63	1	-0.515979	low
TCGA-IB-AAUS-01A	7.39	0	-0.350741	low
TCGA-IB-AAUU-01A	8.05	0	-0.0634441	low
TCGA-US-A77J-01A	18.66	1	-1.02509	low
TCGA-HZ-8636-01A	17.9	1	0.938783	high
TCGA-FB-AAPU-01A	12.52	1	-0.0988434	low
TCGA-US-A774-01A	22.83	1	0.0190129	low
TCGA-F2-7273-01A	19.45	1	1.14298	high
TCGA-HZ-A4BH-01A	6.37	0	0.818535	high
TCGA-2J-AABH-01A	42.28	0	-0.358733	low
TCGA-2J-AABP-01A	15.21	0	-1.0185	low
TCGA-2L-AAQL-01A	9.59	1	-1.60645	low
TCGA-LB-A9Q5-01A	10.28	1	0.82647	high
TCGA-2J-AABT-01A	10.48	0	0.111711	low
TCGA-2J-AAB1-01A	2.17	1	-0.234515	low
TCGA-FB-A5VM-01A	16.36	1	-2.02937	low
TCGA-IB-AAUN-01A	4.73	1	0.0531784	low
TCGA-FB-AAQ3-01A	1.02	1	-0.710984	low
TCGA-IB-7888-01A	43.76	1	1.12373	high
TCGA-HZ-7922-01A	0.13	0	1.73974	high
TCGA-FB-AAQ0-01A	15.54	1	0.28804	low
TCGA-HZ-8001-01A	23.19	0	0.0380671	low
TCGA-2J-AABO-01A	14.45	0	0.0681149	low
TCGA-H6-8124-01A	12.88	0	0.562433	high
TCGA-2L-AAQA-01A	4.7	1	0.144581	low
TCGA-HZ-8005-01A	3.94	1	1.05307	high
TCGA-IB-AAUO-01A	7.85	1	-0.41854	low
TCGA-HV-AA8V-01A	30.22	0	-0.176761	low
TCGA-HZ-A49I-01A	10.12	1	-0.206509	low
TCGA-HV-A7OL-01A	8.28	0	-2.14302	low
TCGA-F2-A8YN-01A	16.98	0	-0.306903	low
TCGA-IB-8127-01A	17.15	0	0.54527	high
TCGA-H8-A6C1-01A	22.04	0	-0.430223	low
TCGA-IB-7893-01A	3.84	1	2.25643	high
TCGA-HZ-A49H-01A	16.13	0	-0.244701	low
TCGA-3A-A9I7-01A	43.46	0	-0.122235	low
TCGA-HV-AA8X-01A	17.48	1	-0.41722	low
TCGA-FB-A4P6-01A	25.2	0	0.446724	high
TCGA-HZ-8315-01A	9.82	1	1.18263	high
TCGA-3A-A9IB-01A	7.36	1	0.0341622	low
TCGA-HZ-A4BK-01A	21.58	0	-0.350807	low
TCGA-FB-AAPP-01A	15.93	1	-0.777197	low
TCGA-3E-AAAY-01A	75.07	0	-0.717528	low
TCGA-HZ-A77O-01A	5.26	1	-0.648649	low
TCGA-FB-AAPS-01A	7.49	0	-0.450964	low
TCGA-HZ-8003-01A	19.58	1	2.51995	high
TCGA-3A-A9IS-01A	32.79	0	-0.680214	low
TCGA-IB-7890-01A	19.65	1	1.57165	high
TCGA-3A-A9I5-01A	58.94	0	-1.77311	low
TCGA-FB-A545-01A	24.05	1	0.139746	low
TCGA-HZ-7918-01A	31.83	0	1.70113	high
TCGA-2J-AAB9-01A	20.6	1	-0.0313397	low
TCGA-3A-A9IH-01A	33.54	0	-0.207221	low
TCGA-FB-AAQ6-01A	8.02	1	-0.838331	low
TCGA-HZ-8002-01A	12.02	1	1.55998	high
TCGA-2L-AAQM-01A	45.43	0	-2.26004	low
TCGA-RB-A7B8-01A	15.31	1	-0.48989	low
TCGA-HZ-8317-01A	12.42	1	1.23851	high
TCGA-HZ-8638-01A	4.96	1	0.454267	high
TCGA-FB-AAQ1-01A	4.04	1	-0.555967	low
TCGA-HZ-7924-01A	27.6	0	0.766276	high
TCGA-HZ-7923-01A	10.32	0	1.13699	high
TCGA-2J-AABK-01A	15.9	0	-0.51177	low
TCGA-HZ-8637-01A	16.98	1	0.638689	high
TCGA-US-A776-01A	39.95	0	-0.967246	low
TCGA-OE-A75W-01A	8.77	1	-2.02513	low
TCGA-IB-7654-01A	15.64	1	1.50592	high
TCGA-LB-A7SX-01A	12.91	1	-0.670698	low
TCGA-3A-A9IU-01A	15.05	1	0.0232078	low
TCGA-US-A77G-01A	0.39	1	-0.110395	low
TCGA-XD-AAUG-01A	13.8	0	0.0758609	low
TCGA-IB-A5ST-01A	20.86	0	-0.365842	low
TCGA-XD-AAUL-01A	16.36	0	0.324888	low
TCGA-IB-A7M4-01A	15.87	0	-0.867569	low
TCGA-3A-A9IX-01A	34.07	0	0.573705	high
TCGA-IB-7887-01A	3.61	1	0.0402328	low
TCGA-2L-AAQJ-01A	12.94	1	-0.367228	low
TCGA-IB-AAUP-01A	14.16	0	0.165723	low
TCGA-HZ-A8P1-01A	0.23	0	-0.230364	low
TCGA-FB-A4P5-01A	5.88	1	-0.476538	low
TCGA-IB-A5SO-01A	11.99	1	-0.0938941	low
TCGA-2J-AAB8-01A	2.63	0	-0.00165285	low
TCGA-3A-A9IV-01A	36.24	0	-0.511124	low
TCGA-PZ-A5RE-01A	15.44	1	-0.813507	low
TCGA-IB-7886-01A	4.04	1	1.50715	high
TCGA-IB-A5SQ-01A	7.19	1	-0.501135	low
TCGA-Q3-A5QY-01A	13.67	0	-0.747421	low
TCGA-IB-7649-01A	15.34	1	1.3252	high
TCGA-2J-AABU-01A	9.1	1	-0.0562694	low
TCGA-2J-AABE-01A	22.21	0	-0.353876	low
TCGA-2J-AABR-01A	14.39	0	0.166956	low
TCGA-2L-AAQI-01A	3.38	1	0.195779	low
TCGA-IB-7651-01A	19.81	1	0.675764	high
TCGA-RB-AA9M-01A	9.4	0	-0.0238261	low
TCGA-IB-7646-01A	4.76	1	2.27228	high
TCGA-YY-A8LH-01A	66.23	0	-0.711161	low
TCGA-FB-AAPY-01A	34.79	1	-0.914966	low
TCGA-RL-AAAS-01A	0.3	0	-0.73995	low
TCGA-3E-AAAZ-01A	71.68	1	-0.0321988	low
TCGA-FB-AAPQ-01A	37.12	1	0.100401	low
TCGA-F2-6879-01A	10.97	1	0.882104	high
TCGA-IB-7897-01A	15.97	1	2.19361	high
TCGA-HZ-A9TJ-01A	19.81	0	-0.475367	low
DO35083	42.1333	0	0.0188693	low
DO35082	12.3667	1	-0.564281	low
DO35085	7.46667	1	0.678421	high
DO35236	44.7667	0	0.720638	high
DO35230	8.76667	1	0.714524	high
DO35242	6.7	1	0.483022	high
DO35210	29.5333	1	0.780914	high
DO35228	54.1	0	1.00408	high
DO35226	20.9	1	0.486513	high
DO35222	41.1333	1	0.247141	low
DO35290	22.4333	1	0.44815	high
DO35258	12.0667	1	0.583022	high
DO35116	54.8667	0	0.515763	high
DO35128	12.0333	1	0.335627	low
DO35126	9.33333	1	0.782854	high
DO35104	36.3667	1	1.01127	high
DO35100	7.76667	1	0.0790106	low
DO35198	15.4333	1	0.541616	high
DO35184	3.4	1	0.608628	high
DO35160	6.96667	1	0.482322	high
DO35152	11	1	0.661831	high
DO35138	8.23333	1	-0.562586	low
DO35136	44.9	0	0.563184	high
DO35132	3	1	-2.51089	low
DO35148	33.7667	1	0.496819	high
DO35144	10.3667	1	0.670851	high
DO35140	42.0667	1	0.59858	high
DO35098	49.9667	1	-1.52452	low
DO230464	5.66667	1	0.450535	high
DO230463	19.1333	1	0.559844	high
DO51548	72.5667	0	-0.65745	low
DO51549	7.63333	0	0.623826	high
DO51540	4.7	1	0.43509	high
DO51541	10.8333	1	0.569997	high
DO51542	12.3	1	0.851534	high
DO51543	47.7	1	-0.959996	low
DO51545	6.33333	1	0.844449	high
DO51535	25.4667	1	0.608606	high
DO51536	14.8667	1	0.256852	low
DO51537	16.7667	1	-0.558052	low
DO51538	12.0333	1	0.377144	high
DO51530	20.8333	1	0.812689	high
DO51531	42.4333	1	0.824478	high
DO51532	58.7	0	0.653384	high
DO51533	139.1	0	0.404769	high
DO51534	9.26667	1	0.477722	high
DO51524	41.7	0	0.563263	high
DO51525	23	1	0.611542	high
DO51526	46	1	0.71329	high
DO51527	11.6333	1	0.382498	high
DO51528	77.5	0	0.363405	high
DO51529	9.2	1	0.916827	high
DO51520	4.63333	1	0.55257	high
DO51522	6.7	1	0.702386	high
DO51523	10.6	1	0.349821	high
DO51513	13.3333	0	0.43762	high
DO51514	39.7	1	-0.639803	low
DO51515	59.9667	0	0.860904	high
DO51517	46.3	1	0.483567	high
DO51518	4.3	1	0.596617	high
DO51519	19.3	1	0.577221	high
DO51510	9.56667	1	0.862287	high
DO51511	19.7333	1	0.542484	high
DO51512	6.13333	1	0.203446	low
DO51502	10.3333	1	0.326095	low
DO51503	27.9	1	0.846846	high
DO51504	16.4667	1	-1.0828	low
DO51505	11.7	1	0.348547	high
DO51506	35.6	1	0.492672	high
DO51507	85.7	1	0.283921	low
DO51509	17.1667	1	0.328134	low
DO51500	16.0667	0	0.603828	high
DO51501	9.8	1	0.55879	high
DO51494	21.0333	1	0.44517	high
DO51495	24.3	1	0.540708	high
DO51496	6.56667	1	0.455707	high
DO51497	10.4333	1	0.463638	high
DO51498	9.8	1	-0.666673	low
DO51490	7.73333	1	0.529634	high
DO51491	17.9667	0	0.328206	low
DO51492	9.4	1	0.673974	high
DO51493	17.0667	1	0.36537	high
DO51483	3.56667	1	0.640401	high
DO51484	48.6667	1	-0.696952	low
DO51485	62.6333	1	0.655094	high
DO51487	85.1667	0	0.212213	low
DO51489	41.7667	0	0.138833	low
DO51480	7.6	1	0.685996	high
DO51481	19.5667	1	0.599375	high
DO51482	12.6333	1	0.558883	high
DO51472	19.6667	1	0.582991	high
DO51473	142.967	1	0.363181	high
DO51474	54.4333	0	0.335741	low
DO51475	60.8	1	0.626749	high
DO51476	52.5333	1	0.748182	high
DO51478	10.3667	1	0.629072	high
DO51479	56.3667	0	0.75647	high
DO51470	14.8	1	0.579802	high
DO51469	10.4667	1	0.593522	high
DO51464	4.8	1	0.491559	high
DO51465	40.8667	1	0.13275	low
DO51466	11.7	1	0.560359	high
DO51467	15.7	1	0.511052	high
DO51468	36.1	1	0.642461	high
DO49478	21.7667	0	0.480925	high
DO49475	20.9333	1	0.231946	low
DO49481	12.7667	1	0.625493	high
DO49469	19.1	1	0.636242	high
DO49463	24.3333	1	0.18163	low
DO49472	19.2667	1	0.491578	high
DO49457	30.1333	0	0.588617	high
DO49454	9.8	1	0.687451	high
DO49451	30.6	1	0.307592	low
DO49460	25.5667	1	0.500281	high
DO49448	31.7	1	0.450665	high
DO49442	33.1667	1	0.211947	low
DO49439	20.2667	1	0.414318	high
DO49436	22.1	1	0.355006	high
DO49433	15.2	1	0.541187	high
DO49430	27.3667	1	0.230363	low
DO49427	49.4333	0	0.557526	high
DO49424	11.3667	1	0.751412	high
DO49420	38.8	0	0.42811	high
DO49421	12.8333	1	0.369553	high
DO49419	22.7	1	0.80844	high
DO49418	48.2667	1	-0.86531	low
DO227604	5.46667	1	0.797445	high
DO227625	NA	0	0.39304	high
DO227596	4.73333	1	0.678212	high
DO227531	6.4	1	0.587613	high
DO227544	4.4	1	0.551512	high
DO227558	7.2	1	0.575152	high
DO227564	7.23333	1	0.73973	high
DO227570	3.76667	1	0.72434	high
DO227581	5.9	1	0.668702	high
DO227704	22.7	1	0.477151	high
DO227721	NA	0	0.716257	high
DO227727	NA	0	0.893189	high
DO227736	5.26667	1	0.692759	high
DO227742	16.0667	1	1.0241	high
DO227633	35.8	1	0.709305	high
DO227636	NA	0	0.301925	low
DO227648	10.3667	1	0.590187	high
DO227652	NA	0	0.774599	high
DO227661	NA	0	0.475504	high
DO227671	22.4333	1	0.764851	high
DO227687	27.4333	1	0.635276	high
DO227684	24.8333	1	0.607945	high
DO227695	17.7	1	0.609033	high
DO35454	10.5	1	0.705564	high
DO35442	44.3667	0	0.728897	high
DO35424	19.1667	1	-2.274	low
DO35496	35.7333	1	0.879375	high
DO35406	5.33333	1	-1.2525	low
DO35350	4.86667	1	0.693504	high
DO35365	29.6333	0	0.516461	high
DO35360	72.4667	0	0.514364	high
DO35330	45.3	1	0.446625	high
DO35305	24.8667	1	0.524885	high
DO224575	27.5333	1	0.630064	high
DO224642	18.2333	1	0.600531	high
DO224648	31.9333	1	0.501727	high
DO224656	40.2667	1	0.668593	high
DO224688	21.1	1	0.675701	high
DO224698	15.7333	1	0.64253	high
DO224633	24.7333	1	0.616624	high
DO224767	10.8	1	0.34767	low
DO224764	8.13333	0	0.539545	high
DO224770	6.66667	0	0.464487	high
DO224776	6.7	1	0.695462	high
DO224779	7.6	1	0.684198	high
DO224784	27.2	1	0.511616	high
DO224782	12.9667	1	0.497311	high
DO224705	15.1667	1	0.473989	high
DO224712	7.96667	1	0.515257	high
DO224719	17.4	1	0.504242	high
DO224714	14.5667	1	0.300268	low
DO224724	7.8	1	0.404533	high
DO224734	9.03333	1	0.51974	high
DO224745	15.2	1	0.509872	high
DO224740	22.8	1	0.535304	high
DO224752	8.56667	0	0.546598	high
DO224750	5.5	1	0.176569	low
DO224758	2.16667	1	0.368541	high
DO221539	57.7667	0	0.259452	low
DO221543	68.1667	0	0.348077	high
DO221544	15.5667	0	0.184745	low
DO221541	6.5	1	0.651461	high
DO221542	12.5	0	0.661031	high
DO221540	9.66667	1	0.644256	high
DO221545	8.66667	0	0.421914	high
DO221546	16	1	0.406287	high
DO231247	NA	0	0.842533	high
DO231256	NA	0	0.586241	high
DO231251	NA	0	0.595684	high
DO231264	NA	0	0.6126	high
DO231284	NA	0	0.558759	high
DO49204	5.2	1	-0.601721	low
DO49198	8.36667	1	1.11318	high
DO49199	36.5	1	0.946572	high
DO49193	0.0333333	1	-0.175336	low
DO49178	0.9	1	-0.647916	low
DO49185	5.96667	0	0.673682	high
DO49183	14.3	1	0.349885	high
DO49184	15.1667	1	1.08153	high
DO49181	51.1333	1	-0.0845743	low
DO49168	4.96667	0	-0.0813921	low
DO49166	7.4	0	0.409214	high
DO49175	13.8	1	2.15707	high
DO49172	34.0333	1	0.543134	high
DO49170	6.56667	0	0.662738	high
DO49164	9.06667	0	-0.229631	low
DO49138	7.66667	1	0.729029	high
DO49137	7.73333	0	-0.0675998	low
DO49135	9	0	0.368793	high
DO49133	6.26667	0	-0.396889	low
DO49129	11.2333	0	-0.116358	low
DO49127	13.0667	0	-0.297285	low
DO49130	11.7	0	0.116133	low
DO49113	13.7667	0	-0.0743696	low
DO49105	14.8333	1	-1.14377	low
DO49090	5.06667	1	0.0813827	low
DO49079	11.0667	1	0.192931	low
DO49078	15.5	1	0.199432	low
DO49087	8.66667	1	0.141085	low
DO49080	2.76667	0	-0.309775	low
DO49076	16	1	-0.26525	low
DO49074	5.6	1	0.765487	high
DO33256	15.8667	1	-0.0242376	low
DO34504	8.56667	1	0.00789334	low
DO33168	0.266667	1	0.607067	high
DO34448	23.9667	1	0.406192	high
DO33128	14.1	1	-0.433149	low
DO34432	13.3333	1	-0.401875	low
DO33472	12.9333	1	0.026755	low
DO33488	28.1333	0	-0.271219	low
DO33480	35.1333	0	-0.1116	low
DO34785	24.0333	0	-0.992327	low
DO34793	14.2333	1	-0.186218	low
DO34728	16.9333	0	-0.34463	low
DO34720	18.5	0	0.0326016	low
DO33408	30.3	0	-0.706686	low
DO34736	6.76667	1	-0.107969	low
DO33400	34.7667	0	-1.50871	low
DO33392	33.8	0	0.291326	low
DO33376	30.3	0	0.257371	low
DO34680	3.3	1	-0.267583	low
DO33368	3.26667	1	1.00075	high
DO34696	22.9667	0	-0.890589	low
DO33336	15.0333	1	0.546681	high
DO33344	12.0333	1	0.481569	high
DO34640	9.56667	1	0.348329	high
DO34656	27.8	0	-0.885155	low
DO34608	23.6333	1	-0.510787	low
DO34600	17.9	1	0.0468789	low
DO34616	22.2	0	-0.935216	low
DO34368	17.9	1	0.0300439	low
DO34376	5.96667	1	-0.38091	low
DO34336	24.7667	0	4.63837	high
DO33091	4.73333	1	-1.71075	low
DO34312	7.53333	1	1.17505	high
DO34264	38.1333	1	-0.494347	low
DO34240	7.86667	1	-0.00263874	low
DO34288	7.33333	1	-1.06807	low
DO33984	28.2333	0	-0.987575	low
DO32936	18.4	1	-0.713119	low
DO32900	25.6	1	0.226495	low
DO32887	11.9667	1	0.467664	high
DO32860	41.9667	1	0.221321	low
DO32863	23.8333	1	-0.3179	low
DO32875	11.6	1	-0.788295	low
DO32878	8.66667	1	0.23395	low
DO32829	62.4667	1	-0.304907	low
DO34945	6.3	1	-0.1827	low
DO33600	28.4667	0	-0.320006	low
DO34905	38.0667	0	-1.18738	low
DO33656	5.46667	1	1.03474	high
DO34961	21.0667	1	-0.361513	low
DO33632	36.8333	1	-0.666303	low
DO34809	9.9	1	0.525443	high
DO34801	20.8667	0	-0.44982	low
DO34817	18	0	-0.66999	low
DO33552	29.1	0	-0.698421	low
DO33544	13.7333	1	0.168034	low
DO34849	9.06667	1	0.602827	high
DO33512	16.6333	1	0.136097	low
DO33528	11.4333	1	-0.688949	low
