# Supplementary material for: Characterization of Modification Patterns, Biological Function, Clinical Implication, and Immune Microenvironment Association of m6A Regulators in Pancreatic Cancer
Source: Front Genet. 2021 Sep 17;12:702072. doi: 10.3389/fgene.2021.702072 (PMC8484796; doi:10.3389/fgene.2021.702072)
Supplement: Supplementary file 8 [file DataSheet1.CSV]

icgc_donor_id	DO32829	DO32860	DO32863	DO32875	DO32878	DO32887	DO32900	DO32936	DO33091	DO33128	DO33168	DO33256	DO33336	DO33344	DO33368	DO33376	DO33392	DO33400	DO33408	DO33472	DO33480	DO33488	DO33512	DO33528	DO33544	DO33552	DO33600	DO33632	DO33656	DO33984	DO34240	DO34264	DO34288	DO34312	DO34336	DO34368	DO34376	DO34432	DO34448	DO34504	DO34600	DO34608	DO34616	DO34640	DO34656	DO34680	DO34696	DO34720	DO34728
ENSG00000000003	8.36	14.26	19.28	28.09	11.91	8.27	22.89	28.34	3.04	19.14	9.205	5.89	11.94	15.12	17.57	11.84	16.45	20.11	4.57	7.32	6.92	17.26	11.05	23.44	8.82	6.5	14.48	11.12	0.51	11.29	7.27	8.11	10.36	12.19	0	8.55	56.31	29.07	8.88	8.72	13.26	37.59	2.93	19.38	12.72	9.18	18.58	14.04	11.71
ENSG00000000005	0	0.03	0.04	0.02	0	0	0.02	0	0	0	0.03	0	0.13	0.02	0.1	0	0.02	0	0.58	0.02	0	0.02	0.02	0	0	0	0	0	0	0.1	0	0	0	0	0.85	0	0	0.01	0.01	0	0	0	0	0.02	0.02	0	0.01	0	0
ENSG00000000419	18.7	25.7	20.26	29.58	17.63	8.61	20.02	60.79	61.48	32.89	15.155	29.51	30.55	18.86	65.75	18.31	16.3	32.79	14.09	14.78	12.38	34.06	32.55	27.74	12.18	35.29	13.76	29.53	3.45	22.53	14.96	16.62	27.02	19.3	0	12.66	71.26	19.85	15.52	28.5	20.44	22	20.45	33.85	19.81	35.69	33.7	23.25	23.39
ENSG00000000457	4.73	7.14	3.78	6.36	3.39	4.81	4.77	4.62	1.1	7	3.94	1.35	4.86	5.39	4.77	5.35	10.86	10.78	6.68	4.22	4.07	8.2	5.12	2.29	5.45	3.87	4.11	1.79	0.1	6.45	3.09	7.08	4.94	3.76	4.62	3.35	5.21	5.31	7.36	8.33	3.44	18.75	7.67	3.35	11.95	6.8	8	14.41	3.86
ENSG00000000460	2.58	2.81	3.04	7.72	2.03	2.35	3.57	5.42	3.78	6.4	2.055	2.45	2.63	3.9	10.19	2.39	2.46	1.96	2.39	1.87	1.17	4.67	5	11.89	1.64	2.1	1.98	6.16	0.59	3.17	3.31	1.06	2.97	2.31	32.73	1.34	9.89	1.99	3.31	4.16	2.78	6.77	1.48	3.67	2.49	2.95	3.46	6.04	3.55
ENSG00000000938	4.25	5	2.81	6.36	2.22	5.44	1.2	0.14	0	2.15	6.15	0.02	1.43	2.28	3.6	4	1.9	0.45	6.61	0.8	1.83	2.13	2.19	0.03	2.79	3.22	1.79	0	0	5.8	5.26	1.59	2.67	2.08	0	3.83	0.08	2.78	5.41	4.03	4.46	1.63	2.29	2.13	5.07	2.1	1.94	3.74	4.76
ENSG00000000971	82.1	45.51	74.64	42.68	9.54	56.18	94.78	2.09	0.23	85.3	92.365	1.52	21.83	36.47	42.22	38.09	24.61	22.84	80.67	39.97	43.59	36.34	13.2	18.73	25.9	11.66	62.9	3.09	0.28	42.37	26.4	33.57	18.47	32.84	0.95	12.41	20.51	28.72	40.14	47.37	40.57	101.64	1.65	30.12	45.99	53.85	113.03	48.99	77.8
ENSG00000001036	63.55	40.92	35.06	48.91	34.49	7.09	25.15	35.12	16.63	61.97	11.66	24.23	19.82	25.84	23.47	21.98	39.41	20.85	21.96	19.07	15.36	20.36	34.18	41.55	17.72	15.12	13.65	20.03	1.56	33.24	19.06	28.05	19.02	21.82	0.76	11.72	51.28	25.73	24.08	24.02	40.64	44.23	23.43	33.26	23.12	33.99	49.82	40.01	22.39
ENSG00000001084	35.39	15.98	7.29	14.04	7.13	19.15	19.56	73.48	11.18	15.9	12.25	16.69	9.36	11.8	10.17	12.26	16.07	17.43	5.27	12.76	6.98	13.21	15.38	22.19	19.13	9.53	8.79	30.82	4.37	25.73	6.56	16.11	7.85	9.98	6.44	11.96	10.22	18.33	10.13	16.72	16.13	11.01	24.47	14.73	12.04	10.09	9.45	18.37	39.81
ENSG00000001167	10.53	7.14	8.16	7.8	5.95	6.49	6.71	17.78	1.5	13.66	7.975	2.23	10.76	9.98	6.77	6.74	10.04	7.41	5.09	6.63	3.26	10.45	9.05	3.41	7.12	6.17	5.85	2.67	0.6	19.82	8.09	9.3	6.36	7.35	0.26	9.28	8.65	7.18	14.17	7.16	8.18	19.55	7.36	6.84	6.92	9.68	8.3	13.4	4.33
ENSG00000001460	2.8	2.02	2.51	2.97	1.45	4.64	1.95	2.09	1.64	1.56	2.35	1.93	3.27	4.4	1.92	2.84	3	1.11	4	2.84	2.26	3	1.05	3.28	2.05	0.7	2.78	3.46	0.02	1.43	1.34	1.52	2.67	3.11	5.45	2.7	2.84	2.03	1.76	2.91	1.94	2.47	4.26	2.72	3.02	2.29	2.29	2.32	3.84
ENSG00000001461	12.26	11.46	7.04	6.57	10.37	17.73	11.05	6.99	1.35	5.93	6.21	10.69	10.44	13.64	4.66	10.05	18.86	23.68	13.2	9.35	10.19	10.6	4.75	7.26	9.56	5.99	24.06	15.12	0.8	8.91	5.17	8.59	13.31	7.11	2.44	13.81	11.22	8.07	5.97	9.21	8.18	17.43	17.63	10.39	20.62	8.24	13.01	11.64	13.46
ENSG00000001497	10.42	8.15	11.22	10.74	5.63	7.46	6.94	12.1	17.96	8.76	8.275	5.92	4.42	6.35	14.55	7.73	9.89	6.23	6.73	5.81	6.59	11.76	6.66	11.35	7.55	8.21	7.13	8.3	7.27	10.28	5.77	7.6	8.8	6	0.19	6.1	12.78	8	7.02	6.18	7.56	6.12	7.7	9.36	9.41	8.85	9.28	10.82	11.02
ENSG00000001561	13.69	8.81	13.06	8.12	1.63	3.89	6.72	11.95	1.33	14.51	2.5	2.05	3.59	14.57	3.88	11.24	9.64	8.21	4.71	2.65	3.94	5.71	6.08	0.87	4.34	2.59	2.63	0.85	0	7.26	3.86	15.89	8.3	8.62	0.19	8.4	5.5	5.52	11.61	7.95	3.64	13	16.37	5.84	8.15	13.38	9.64	6.09	8.27
ENSG00000001617	6.81	2.7	2.04	5.54	2.66	1.36	4.89	1.35	0.56	10.5	6.22	5.99	2.56	3.62	4.5	4.3	2.44	5.95	4.05	6.9	2.35	2.99	3.58	0.16	3.77	20.94	10.81	1.84	1.84	5.42	6.04	2.04	4.57	2.26	0.59	3.08	1	5.5	3.34	3.49	7.11	1.83	7.18	2.94	2.18	3.99	11.28	4.16	9.99
ENSG00000001626	70.45	22.71	7.59	49.7	14.16	2.94	129.98	0.16	0	40.91	9.385	0.01	1.59	95.05	18.32	16.01	16.56	2.59	14.94	2.28	17.3	0.36	8.43	0.27	14.9	41.23	1.12	0.15	0	11.99	0.91	18.15	13.51	28.94	1.31	11.91	0.78	55.53	5.59	87.6	2.77	41.44	15.13	30.1	33.1	62.15	45.15	39.93	0.48
ENSG00000001629	14.59	25.6	19.39	46.16	13.56	19.52	24.66	86.61	7.59	25.51	15.98	7.23	16.81	22.03	10.44	16.38	13.04	20.01	11.09	15.55	11.94	20.82	15.03	8.63	10.93	12.66	11.81	10.52	1.27	15.16	21.38	11.47	17.28	21.99	0.21	11.78	64.33	13.63	15.61	25.33	16.25	19.43	13.84	36.84	21.22	25.9	20.19	19.9	18.39
ENSG00000001630	78.06	82.05	46.71	46.07	41.36	8.49	69.6	233.44	30.38	61.05	13.08	76.45	40.02	42.36	22.79	60.78	71.35	78.27	69.25	17.55	18.71	84.94	36.75	58	44.29	48.91	24.92	75.93	13.44	40.01	18.98	44.12	70.89	42.58	13.37	54.16	229.52	34.61	19.73	49.74	34.93	54.69	69.53	38.17	46.98	90.36	42.16	46.59	29.07
ENSG00000001631	14.12	23.71	9.1	23.41	13.23	31.9	19.3	54.71	14.47	14.28	16.61	11.24	14.13	20.95	10.57	15.53	15.87	15.24	12.34	11.2	8.93	21.21	6.55	11.83	10.8	6.35	9.64	9.1	3	12.84	16.01	15.44	15.33	20.14	3.74	8.63	35.8	11.67	12.99	21.53	9.51	14.23	11.69	26.8	22.3	19.25	12.97	15.66	14.95
ENSG00000002016	1.62	3.52	2.49	7.15	3.39	7.89	3.75	4.05	4.14	2.56	17.875	2.34	2.05	3.26	2.23	3.05	3.35	1.29	1.96	3.36	3.22	18.36	3.02	1.95	3.56	4.3	3.45	2.1	4.28	3.45	6.17	4.91	3.67	4.64	2.96	2.2	3.85	3.74	3.29	4.33	3.49	2.38	2.94	6.25	3	3.71	2.86	4.85	2.65
ENSG00000002079	0.27	0.63	0.29	10.31	0.19	2.15	0.36	6.94	0.15	1.18	0.285	0.25	0.42	2.98	0.71	0.27	0.57	0.32	1.18	0.59	1.05	0.35	0.6	0.46	0.22	0.49	0.19	0.31	0.06	0.07	23.05	0.06	0.22	0.47	0	0.81	1.08	0.33	1.62	0.98	0.04	0.65	0.37	4.74	1.06	1.29	0.43	0.19	0.29
ENSG00000002330	17.73	14.86	20.34	13.32	12.84	19.81	14.72	29.77	24.81	13.07	12.775	39.96	14.67	17.92	4.97	15.25	15.02	25.75	37.27	24.08	19.6	13.23	25.58	23.38	12.81	28.14	19.2	45.15	3.56	14.03	16.63	25.94	38.63	9.77	0	25.94	34.8	24.85	15.32	14.58	11.64	19.95	33.1	20.58	23.08	14.65	27.97	14.25	15.66
ENSG00000002549	55.4	38.36	37.38	60.66	19.63	23	30.01	58.54	16.06	80.13	21.375	14.92	17.84	16.72	40.31	27.95	15.56	38.84	30.64	25.14	14.8	29.13	15.76	20.57	43.91	22.9	39.01	14.72	9.6	48.92	20.43	15.26	28.83	19.73	0	25.09	37.1	43.48	25.53	25.99	26.49	41.83	24.9	39.54	37.32	25.07	77.96	45.48	32.93
ENSG00000002586	101.16	81.96	142.67	86	42.21	21.34	97.1	47.76	36.17	88.61	78.74	13.78	99.13	94.07	103.15	91.17	78.79	20.48	87.88	112.21	89.86	114.55	50.56	46.72	53.16	79.91	60.02	99.7	11.18	86.18	80.01	91.92	47.03	54.2	0	52.95	48.79	75.61	102.1	59.12	87.14	62.83	30.47	60.35	74.49	129.47	77.85	102.41	167.75
ENSG00000002587	5.75	5.96	0.97	2.26	7.3	20.96	1.91	24.77	0.02	5.61	1.09	2.8	6.2	1.86	0.83	4.34	2.81	5.96	5.22	4.34	6.97	4.54	7.41	6.21	3.16	5.79	5.08	4.59	0.99	1.53	8.87	5.54	12.32	8.1	3.34	11.82	9.28	5.43	3.79	3.72	11.98	7.36	10.19	10.41	10.07	6.08	8.49	1.14	6.42
ENSG00000002726	28.75	20.04	20	2.7	17.24	45.06	30.05	2.57	0	25.26	2.245	5.39	35.11	39.2	0.58	12.5	57.03	17.36	61.81	29.96	30.89	109.91	27.16	2.68	45.56	22.99	12.55	1.4	0	50.46	3.85	71.07	80.1	17.45	0.87	54.25	1.94	20.35	48.98	23	6.24	46.46	74.71	11.36	104.46	18.29	16.34	24.54	1.07
ENSG00000002745	0.01	0.01	0.02	0.19	0.06	0	0.07	0.45	0.01	0.1	0.05	0.09	0.95	0.02	0.02	0.03	0.09	0.01	0	0.01	0	0	0.35	0.09	0	0	0.21	0.01	0	0	0.05	0.01	0.07	0.25	3.37	0.06	0.11	0.01	0	0.01	0.13	0.04	0	0.43	0.12	0.11	0.03	0.02	0.08
ENSG00000002746	3.38	0.26	0.96	1.6	0.07	0.24	1.43	0.01	0	0.58	2.44	0	0.7	0.96	1.1	2.83	0.73	0.29	0.59	1.31	2.32	0.89	0.68	0.02	1.37	0.59	0.96	0	0	0.84	0.72	2.05	1.22	1.42	0	0.61	0	2.82	1.89	0.68	1.11	0.47	0.05	0.88	0.43	1.06	0.47	0.78	1.71
ENSG00000002822	5.84	8.94	8.81	13.05	9.11	26.33	6.64	12.16	7.22	6.97	9.64	5.98	11.7	15.74	16.36	6.24	8.33	16.78	7.12	10.78	6.07	6.74	13.29	7.99	7.13	8.45	7.57	6.6	2.88	4.5	8.49	9.48	13.32	8.3	0	9.3	4	10.11	6.99	9.62	7.86	5.53	10.89	16.42	9.05	8.99	8.45	6.76	9.63
ENSG00000002834	54.43	37.68	37.97	55.58	40.43	51.9	34.76	61.99	14.49	59.77	30.6	54.89	68.48	48.78	17.02	36.44	278.26	48.59	35.82	48.06	34.08	47.23	43.42	67.83	48.92	35.38	53.01	77.78	12.78	68.75	38.03	43.64	55.3	35.33	6.81	60.93	59.89	88.97	74.36	39.82	39.64	76.68	57.05	64.47	33.45	73.42	48.47	70.66	37.62
ENSG00000002919	5.7	4.08	5.67	7.84	7.71	5.59	5.56	5.66	5.43	8.36	8.115	7.51	7.1	5.98	7.41	5.8	7.57	6.67	7.17	4.62	5.48	6.71	6.1	6.12	4.69	6.65	7.05	6.42	1.19	8.68	4.34	4.07	11.31	7.73	2.8	5.79	7.12	6.73	5.63	6.67	5.62	6.99	6.16	4.65	4.65	8.71	8.9	5.91	5.96
ENSG00000002933	23.72	35.94	48.81	16.77	27.89	57.51	47.1	0.73	0	53.82	17.385	0.35	61.79	69.62	6.56	16.72	97.39	65.08	43.08	43.33	23.84	118.71	23.49	0.7	33.47	75.05	16.37	0.75	0	39.02	19.46	51.84	43.74	48.91	1.79	70.01	0.27	31.21	66.85	76.71	19.77	119.93	6.03	93.66	145.28	42.37	42.16	74.42	13.12
ENSG00000003056	26.35	56.3	69.53	70.79	54.69	16.68	40.37	55.69	74.37	69.38	30.285	35.9	34.2	37.41	31.17	36.12	24.39	17.69	40.53	27.53	42.29	25.89	40.92	42.22	32.43	37.55	30.95	45.67	14.44	53.19	61.55	29.95	56.86	46.33	72.35	19.01	39.99	40.65	44.55	41.22	40.69	32.62	47.84	83.91	30.37	40.01	50.57	50.47	56.98
ENSG00000003096	1.78	0.5	0.63	1.02	0.41	0.24	2.2	0.29	0.42	1.09	2.705	0.06	0.22	0.58	1.71	0.87	0.49	0.15	0.58	0.74	1.56	1.72	0.43	0.14	0.34	0.97	1.34	0.01	0.06	1.03	0.58	1.02	0.32	0.28	0	0.51	0.06	0.83	0.62	0.4	0.86	3.1	0.01	0.69	1.66	0.58	1.52	0.91	4.67
ENSG00000003137	0.14	0.15	0.06	0.65	0.35	0.12	2.35	0.06	0.02	0.13	0.88	0.08	0.42	0.49	0.82	0.41	0.05	0.15	0.4	0.44	0.23	0.04	0.13	0.16	0.36	0.17	0.93	0.1	1.6	0.73	0.76	0.26	0.16	0.11	0	1.23	0.04	0.17	0.24	0.95	0.24	1.18	0.19	0.14	0.53	0.12	0.45	0.09	0.73
ENSG00000003147	20.56	26.82	30.16	29.57	8.91	61.69	25.07	18.53	2	22.33	13.795	6.08	17.85	42.25	2.67	17.73	36.98	31.92	23.97	12.15	10.25	47.04	16.05	3.34	19.38	14.74	12.01	9.4	0	13.8	11.31	18.51	28.5	16.56	0	21.92	18.03	18.1	21.17	27.06	8.67	29.82	29.38	36.04	36.43	23.59	27.46	35.17	3.25
ENSG00000003249	4.9	4.15	6.02	4.47	0.62	4.46	2.66	4.74	3.56	1.77	0.45	3.71	5.6	2.44	0.49	5.84	2.87	3.5	2.96	6.8	0.53	1.06	2.55	0.71	5.29	6.26	0.66	2.6	0.49	3.93	3.3	6.29	7.1	1.62	0.21	4.37	2.1	5.83	2.22	5.12	1.11	1.47	8.56	4.49	5.34	5.48	3.29	1.02	1.28
ENSG00000003393	8.78	10.68	6.23	8.07	4.37	8.86	6.36	9.02	10.86	6.07	5.815	5.46	7.89	8.96	4.74	5.87	7.52	4.64	4.55	4.19	3.91	6.81	5.84	7.08	4.38	9.66	4.69	5.48	1.51	6.55	4.62	6.06	8.09	8.1	0.16	4.46	7	5.58	7.8	10.13	7.83	7.37	6	8.93	6.32	9.81	8.52	10.29	8.04
ENSG00000003400	17.48	12.42	11.16	10.21	5.88	13.91	9.91	15.33	0.09	12.64	8.78	5.07	9.81	13.29	5.84	10.54	18.53	6.06	8.9	13.69	5.95	6.93	6.98	3.78	9.16	10.58	8.23	4.46	0.11	12.53	5.8	7.98	15.25	10.86	11.68	16.21	10.51	8.7	9.97	8.81	6.34	15.08	13.14	14.34	11.46	14.45	19.29	14.34	5.55
ENSG00000003402	49.81	70.7	35.74	77.17	42.46	111.48	44.94	137.94	56.88	38.55	72.67	29.84	46.06	58.57	40.29	56.37	46.72	30.52	45.71	35.7	31.94	34.79	25.82	34.75	41.26	36.14	48.46	34.21	4.09	37	52.96	36.91	47.25	86.29	108.66	45.29	70.77	48.87	50.47	77.67	84.1	47.03	43.81	105.2	46.1	64.15	50.33	61.22	64.04
ENSG00000003436	108.07	77.64	74.39	97.2	115.71	86.38	64.42	5.7	206.93	58.06	30.83	43.27	46.69	65.15	30.21	55.05	56.85	11.33	64.46	58.85	42.43	36.81	29.35	87.06	30.42	8.9	17.94	74.78	0.12	113.47	38.69	72.88	59.2	93.28	66.23	77.96	114.87	31.51	41.92	139.99	59.45	148.44	5.7	116.24	180.62	104.27	86.53	59.31	31.64
ENSG00000003509	5.88	3.94	6.65	7.01	4.69	7.59	5.39	6.42	2.6	6.16	4.42	2.72	6.16	5.09	7.13	5.78	5.34	3.89	3.44	4.11	3.59	6.21	2.61	2.44	4.33	5.26	4.07	1.58	0.49	4.27	5.69	4.88	4.89	5.67	57.65	4.1	3.9	4.41	3.86	7.62	5.83	4.77	4.55	5.93	6.73	4.7	7.16	8.09	5.39
ENSG00000003756	14.11	38.77	12.7	29.48	18.2	79.19	34.83	14.62	30.55	24.11	42.56	20.59	30.85	30.91	22.27	20.95	40.71	12.84	18.61	21.02	14.61	33.78	15.1	20.68	20.85	14.62	23.24	21.21	19.9	17.75	25.04	15.41	24.72	35.28	10.39	23.69	15.64	16.49	24.59	50.33	26.57	27.67	25.19	27.29	41.83	33.44	29.65	57.54	19.42
ENSG00000003987	0.03	0.03	0.08	0.2	0.12	0.12	1.06	0.01	0	0.1	0.41	0.04	0.01	0.61	0.23	0.14	0.06	0	0.44	0.87	0.09	0.07	0.16	0.21	0.26	0	0.08	0.13	0	0.03	0.1	0.35	0.54	0.21	10.59	0.1	0.03	0.2	0.15	0.32	0.13	0.3	0	0.2	0.24	1.25	0.5	0.03	0.12
ENSG00000003989	1.1	3.52	1.57	16.52	2.45	8	10.14	0.63	0.26	2.65	6.08	2.66	2.29	6.58	5.95	3.05	3.09	0.45	3.64	4.18	4.48	6.94	2.12	2.84	3.49	6.13	1.31	2.49	0.36	9.21	5.9	8.02	3.38	3.67	0	1.68	1.76	2.92	2.01	22.87	2.12	9.07	0.05	2.17	5.95	6.14	10.84	14.45	9.88
ENSG00000004059	49.43	55.51	61.24	36.09	36.68	28.49	67.81	36.11	49.66	48.12	33.3	47.7	43.26	45.01	36.83	44.52	41.84	73.79	66.92	52.27	44.83	85.28	31.94	39.56	45.3	47.96	30.84	66.34	15.35	58.18	29.17	64.21	60.94	38.55	0	66.53	51.38	59.54	41.21	48.06	23.44	48.74	47.18	55.18	80.14	46.97	51.02	43.59	70.39
ENSG00000004139	5.03	3.33	1.95	1.9	1.13	4.95	4.31	2.14	0.72	2.45	3.38	1.5	4.49	2.71	0.88	3.86	4.99	3.73	3.02	2.42	2.9	2.07	2.17	0.03	3.32	3.83	4	0.08	0.08	4.92	2.28	5.07	5.35	2.49	45.64	2.87	0.86	6.31	2.55	7.84	2.06	4.64	6.73	2.59	3.65	5.22	3.87	4.08	2.02
ENSG00000004142	29.76	14.94	21.03	30.02	16.13	15.42	19.05	38.45	27.16	28.13	12.315	19.66	19.27	15.4	25.04	19.94	23.71	32.78	17.47	16.47	15.9	20.94	17.53	15.6	20.31	25.56	20.11	9.59	6.55	29.82	13.79	30.49	21.55	13.51	36.49	16.21	16.99	27.33	21.12	27.46	19.9	25.83	23.13	22.32	15.24	18.17	25.36	19.53	23.24
ENSG00000004399	19.01	19.45	14.15	41.56	11.82	20.27	20.2	27.39	0.28	29.37	22.295	2.18	23.76	15.82	13.6	16.12	15.12	8.77	16.03	17.9	14.53	30.2	11.67	1.08	16.48	14.63	19.26	0.34	4.46	20.44	32.56	12.4	15.46	16.21	0.84	11.55	3.54	31.46	22.54	21.31	22.19	30.46	4.1	15.43	16.91	21.92	14.49	20.37	27.6
ENSG00000004455	74.14	42.51	42.75	63.08	29.97	42.82	36.09	56.45	75.74	50.54	35	79.69	36.25	39.59	75.27	41.41	54.04	54.48	52.55	36.58	21.14	40.61	23.95	77.1	41.43	23.82	44.33	79.09	20.99	37.93	25.98	50.42	62.2	35.52	4.76	42.99	89.03	26.79	22.83	66.06	42.15	49.98	49.53	42.79	51.7	57.68	57.49	63.46	58
ENSG00000004468	1.41	3.15	0.31	4.22	0.17	0.8	0.92	0.16	0.03	4.54	4.42	0	1.36	0.45	1.55	1.45	0.65	0.3	1.78	0.25	0.94	0.75	0.46	0.19	1.74	0.61	1.72	0.03	0	4.06	0.52	0.57	0.66	1.03	0	1	0.16	3.38	0.92	1.71	1.25	1.46	0.25	1.01	1.56	0.27	2.72	2.2	1.28
ENSG00000004478	12.71	27	40.55	94.88	50.67	14.37	21.63	85.03	109.32	39.45	18.525	46.91	32.22	28.42	45.25	28.2	19.11	26.07	31.01	15.46	45.31	189.15	54.03	98.15	20.83	70.99	52.3	45.78	53.17	43.62	57.25	46.43	53.13	35.54	19.97	15.94	34.53	29.41	48.4	21.77	28.96	32.46	38.2	72.87	22.18	39.79	36.25	24.31	62.84
ENSG00000004487	21.36	21.93	32.18	37.2	13.79	13.92	19.5	31.11	24.07	28.13	14.915	17.97	19.56	30.49	24.8	19.09	24.08	17.89	18.08	19.43	12.76	20.94	16.02	32.08	19.57	13.17	18.59	22.62	5.28	19.56	11.1	11.92	15.28	21.42	4.77	29.03	64.99	15.67	14.31	20.08	17.05	28.76	14.09	13.59	23.91	13.54	30.27	27.54	26.18
ENSG00000004534	7.35	21.86	6.3	15.33	7.07	49.84	15.46	11.47	14.41	13.09	34.46	10.8	14.96	19.57	10.56	13.25	16.8	6.84	8.71	13.95	8.3	23.17	7.88	14.57	11.72	6.75	12.77	13.74	3.69	10.18	14.82	6.71	17.8	24.86	7.21	10.87	7.87	11.59	14.46	24.03	12.83	15.4	18.54	15.54	17.57	19.67	15.49	29.11	12.41
ENSG00000004660	1.22	1.31	0.98	1.47	0.57	4.45	1.33	0.87	0.57	0.88	4.4	0.66	1.77	1.61	0.93	1.7	1.77	1.06	1.64	1.38	1.42	1.8	1.07	0.49	1.2	1.26	1.3	0.13	0.12	0.94	1.72	1.09	2.07	0.95	8.25	1.26	0.45	1.36	1.41	2.21	1.93	1.64	0.89	1.22	1.77	1.54	1.23	2.09	2.25
ENSG00000004700	21.12	21.44	27.92	42.14	28.1	3.81	27.86	17.15	33.25	39.32	22.19	18.67	13.78	13.34	21.57	16.38	9.1	6.27	16.85	26.94	18.77	18.24	16.98	30.88	10.81	12.06	14.95	13.48	2.05	22.57	27.18	9.17	15.37	16.54	45.56	6.86	19.96	16.79	21.57	21.72	22.45	17.46	9.76	27.74	13.47	17.33	24.02	22.18	38.37
ENSG00000004766	8.86	16.7	9.53	15.42	7.51	12.64	16.06	24.2	8.73	11.29	7.55	6.97	9.97	15.17	6.14	9.04	8.37	7.92	9.04	5.82	5.9	16.88	6.35	4.33	5.08	5.12	6.44	7.01	0.6	9.34	7.45	6.19	9.85	11.34	4.41	4.9	29.13	7.09	11.53	11.83	6.86	9.18	7.54	15.64	15.36	14.18	8.79	12.42	9.3
ENSG00000004776	0.58	0.9	0.49	0.62	0.67	0.79	4.21	0	0.07	0.98	2.375	0	0.56	2.5	0.07	4.54	2.17	0.69	1.15	2.49	9.28	2.47	1.02	0.04	2.33	1	13.99	0.03	0	1.01	1.13	4.16	0.99	0.58	0	1.54	0.02	2.44	1.67	1.38	2.75	1.41	0.1	0.55	7.25	1.23	0.74	2.28	0.81
ENSG00000004777	0.39	0.25	0.32	0.56	0.36	1.95	1.37	0.4	0.72	0.54	3.425	0.25	0.49	1.39	0.3	0.62	0.56	0.34	0.6	1.31	0.22	0.26	0.27	0.47	1.18	0.22	1.1	0.48	0.23	0.28	0.72	0.37	0.76	0.82	0	0.71	0.73	0.53	0.58	1.21	0.64	0.49	0.6	0.93	1.26	1.1	0.76	1.25	0.37
ENSG00000004779	44.59	35.49	28.44	49.51	34.74	7.98	33.51	89.27	72.89	41.15	20.27	50.55	15.26	38.12	52.22	29.3	26.7	28.33	39.39	18.19	29.82	39.06	26.76	74.94	24.46	33.15	23.97	86.94	10.57	28.97	29.13	49.79	45.85	28.08	0.5	22.59	87.19	32.71	23.56	35.44	33.5	42.19	45.74	43.3	46	44.62	40.95	23.79	55.42
ENSG00000004799	18.81	17.32	13.05	40.41	16.74	65.14	70.51	12.11	0.16	15.55	8.87	1.24	11.17	17.25	29.97	38.69	29.79	15.51	14.84	3.61	21.54	22.67	3.52	0.24	18.85	5.86	12.8	0.21	0.44	11.47	11.32	40.28	7.56	14.84	0.24	11.21	1.98	13.41	8.35	110.25	13.82	28.25	8.83	47.87	74.73	13.82	11.99	12.26	14.32
ENSG00000004809	0.16	0.18	0.09	0.21	0.17	0.18	0.06	0	0.02	0.06	0.06	0	0.03	0.03	0.18	0.14	0.05	0.02	0.12	0.03	0.04	0.12	0.06	0	0	0.11	0.07	0	0	0.12	0.26	0.08	0.08	0	0	0.04	0.05	0.08	0	0	0.04	0.14	0	0.11	0.08	0	0.04	0.17	0.3
ENSG00000004838	0.18	0.12	0.48	0.43	0.08	0.96	0.78	0.75	0.53	0.27	0.45	0.49	2.82	0.18	0.07	0.16	0.16	0.42	0.28	0.29	0.11	0.19	0.3	0.01	0.23	0.76	1.49	0.25	0	0.07	0.46	0.16	0.27	0.16	3.04	0.21	0.11	0.39	0.1	0.6	0.31	1.25	0.29	0.51	1.41	0.1	0.52	0.51	0.1
ENSG00000004846	0.11	0.27	0.12	0.16	0.09	0.91	0.23	0.06	0.04	0.26	1.14	0.1	0.37	0.34	0.11	0.22	0.4	0.05	0.06	0.2	1.11	0.11	0.12	0.79	0.1	0.01	0.64	0.49	0.04	0.25	0.28	0.05	0.15	0.48	2.61	0.14	0.1	0.2	0.68	0.21	0.25	0.14	0.16	0.1	0.18	0.35	0.06	0.38	0.26
ENSG00000004848	0.03	0.08	0.11	0.16	0.37	0	0.41	0.16	0	0.02	0.295	0.05	0	0.41	0.02	0.14	0.05	0	0.59	0.42	0.03	0.61	0.07	0	0.19	0.04	0	0.01	0	0.57	0	0.25	0.98	0.01	0.15	0.08	0.01	0.1	0.35	0.12	0.01	0.47	0	0.32	0.09	0.58	0.25	0.02	0.01
ENSG00000004864	18.37	19.77	11.26	26.61	10.21	17.05	16.8	7.83	10.54	15.56	7.765	5.65	9.36	11.69	7.85	12.19	11.82	14.12	11.37	10.14	7.5	19.25	6.89	8.05	11.06	7.48	7.58	7.56	2.02	12.37	8.48	10.12	9.91	8.72	0.14	9.14	34.59	13.2	10.37	13.59	7.77	12.4	14.4	13.65	14.84	17.48	10.61	16.17	10.77
ENSG00000004866	9.86	9.2	9.34	5.01	19.16	12.09	10.93	11.36	4.23	11.04	6.48	3.16	6.1	10.93	4.95	10.05	8.32	8.28	9.31	7.78	5.59	15.33	5.12	3.86	6.54	6.41	4.98	4.19	0.83	11.57	4.93	9.56	8.23	10.15	1.32	6.04	4.27	9.95	10.14	7.85	6.28	10.84	4.62	10.95	11.41	11.97	8.03	10.88	7.41
ENSG00000004897	24.36	18.14	19.75	28.14	14.5	10.01	18.78	30.96	35.11	33.83	17.28	32.74	16.85	21.73	30.53	22.18	17.74	13.58	17.16	21.09	12.96	18.76	17.59	30.64	14.87	15.48	16.64	23.45	7.07	23.42	20.38	13.43	15.6	26.16	0.82	12.05	25.33	20.62	21.69	26.85	20.37	20.53	16.9	22.56	13.23	28.53	24.87	24.79	29.36
ENSG00000004939	0	0.01	0.08	0	0	0.02	0	0	0	0.02	0	0	0	0.01	0.01	0.11	0	0	0.02	0.05	0	0.01	0	0	0.01	0	0.01	0	0	0.07	0	0	0	0	0	0.01	0	0.03	0.04	0	0	0.15	0	0	0.01	0	0.01	0	0.01
ENSG00000004948	0.05	0.11	0.33	0.59	0.13	0.02	0.13	0.04	0	0.09	0.065	0	0.04	0.13	0.05	0.06	0.24	0.02	0.04	0.12	0.07	0.03	0	0.19	0.03	0	0.03	0.03	0	0.24	0.04	0.05	0.03	0.04	0	0.08	0	0.18	0.17	0.02	0.07	0.08	0	0.14	0.04	0	0.18	0.15	0.06
ENSG00000004961	12.18	11.17	6.97	10.49	11.34	8.44	7.34	17.82	17.36	19.76	6	7.44	4.47	18.9	20.17	10.91	8.03	12.08	11.2	6.92	7.07	11.5	8.6	18.63	8.86	22.05	7.54	11.12	0.6	28.2	7.03	8.52	10.33	10.38	0.88	10.45	20.85	7.82	10.29	6.06	9.56	7.37	12.73	13.4	13.06	19.09	11.27	10.74	14.76
ENSG00000004975	4.09	6.26	6.43	8.19	5.71	7.36	6.67	14.25	12.69	6.15	7.775	7.39	7.57	7.37	5.72	5.85	5.79	4.88	5.8	6.85	5.85	10.98	6.01	6.58	5.04	8.19	6.03	5	3.95	7.24	7.05	5.25	8.75	5.33	1.54	5.18	4.78	9.15	6.69	9.25	6.82	13.44	2.78	7.92	6.45	5.06	6.38	7.2	6.8
ENSG00000005001	6.28	21.53	5.8	22.51	15.61	25.85	4.55	30.64	1.57	8.6	6.75	18.72	22	25.12	0.98	10.52	8.69	12.85	20.98	10.32	11.63	1.24	19	10.96	23.06	18.58	13.75	25.47	3.42	9.43	11.71	4.72	15.71	16.61	15.62	36.89	20.41	16.69	10.55	7.28	27.55	19.97	17.75	19.02	12.16	13.42	18.61	11.55	16.02
ENSG00000005007	18.9	18.16	16.82	14.77	19.41	27.22	17.1	21.06	6.95	17.37	15.185	12.76	19.31	20.97	6.64	18.92	23.52	30.71	22.95	34.08	13.74	16.19	18.97	8.02	22.07	18.72	15.34	7.19	4.19	25.38	15.95	21.66	27.34	11.85	0	32.27	12.38	17.09	19.02	17.74	14.03	16.8	29.89	18.62	23.13	18.27	15.59	16.92	11.74
ENSG00000005020	19.58	44.28	35.95	20.13	27.31	21.18	28.55	26.2	4.18	25.2	15.81	10.36	27.34	48.71	11.26	28.98	18.65	30.55	24.56	16.37	15.57	15.83	17.93	15.73	14.83	12.15	29.06	18.56	0.58	24.67	12.97	11.23	21.38	30.67	0.74	18.65	35.28	18.31	42.45	21.07	14.77	28.14	13.49	46.1	33.46	25.07	30.04	24.73	15.07
ENSG00000005022	164.17	100.83	158.91	123.84	130.96	45.27	79	276.14	138.07	93.61	56.135	60.77	44.39	62.16	187.03	96.93	81.68	353.42	217.47	66.29	119.87	165.92	77.52	118.4	94.9	123.56	98.62	106.93	24.53	173.89	64.79	158.69	118.26	66.13	1.36	128.89	277.95	80.41	76.42	62.57	98.23	129.58	127.29	136.46	133.45	122.27	138.3	82.73	201.61
ENSG00000005059	15.04	13.78	9.45	6.88	2.59	2.99	8.85	0.76	3.96	9.8	4.93	5.83	7.71	5.53	5.49	4.83	3.67	4.06	10.34	3.82	7.26	7.62	3.47	2.29	4.01	11.44	5.8	2.83	0.35	5.63	7.05	13.67	7.13	5.25	8.07	5.85	12.7	3.68	8.38	14.99	5.05	4.97	9.61	8.16	13.09	11.01	10.1	8.63	10.36
ENSG00000005073	0.01	1.09	0.46	1.28	0.39	0.68	0.25	0.87	0.12	0.27	0.235	0.49	0.29	4.25	1.52	1.38	1.87	0.02	0.82	1.02	0	0.1	0.02	0.63	0.15	2.02	0	1.93	0	0.52	0.09	0	0.64	0.93	0.37	1.53	0.08	0.03	2.55	0.1	0.04	1.36	0.02	0.52	1.06	0.8	1.53	0.05	0.02
ENSG00000005075	20.51	26.67	21.92	19.09	18.27	14.76	24.85	27.36	67.64	20.06	10.78	39.87	18.05	18.81	13.49	16.83	16.84	36.09	26.51	18.43	11.33	40.37	12.87	41.54	15.05	18.81	14	42.98	36.2	23.84	21.59	27.28	21.88	15.15	4.11	17.99	67.31	22.91	15.01	20.69	19.11	24.55	17.01	36.12	33.61	35.83	25.75	17.27	19.77
ENSG00000005100	3.12	3.13	2.75	3.19	2.47	3.17	3.19	3.7	1.85	3.83	3.315	1.71	3.94	4.16	4.33	2.9	3.85	3.38	2.13	2.9	2.2	5.86	4.83	1.88	2.62	4.63	3.15	0.5	0.51	5.18	2.58	2.04	5.02	2.45	0.52	2.18	1.62	3.26	3.13	4.15	2.93	5.95	3.11	4.29	2.8	2.89	3.65	3.92	2.88
ENSG00000005102	0.57	0.71	0.54	1.01	0.16	0.06	6.01	11.06	0	1.14	1.92	0	0.38	1.68	0.8	1	1.12	0.15	2.11	1.96	1.69	0.88	0.6	0	0.52	0	1.01	0	0	1.28	0.02	0.55	1.48	0.25	0.79	1.1	0.02	4.74	0.14	1.66	1.12	1.83	0.09	0.86	1.7	1.27	2.5	0.64	0.58
ENSG00000005108	0.63	1.17	1	3.94	1.82	0.46	4.64	0.02	0.16	1.91	1.54	2.58	1.58	1.74	1.21	1.77	1.51	2.21	1.44	1.55	1.5	1.61	0.39	1.82	0.66	0.59	1.1	1.87	0	1.84	0.82	1.09	0.49	4.11	6.9	0.91	1.95	0.96	1.31	2.01	3.58	2.96	0.34	3.88	1.79	1.46	1	1.21	0.3
ENSG00000005156	9.81	7.96	6.89	12.94	4.8	9.15	6.57	7.29	7.07	10.03	8.315	3.45	7.02	8.64	6.75	9.36	10.13	11.64	6.91	6.99	6.89	15.69	6.14	3.55	10.99	10.05	7.97	1.68	2.82	15.09	9.88	12.47	9.57	8.4	2.54	9.17	4.03	6.37	9.35	9.48	7.11	8.93	9.73	7.9	5.93	8.68	9.36	9.81	8.23
ENSG00000005175	5.95	11.32	7.62	8.02	6.68	12.57	10.08	22.1	12.7	14.06	10.34	8.65	12.41	15.91	9.84	10.12	7.96	9.92	5.83	6.07	3.63	13.17	10.53	12.49	3.63	4.92	5.29	10.92	1.72	9.42	5.78	3.6	12.47	11.8	0	5.46	11.56	4.17	9.68	9.88	6.62	19.76	11.26	15.11	6.97	9.91	11.96	16.85	10.87
ENSG00000005187	4.79	8.99	1.84	7.05	1.84	7.03	6.57	4.34	0.16	3.22	2.905	1.74	2.76	10.27	1.77	5.33	8.24	2.1	5.3	1.66	14.39	3.63	1.58	0.31	16.2	11.77	5.22	0.64	0	2.21	1.36	4.82	4.19	5.08	24.48	2.83	1.76	5.98	1.99	8.62	1.86	6.68	7.86	10.44	4.42	5.86	4.8	2.78	0.59
ENSG00000005189	1.77	0.9	1.1	1.22	0.59	1.3	1.66	6.81	3.07	1.12	1.02	2.64	1.04	1.24	2.38	0.79	2.54	0.59	1.13	0.73	1.34	1.9	0.61	1.74	1.7	1.22	0.3	1.13	1.12	0.43	0.65	0.38	0.93	0.76	0	0.68	3.18	1.16	0.72	1.19	0.6	2.01	0.67	1.92	1.89	0.94	0.97	1.54	0.84
ENSG00000005194	12.8	9.35	12.46	15.97	12.83	9.85	11.66	18.24	18.25	12.55	10.085	11.66	8.72	10.52	17.07	12.94	10.91	14.4	14.12	14.12	8.68	11.13	8.43	13.57	10.3	12.11	5.07	13.29	3.67	22.22	10.42	11.15	11.8	9.04	0.71	12.27	16.28	15.61	8.94	12.64	8.76	10.02	13.17	12.56	15.2	10.73	10.9	7.86	14.52
ENSG00000005206	8.81	12.5	6.38	7.95	6.4	30.76	7.78	6.72	5.94	4.82	13.665	5.1	6.06	11.3	2.53	10.37	6.93	2.88	12.29	9	8.7	12.3	6.13	2.78	9.7	6.63	5.73	1.59	2.42	6.32	6.67	10.41	17.78	8.7	0	6.2	3.32	9.83	12.83	15.75	7.77	7.23	18.9	10.1	14.31	13.74	7.18	9.13	7.44
ENSG00000005238	3.97	5.77	3.96	4.18	4.42	10.04	5.15	11.68	1.18	10.29	3.89	2.03	5.62	29.06	3.37	5.59	3.02	9.52	7.13	7.24	4.87	3.17	7.59	3.13	3.13	7.81	4.24	8.21	2.02	4.5	7.94	6.37	5.37	4.32	0.14	21.77	3.51	8.4	13.53	3.6	6.34	17.24	6.99	5.6	7.34	15.02	7.29	4.82	5.85
ENSG00000005243	5.03	10.31	17.26	6.8	5.9	1.92	9.94	1.07	0.32	5.88	11.3	4.77	8.47	5.99	12.21	9.29	3.2	2.51	12.96	13.71	17.34	13.31	6.9	2.56	4.42	5.23	6.38	1.78	0.43	9.85	6.45	5.37	6.72	8.9	0	3.48	3.61	10.17	11.72	5.86	12.05	6.02	0.48	5.97	10.17	6.64	11.61	7.7	32.33
ENSG00000005249	0.75	4.25	2.21	3.47	0.6	0.51	3.06	0.24	1.17	3.02	5.56	0.07	1.32	2.96	1.1	2.06	1.06	0.47	2.62	1.02	2.13	1.08	1.44	0.3	1.88	0.4	4.48	0.14	0.11	1.72	3.96	1.01	4.71	1.23	0.11	1.98	0.62	2.34	0.97	3.09	2.41	3.71	0.42	1.81	2.68	2.08	4.58	2.17	1.69
ENSG00000005302	5.43	9.98	5.36	11.04	6.19	12.13	8.19	3.56	6.4	9.93	12.55	3.16	6.5	12.28	11.63	7.2	7.77	4.25	5.31	6.07	3.34	10.2	3.4	8.25	5.58	6.35	5.51	4.94	0.45	16.19	7.4	5.85	5.67	7.67	0.18	4.32	7.62	4.19	6.64	5.72	6.86	4.56	5.5	8.88	8.22	9.8	7.97	10.08	8.86
ENSG00000005339	12.07	16.98	5.9	12.69	12.54	30.57	14.21	6.7	1.94	10.73	17.735	1.73	11.57	26.98	5.32	15.89	17.06	4.21	11.16	17.1	8.27	13.53	9.88	1.74	15.29	8.01	14.18	2.71	1.77	10.61	13.28	11.4	8.29	17.17	1.91	13.99	2.34	16.9	18.93	20.45	10.42	13.2	16.96	13.21	13.05	15.43	7.6	17.44	9.76
ENSG00000005379	0.69	1.87	0.57	2.19	0.33	4.68	1.82	0.91	0	1.12	8.465	0.01	1.57	2.47	0.44	1.53	1.12	19.69	0.77	1.47	0.96	10.36	0.93	0.01	1.31	1.98	0.44	0	0	0.88	1.26	1.02	1.54	2.05	0.49	1.05	0.09	2.02	1.83	4.01	1.17	3.66	0.71	1.39	1.46	1.75	1.83	1.93	1.1
ENSG00000005381	0.03	0.02	0.05	0.27	0.02	0.04	0.05	0	0	0.04	0.13	0.01	0.02	0.02	0.1	0.02	0.02	0	0.08	0.02	0.02	0.12	0.02	0.07	0.03	0.04	0.01	0.01	0	0.02	0.05	0.03	0.04	0	0	0.06	0.01	0.07	0.03	0.04	0.09	0.06	0	0.05	0.06	0.05	0.04	0.1	0.1
ENSG00000005421	0.15	0	0.49	0.37	0.02	18.21	0.41	0.02	0	0.18	1.65	0	0.01	0.15	0.08	0.14	0.18	0.02	0.13	0.08	0	36.62	0.1	0.06	0	0	0.11	0.05	0	0.05	2.12	0.03	0.12	3.69	0.99	0.12	0.19	0.14	0.02	1.65	0.42	0.18	0.04	0.16	0.04	0.21	0.52	0.15	0.01
ENSG00000005436	8.46	5.67	5.46	7.55	4.73	8.57	6.34	7.14	6.93	7.3	7.865	3.41	3.29	6.6	11.05	10.22	7.72	5.82	4.17	4.02	3.81	6.43	3.85	2.8	4.3	2.51	3.18	2.19	0.48	7.31	4.73	5.83	5.56	6.56	37.4	3.23	8.66	5.27	5.52	8.87	5.23	5.61	5.4	5.73	5.36	7.28	6.76	9.52	7.95
ENSG00000005448	8.1	2.54	4.11	11.11	6.82	1.55	5.31	12.18	8.88	5.34	3.04	8.92	5.43	2.68	2.89	2.82	2.46	4.31	4.63	9.14	2.93	4.25	3.85	8.47	4.22	2.04	7.54	4.98	1.44	3.53	4.62	4.03	4.24	3.26	15.57	4.53	23.65	7.88	3.8	9.72	5.09	5.69	10.28	7.81	6.29	9.04	6.23	4.15	12.99
ENSG00000005469	7.34	9.15	5.16	9.31	3.59	5.66	23.69	1.12	2.03	5.88	11.56	1.3	3.22	6.41	4.06	5.42	5.51	8.05	5.71	5.09	4.12	6.12	1.95	1.65	2.21	2.44	4.74	1.82	0.27	4.58	2.79	8.84	3.78	5.81	0.14	3.03	7.26	4.75	5.86	12.23	5.14	4.37	6.15	4.43	5.56	8.75	12.53	5.68	15.91
ENSG00000005471	0.35	1.12	0.78	0.72	0.22	7.59	3.03	0.05	0.01	0.64	0.69	0.01	1.25	0.64	0.12	0.5	0.68	0.76	0.59	0.72	0.17	1.06	0.35	0.1	0.41	0.12	0.56	0.02	0	0.52	1.55	0.3	0.73	1.72	0.23	0.82	0.09	0.42	0.73	0.35	0.54	2.92	0.17	0.18	0.63	0.5	0.64	0.95	0.4
ENSG00000005483	26.15	59.99	17.81	18.24	14.75	36.51	32.5	10.66	9.15	21.25	26.195	5.31	33.46	44.28	8.77	33.42	37.58	28.61	24.8	21.6	14.69	33.36	18.71	4.15	23.23	19.14	21.87	8.43	5.88	20.08	33.81	25.63	30.28	39.71	8.03	36.05	20.54	28.42	30.77	41.54	27.1	29.7	27.63	45.92	36.69	38.7	21.3	51.12	24.92
ENSG00000005486	20.42	27.94	30.59	41.88	19.3	32.25	25.21	32.95	6.66	18.44	13.31	6.75	14.44	22.76	5.08	18.26	14.2	26.08	31.64	34.05	16.96	18.64	13.5	11.93	15.63	27.53	25.2	14.92	1.5	19.84	21.88	18.49	25.27	12.9	0	33.4	13.56	25.7	13.12	24.63	17.83	23.7	27.2	41.37	30.43	19.3	19.66	18.36	35.9
ENSG00000005513	0.09	0.95	0.29	1.35	0.11	0.26	0.32	0.91	0.04	0.17	0.175	0	0.22	0.93	0.01	0.3	0.59	6.41	2.76	0.17	1.13	0.14	0.15	0.03	1.52	0.56	0.13	0.01	0	0.59	2.28	3.93	0.67	0.22	0	0.38	0.01	0.19	0.38	0.3	0.47	0.24	0.5	0.21	0.1	0.42	0.26	0.27	0.13
ENSG00000005700	26.98	27.11	15.13	18.83	10.5	14.25	12.62	31.71	4.99	25.76	14.68	6.05	14.77	25.31	12.63	16.51	27.85	11.39	8.81	10.02	9.87	22.16	16.75	9.98	15.69	8.01	8.85	6.2	0.23	15.05	16.16	15.89	15.92	20.19	0.98	9.48	28.65	18.63	16.52	15.71	16.17	16.07	14.04	11.3	12.11	26.03	19.27	20.67	16.01
ENSG00000005801	10.05	11.12	7.9	7.58	5.4	29.22	8.12	8.45	4.27	9.03	12.58	4.6	8.86	24.17	11.38	11.03	9.79	10.4	4.85	8.56	5.17	18.19	9.64	4.1	7.07	2.79	9.86	7.09	0.3	8.48	5.53	6.74	13.29	10.5	0	6.28	23.19	7.84	7.91	9.14	5.93	11.16	16.12	12.23	11.48	10.56	12.69	20	8.05
ENSG00000005810	10.85	24.41	12.33	14.93	9.19	17.98	15.99	10.18	1.69	11.51	14.495	4.96	12.61	17.88	9.82	15.94	15.63	9.96	14.48	13.68	10.92	15.67	10.27	5.09	11.03	5.32	13.93	6.91	2.23	14.31	8.95	11.82	19.18	14.28	2.6	9.05	5.58	14.9	18.3	12.23	9.28	17.32	18.09	11.97	19.8	14.41	13.93	19.19	14.59
ENSG00000005812	14.6	37.51	24.68	21.85	17.8	11.63	27.94	19.17	3.74	19.99	15.58	4.46	21.17	21.87	17.83	20.89	22.17	17.91	16.36	15.46	17.56	20.62	25.49	6.01	14.8	6.5	13.57	7.18	2.38	15.33	9.29	20.87	22.57	15.58	187.56	13.24	25.07	14.15	32.25	16.01	16.07	31.05	28.1	16.62	26.98	19.77	19.22	22.9	23.31
ENSG00000005844	2.85	4.4	5.93	2.82	0.96	2.11	2.67	0	0	4.21	3.14	0	3.15	4.23	1.91	1.57	1.02	0.59	4.54	0.73	2.57	1.69	1.67	0	3.09	0.78	2.4	0	0	6.35	2.26	2.01	2.55	1.26	1.36	3.01	0.03	3.57	3.8	3.34	1.83	2.17	0.43	3.96	1.76	1.29	2.8	3.79	2.89
ENSG00000005882	9.82	5.93	10.44	10.19	5.53	15.57	11.8	7.05	5.39	10.78	5.495	2.96	5.95	6	2.67	9.72	16.66	4.31	8.57	6.97	5.76	18.77	5.57	1.53	17.03	15.03	11.97	2.07	1.44	11.7	4.18	6.23	7.22	4.33	4.31	11.51	2.5	15.71	8.42	6.56	4.38	13.36	12.32	7.73	10.8	9.94	8.51	13.67	3.37
ENSG00000005884	51.89	54.68	67.8	224.36	87.69	91.48	49.86	162.45	27.13	79.4	48.395	171.03	132.93	72.1	50.23	45.22	73.99	62	74.11	159.78	51.95	15.27	89.98	156.24	57.94	36.95	144.68	168.34	21.19	24.14	106.54	47.3	118.54	128.11	11.15	106.73	94	88.49	40.43	120.59	113.53	99.59	63.14	106.65	64.13	119.6	134.64	84.32	82.64
ENSG00000005889	16.31	12.84	8.68	14.07	13.63	14.05	11.99	12.92	3.25	15.08	18.475	6.48	12.22	16.97	11.16	17.23	10.11	8.89	15.15	19.17	9.19	13.47	9.85	7.33	12.67	16.6	15.73	5.39	0.48	24.94	10.88	20.57	10.74	13.3	0.68	12.16	17.47	20.91	16.26	9.5	11.13	19.98	11.31	12.16	19.9	8.23	12.74	14.57	14.95
ENSG00000005893	82.1	94.01	139.69	101.89	67.76	24.32	64.3	66.35	21.52	85.91	47.81	10.01	31.62	54.04	75.1	65.29	38.63	55.82	100.17	42.31	45.58	57.85	42.38	57.8	55.38	47.58	46.59	21.82	4.36	98.46	51.1	64.86	66.99	52.55	2.1	41.17	72.95	74.32	58.15	53.71	68.45	55.3	58.14	71.23	62.01	64.67	86.46	57.32	120.88
ENSG00000005955	21.63	25.03	17.07	30.15	18.72	27.4	23.45	34.36	9.02	27.45	19.96	13.48	27.75	26.34	20.15	21.3	25.15	22.52	16.64	17.01	12.26	26.24	19.95	15.54	14.91	12.57	14.65	12.67	3.01	23.82	22.51	19.78	25.07	28.86	1.35	16.86	25.45	21.62	28.59	35.65	20.27	25.55	21.61	23.83	17.89	30.31	23.88	33.03	25.08
ENSG00000005961	0.16	0.28	0.23	0.51	0.14	0.63	0.18	0.14	0.3	0.07	1.255	0.36	0.41	0.16	0.16	0.33	0.15	0.07	0.3	0.31	0.08	0.12	0.2	0.03	0.14	0.18	0.19	0.02	0	0.09	0.33	0.08	0.26	0.18	0.82	0.18	0.14	0.18	0.17	1.59	0.33	0.15	0.17	0.15	0.11	0.55	0.25	0.18	0.17
ENSG00000005981	0.6	0.06	0.43	0.66	0.05	0.11	0.11	0.01	0	0.04	0.52	0.04	0.02	0.03	0.05	0.08	0.22	0.06	0.26	0.05	0	0.32	0.02	0.07	0.07	0.02	0.16	0	0	0.06	0.03	0.22	0.08	0.12	4.29	0.01	0.4	0.12	0.01	0.2	0.01	0.13	0.02	0.16	0.19	0.26	0.4	0.22	0.01
ENSG00000006007	36.1	22.24	27.74	60.43	25.26	9.55	27.24	52.34	8.65	17.72	13.295	17.27	20.28	32.33	12.83	14.34	5.44	8.76	34.6	15.75	19.2	21.71	18.26	17.53	25.39	24.62	17.46	20.89	1.23	16.72	19.47	5.91	23.44	16.38	166.85	21.13	57.21	22.25	17.51	27.8	24.04	33.74	40.32	25.13	32.89	26.6	32.77	14.01	25.22
ENSG00000006015	13	14.88	15.67	14.65	15.72	14.1	10.26	8.27	19.87	11.54	12.08	9.98	11.31	16.06	2.62	11.9	15.47	34.66	23.38	21.31	13.39	11.11	10.09	9.07	17.6	16.61	15.64	6	8.63	23.6	11.7	15.91	21.77	9.32	12.04	16.68	15.74	15.03	16.94	15.73	14.83	14.58	18.94	11.83	20.81	13.54	19.29	11.34	15.59
ENSG00000006016	0.44	1.58	0.91	11.72	4.23	1.34	1.1	24.49	0.19	4.47	3.28	0.04	1.33	2.28	1.52	1.77	1.19	0.86	0.63	18.91	1.8	0.99	1.54	0.4	0.46	0.32	1.47	0	0.88	0.62	9.27	0.32	1.08	1.3	12.49	1.04	0.09	1.14	3.76	1.69	0.94	0.86	0.33	0.86	0.92	1.85	1.8	0.97	1.54
ENSG00000006025	5.89	8.82	3.07	4.84	3.98	31.13	7.81	2.59	0.75	4.71	5.475	5.28	4.15	8.07	1.07	6.14	17.43	6.12	17.86	7.61	3.27	10	1.82	3.36	7.04	4.34	4.04	6.51	1.13	8.05	2.87	3.21	12.39	3.25	0	8.17	5.36	3.56	8.47	12.39	3.02	13.11	15.94	5.93	8.46	9.36	8.34	11.19	1.83
ENSG00000006042	19.4	19.07	17.43	24.46	5.86	5.86	35.69	0.09	6.95	47.42	13.885	0.5	10.15	23.92	11.12	27.61	44.64	2.69	21.51	12.16	19.01	42.79	18.41	7.92	22.8	41.17	16.9	0.37	0	41.14	7.61	41.95	26.52	10.21	3.7	16.89	33.16	31.06	29.84	25.36	11.61	29.69	112.22	6.83	21.94	15.91	21.54	28.27	11.25
ENSG00000006047	0.01	0.09	0.05	0.08	0.22	0.18	0.03	0.06	0.29	0.02	0.075	0.13	0.05	0.55	0.06	0.03	0.13	0.04	0.06	0.06	0.05	0.52	0.07	0.32	0.2	0.19	0.08	0.72	0	0.12	0.03	0.05	0.37	0.02	0	0.1	0.06	0.09	0.07	0.15	0.07	0.1	0	0.41	0.09	0.07	0.03	0.11	0.01
ENSG00000006059	0	0	0	0	0	0	0	0	0	0	0.02	0	0	0	0.01	0	0	0	0	0	0	0	0	0	0	0	0	0	0	0	0	0	0	0.02	0	0	0.01	0	0	0.03	0	0	0	0	0	0	0.02	0	0
ENSG00000006062	1.95	2.42	0.79	3.84	1.88	2.93	1.95	9.68	3.99	2.96	3.805	1.42	2.96	3.83	0.75	1.89	2.5	1.41	1.56	2.54	0.95	3.77	1.29	1.58	1.96	1.28	2.15	1.63	0.94	3.55	2.06	2.07	2.44	1.58	0.4	2.66	0.77	2.04	1.96	3.17	1.61	3.34	2.02	4.85	2.45	3.4	2.29	2.97	1.96
ENSG00000006071	0.98	0.26	0.08	0.61	1.6	0	8.15	0	0.06	0.18	4.735	0	0.03	4.62	1.09	0.15	0.73	0.35	5.14	9.73	1.16	0.36	0.75	0.01	5.17	0.31	0.16	0	0	0.16	0	3.28	7.25	0.59	0	0.58	0.2	2.59	0.97	2.06	0.05	7.79	0.07	0.67	1.78	7.76	5.89	0.15	0.1
ENSG00000006074	16.13	12.21	28.24	31.71	2.48	1.94	1.66	0	0	13.95	5.5	0	2.93	9.48	17.02	13.77	2.25	0.39	12.97	0.59	3.06	0.97	11.01	0	8.71	2.17	5.85	0	0	46.83	14.11	0.52	9.23	8.45	0	5.06	0	8.7	7.16	1.81	13.56	9.02	0.16	8.72	7.84	0.77	5.12	9.61	153.35
ENSG00000006075	2.38	5	1.97	3.09	1.44	0.57	0.52	0	0	4.19	0.68	0.05	1.2	1.26	4.93	2.19	0.32	0.55	2.96	1.14	0.54	2.17	8.72	0.04	1.58	2.11	0.5	0	0	2	5.41	0.78	6.18	0.77	0	4.95	0.02	3.4	7.54	0.75	1.25	1.91	0.69	0.8	0.84	1.91	2.94	3.62	6.43
ENSG00000006114	10.5	12.04	9.88	11.01	7.89	13.83	12.61	9.34	1.57	14.01	14.575	2.24	13.46	15.07	6.54	13.29	12.28	7.93	8.27	9.61	7.76	9.85	8.72	4.36	9.78	5.88	8.03	2.67	0.25	13.03	8.58	7.77	11.11	13.51	3.44	9.03	7.24	23.27	17.67	13.58	9.89	18.66	10.64	11.93	8.12	16.16	12.88	19.98	9.17
ENSG00000006116	0	0	0	0.01	0	0	0	0	0	0	0	0	0	0	0	0	0	0	0	0	0	0	0	0	0	0	0	0	0	0	0	0	0	0	0	0	0	0	0	0	0	0	0	0	0	0	0	0	0
ENSG00000006118	3.5	6.04	5.52	17.55	5.58	5.48	5.11	6.59	4.08	16.99	8.78	3.62	6.44	7.08	5.2	5.87	5.19	4.15	4.38	13.56	5.89	3.43	10.91	11.82	6.1	11	7.49	8.7	4.61	5.43	37.51	2.26	14.53	7.48	3.61	6.42	10.05	7.71	4.11	9.58	11.93	9.39	11.12	15.59	6.75	5.52	9.16	4.39	23.67
ENSG00000006125	79.02	44.43	51.39	63.6	48.82	21.43	41.4	37.27	31.86	59.22	27.2	33.12	75.1	50.81	35.04	49.27	69.22	52.6	39.51	39.78	39.99	36.91	64.54	27.62	41.02	56.23	46.24	13.42	7.74	47.94	36.77	78.5	66.5	56.91	0.83	52.87	52.18	38.31	57.77	66.54	56.96	61.92	64.16	63.29	43.37	56.68	72.91	48.37	39.55
ENSG00000006128	0.03	0.1	0	0.11	0	0.11	0.57	0.02	0.06	0.23	0.1	0	0.44	0.11	0.02	0.09	13.91	0	0.03	0.08	0.67	0.07	0.07	0.12	0.02	0	2.36	0	0	0.03	0.04	0.09	0.14	0.16	0	1.25	0	2.22	0	3.19	3.54	19.25	0	0.38	41.9	0.62	0.47	1.1	0
ENSG00000006194	9.89	14.58	7.7	12.85	9.63	13.87	10.7	16.1	6.77	10.23	7.03	6.17	8.32	16.16	8.22	10.83	12.16	6.43	12.87	8.69	5.57	12.2	7.75	4.13	10.15	7.81	10.51	6.19	1.45	10.51	10.11	12.22	10.26	8.39	39.97	9.49	6.03	14.36	9.21	13.76	9.09	14.71	12.84	13.16	14.08	13.54	10.78	7.52	8.25
ENSG00000006210	4.24	3.8	6.34	5.98	1.23	9.03	4.35	0.05	0.53	10.48	11.035	0.02	6.11	6.8	8.01	21.7	4.55	4.32	1.57	16.73	1.8	1.89	1.42	0.49	15.66	14.05	8.34	0.09	0.31	9.61	6.26	7.85	16.89	8.58	1.93	7.15	0.23	15.45	1.5	9.37	2.66	10.81	5.51	11.6	5.53	3.07	11.12	4.17	11.5
ENSG00000006282	11.86	7.34	9.81	23.07	12.23	14.24	14.17	19.44	5.42	11.43	15.25	9.24	4.14	17.51	8.36	13.46	23.38	12.08	20.92	19.29	18.71	14.82	9.82	4.65	12.13	9.3	10.4	10.43	1.62	16.19	11.91	7.42	17.22	16.72	0	14.98	14.12	22.53	9.42	18.61	15.48	14.5	17.12	16.15	21.06	20.2	21.7	14.71	8.4
ENSG00000006283	0.01	0.03	0.01	0.09	0.04	0.02	0.14	0.03	0.08	0.02	0.375	0	0.15	0.04	0.03	0.02	0.01	0	0.03	0.17	0.06	0.03	0.07	0.01	0.06	0.04	0.05	0.03	0	0.01	0.05	0.02	0.03	0.11	0	0.02	0.01	0.07	0.03	0.36	0.04	0.02	0.03	0	0.03	0.15	0.04	0.04	0.08
ENSG00000006327	44.27	19.5	32.89	101.62	58.72	38.97	27.22	80.84	109.46	67.4	18.42	271.59	21.68	74.83	34.27	33.01	25.59	30.89	108.22	59.7	32.04	10.61	52.69	134.76	24.31	37.14	53.57	344.94	55.49	26.68	58.54	42.9	20.67	36.74	0.77	88.58	78.97	62.57	32.27	52.67	71.38	93.37	42.18	77.59	61.19	36.26	60.19	26.56	99.43
ENSG00000006377	0.1	0.02	0.18	0.96	0.12	0	0.16	0.71	0.07	0	0.03	0.14	0.35	0	0	0.01	0.01	0	0	0.21	0	0	0.6	0.12	0.01	0.02	0	0	0	0	0	0.01	0	0	0	0.01	0	0.03	0	0.77	0	0	0.06	0	0.03	0.15	0.26	0.29	0.24
ENSG00000006432	1.61	1.31	1.89	2.99	3.26	6.73	1.53	5.3	0.79	2.1	2.255	1.28	1.19	3.17	0.85	1.06	4.23	3.01	1.71	3.53	2.53	1.9	2.16	5.19	1.3	1.63	3.21	5.09	0.56	2.37	0.78	1.05	2.1	3.51	0.86	4.13	5.6	1.84	1.66	2.69	2.77	2.22	0.7	3.43	1.9	1.84	2.97	4.08	1.96
ENSG00000006451	19.18	31.64	34.47	23.98	14.49	16.54	14.82	8.89	5.99	25.93	9.005	10.31	19.51	66.43	15.59	14.83	16.35	20.95	19.68	10.79	8.67	19.78	17.56	28.38	9.35	10.39	7.39	10.46	2.1	15.32	9.04	8.5	18.51	22.18	0	17.44	23.14	10.16	23.45	23.15	15.63	15.26	17.69	40.95	15.92	19.1	18.56	24.96	23.53
ENSG00000006453	23.54	50.41	17.59	50.62	31.36	62.06	22.04	181.33	3.66	23.17	12.29	15.86	30.98	41.08	5.2	20.91	29.76	25.26	30.24	23.22	14.84	28.7	17.97	10.02	17.4	18.79	12.55	24.81	5.4	15.04	32.22	20.83	29.93	31.99	37.31	48.85	83.21	22.33	22.17	23.59	16.54	32.15	27.98	49.23	50.03	65.49	28.48	56.62	20.54
ENSG00000006459	6.15	18.08	9.44	5.53	2.7	12.2	8.57	2.13	0.62	6.75	8.445	1.36	8.74	14.27	4.28	11.26	10.97	6.08	8.36	6.02	6.05	27.62	19.28	0.67	8.43	9.03	5.28	0.65	0.13	8.5	6.58	12.95	11.4	8.43	0.72	19.43	2.79	5.95	10.09	9.75	4.83	8.74	11.38	13.24	12.3	12.26	6.44	11.28	14.75
ENSG00000006468	11.6	16.14	18.94	5.69	7.9	1.97	10.25	4.51	3.76	9.06	7.83	1.16	10.19	8.34	3.05	20.04	3.19	7.08	8.79	7.34	8.42	7.19	3.82	4.51	7.05	2.29	2.5	2.71	0	3.1	4.79	3.36	9.76	15.1	1.73	7.8	1.95	10.67	10.76	7.03	7.25	9.55	7.66	9.21	11.98	8.55	9.02	7.05	5.82
ENSG00000006530	7.3	7.08	7.71	6.04	4.25	10.6	9.56	2.21	10.45	7.4	8.295	5.49	7.96	7.2	8.15	6.77	7.74	10.3	6.69	8.38	4.37	9.25	10.99	6.48	5.05	5.22	4	4.99	2.56	8.84	4.89	6.98	7.09	8.15	18.45	7.19	5.07	6.88	6.81	8.39	4.6	9.61	5.25	7.41	9.33	7.24	7.71	10.09	9.95
ENSG00000006534	15.32	6.81	14.85	18.67	24.94	24.47	11.31	21.53	0.13	30.49	3.41	42.59	42.12	10.65	2.02	16.22	21.17	11.59	22.36	21.05	39.41	2.35	17.98	10.58	24.5	11.29	15.04	10.13	3.54	11.26	11.29	21.6	22.37	25.77	3.7	15.68	22.05	18.95	27.53	23.27	14.67	14.19	19.27	39.85	21.83	23.84	16.19	7.22	6.21
ENSG00000006555	12.95	9	6.23	4.05	4.63	11.42	3.51	3.05	0.02	4.93	2.635	6.48	7.15	9.48	1.25	9.48	13.57	9.73	9.69	11.66	4.58	8.66	8.25	3.66	10.71	6.36	13.57	7.23	1.14	4.63	3.22	15.48	15.89	10.77	2.29	13.86	7.41	11.61	7.32	9.85	4.27	7.77	21.51	7.77	12.34	13.35	9.16	8.19	6.93
ENSG00000006576	6.64	11.28	12.05	15.89	6.93	5.66	11.48	8.69	7.42	12.32	11.31	2.96	10.14	8.74	9.05	13.99	6.43	5.14	8.73	9.58	7.33	8.33	6.53	3.8	4.61	5.97	5.2	3.66	0.69	8.9	10.72	5.39	6.53	10.84	0.52	4.86	9.94	7.83	12.2	12.58	11.91	8.48	2.06	10.24	7.82	8.17	10	12.87	19.94
ENSG00000006606	0.2	2.33	0.74	0.41	1.25	0	0.25	0	0	17.26	0.42	0.25	0.16	0.59	1.1	1.64	1.24	0.1	1.14	0.38	0.16	4.25	0.49	4.54	0.5	4.29	0.71	0.16	0	5.86	1.97	0.23	0.78	0.56	0	0.39	0.1	0.81	1.37	0.34	1.24	0.06	0.96	0.2	0.86	0.73	0.71	1.96	0.95
ENSG00000006607	21.24	22.63	11.24	11.43	11.24	35.01	15.81	7.98	2.48	15.66	13.345	5.93	17.2	12.39	8.36	15.39	23.08	10.59	16.09	15.9	10.09	28.57	18.68	5.2	16.85	17.27	12.88	6.43	1.06	18.99	12.93	15.68	21.72	20.24	6.45	26.72	9.99	21.88	22.84	18.36	17.79	20.47	22.76	26.16	20.62	29.16	24.3	18.97	11.76
ENSG00000006611	47.75	20.61	18.61	5.95	26.83	36.51	18.95	2.22	0.14	14.35	0.795	2.93	17.77	35.53	0.71	21.56	21.73	67.31	18.81	26.47	33.44	46.04	33.25	0.44	27.49	53.7	16.3	0.07	0	9.95	6.27	77.47	43.5	27.49	0.2	27.59	3.6	31.23	26.4	28.6	18.9	27.79	50.34	38.49	31.72	33.15	23.73	12.15	0.11
ENSG00000006625	16.14	23.15	26.14	37.92	11.52	10.01	24.12	25.38	29.16	35.55	11.805	22.06	16.54	41.52	50.76	19.01	15.28	41.54	21.39	16.16	12.28	42.15	13.1	38.54	11.25	16.8	14.97	30.13	6.75	36.93	14.58	6.51	28.43	11.48	0	13.31	23.65	15.27	15.03	22.01	12.17	31.9	58.72	40.34	24.64	17.37	28.13	23.87	33.18
ENSG00000006634	7.19	7.34	4.36	12.52	5.25	4.26	7.2	11.88	16.46	10.56	5.16	8.84	5.99	5.46	14.75	4.48	4.67	9.11	4.67	3.96	2.21	17.07	3.22	11.59	4.36	3.68	2.26	8.09	5.12	7.55	4.74	3.64	5.85	4.38	1.77	3.12	39.76	2.58	5.03	5.02	3.53	5.8	8.77	11.34	8.13	7.4	5.71	9.79	9.36
ENSG00000006638	0.79	0.92	0.47	0.98	0.68	4.06	1.46	0.31	1.14	1	4.3	0.16	2.04	1.81	0.51	1.35	1.39	0.28	0.82	1.85	0.81	1.42	0.85	0.37	1.17	0.7	1.18	0.14	0.32	0.75	2.14	0.72	0.95	0.5	15.26	1.45	0.25	1.05	0.86	1.52	1.1	0.61	1	0.89	0.85	0.86	0.54	1.58	1.18
ENSG00000006652	8.93	21.32	10.08	12.62	18.19	23.63	12.49	66.93	14.09	9.3	16.245	9.44	13.51	33.04	13.31	9.53	11.99	11.27	10.2	9.64	7.63	13.91	13.28	14.21	9.09	11.6	4.62	7.38	2.66	12.28	22.58	10.34	13.33	24.61	1.59	12.74	23.23	8.89	12.62	17.05	11.9	14.02	9.59	43.92	10.71	10.19	9.72	18.59	16.56
ENSG00000006659	0	0	0	0.11	0	0	0	0	0	0	0.015	0	0	0	0	0	0	0	0	0	0	0	0	0	0	0	0	0	0	0	0	0	0	0	0	0	0	0	0	0	0	0	0	0	0	0	0	0.04	0
ENSG00000006695	3.67	4.65	3.22	4	4.06	4.63	3.71	8.6	3.45	5.44	3.18	3.33	3.73	4.62	5.15	3.89	3.55	3.73	2.56	1.84	3.96	9.63	3.53	2.78	3.54	5.44	2.52	2.03	1	4.58	2.63	2.6	4.79	3.04	0	2.31	3.53	3.03	4.89	4.45	3.61	6.74	7.55	4.47	4.43	6.56	4.12	4.31	4.18
ENSG00000006704	5.94	15.39	5.06	14.2	6.58	17.84	6.51	10.72	4.47	7.86	7.425	3.62	7.94	11.45	2.09	7.75	9.66	10.48	6.77	7.89	5.73	4.37	11.41	7.89	8.37	9.93	9.5	3.1	3.45	5.28	8.1	3.81	10.96	9.95	2.67	12.33	5.07	10.12	7.52	11.76	5.91	12.56	8.09	13.94	7.95	6.48	6.58	9.97	6.03
ENSG00000006712	14.85	10.29	15.04	23	8.08	12.17	31.01	22.78	16.52	78.86	10.27	15.04	5.4	10.93	5.72	11.62	16.71	10.43	11.22	11.69	7.22	13.07	11.17	86.4	13.96	12.14	14.22	29.09	6.76	11.48	8.75	15.02	13.12	8.21	2.07	11.39	24.49	15.12	10.4	13.33	9.9	15.81	10.82	30.92	14.18	11.82	20.19	18.7	12.25
ENSG00000006715	34.61	37.58	49.43	43.84	15.9	17.45	37.58	18.56	17.33	28.09	18.655	12.31	24.77	61.31	18.52	28.65	29.8	36.89	34.39	18.27	19.49	19.23	21.02	15.17	15.13	19.18	20.71	10.78	2.34	33.29	19.43	15	23.45	37.67	1.65	21.11	20.31	32.24	25.39	47.18	21.7	34.76	26.4	34.11	36.27	29.28	39.54	26.46	26.47
ENSG00000006740	5.15	2.24	0.99	1.59	0.62	0.81	3.27	0.83	0.63	3.42	1.97	0.04	0.64	1.72	0.57	2.13	2.15	1.14	1.99	1.01	0.79	0.65	1.25	0.15	2.98	2.86	1.03	0.08	0.03	2.7	1.33	6.18	2.54	1.09	7.71	1.19	0.12	2.94	1.81	4.3	0.91	4.3	5.18	1.89	3.9	5.12	2.65	2.34	0.47
ENSG00000006744	11.61	11.12	9.8	12.5	13.19	14.54	11	22.85	12.65	11.34	10.525	9.32	11.38	15	14.02	10.77	11.7	10.75	8.59	8.96	9.3	17.46	14.02	10.78	8.98	14.38	9.4	5.99	5.82	16.06	7.21	11.84	12.03	7.74	3.03	8.36	10.84	11.98	17.57	11.16	10.19	20.2	11.23	12.66	13.89	17.23	12.21	10.02	11.2
ENSG00000006747	6.8	8.72	9.16	5.39	2.83	9.75	15.57	0.07	0.03	14.27	0.99	2.31	8.31	4.35	1.02	2.51	20.29	15.71	5.91	1.82	3.5	14.89	1.8	3.05	6.44	1.4	3.78	1.16	0.12	16.97	2.53	19.02	14.87	3	0.33	13.59	0.77	2.25	4.02	3.14	3.58	6.37	15.61	39.17	19.44	6.56	10.07	18.39	0.76
ENSG00000006756	46.07	18.49	10.72	19.5	14.59	20.45	12.97	2.94	2.07	18.73	13.06	8.6	12.82	24.05	6.55	27.64	30.55	18.13	25.51	32.04	13.17	23.07	9.24	13.33	32.42	26.53	28.54	5.66	1.29	47.13	7.69	25.66	18.08	18.55	2.44	18.09	14.28	37.35	16.84	12.58	13.73	39.64	22.78	20.12	54.25	42.12	15.22	23.26	19.12
ENSG00000006757	18.27	3.42	3.73	7.34	4.32	2.95	2.98	2	3.72	2.86	4.465	4.81	2.43	2.94	7.19	5.96	3.43	2.78	4.57	6.54	0	3.56	2.91	5.11	5.36	10.34	7.6	3.29	0.47	10.29	3.97	6.26	2.13	2.9	3.16	4.61	10.54	7	2.03	2.31	3.26	2.16	3.14	3.51	8.85	7.41	4.01	1.38	4.64
ENSG00000006788	0.01	0	0.01	0.01	0.01	0	0.04	0	0	0.01	0.035	0	0.01	0	0	0.03	0.01	0	0.01	0.01	0.01	0.01	0.01	0	0.01	0.01	0	0	0	0.01	0	0	0	0.01	0.95	0	0	0.01	0.01	0.03	0.01	0.02	0	0.01	0	0	0.01	0	0.02
ENSG00000006831	9.5	19.52	19.21	30.49	22.49	14.61	21.6	37.74	13.43	20.62	11.415	20.43	16.19	19.43	10.61	16.64	12.28	5.48	18.03	12.54	14.4	295.71	31.53	17.21	13.39	29.31	16.7	17.33	3.51	20.06	21.94	19.52	29.96	15.5	0.42	15.94	27.29	15.26	28	12	21.99	14.05	20.37	31.25	10.94	20.38	19.98	20.75	19.76
ENSG00000006837	1.06	2.19	1.44	2.33	1.2	4.76	2.55	1.24	0.99	1.68	2.405	0.43	2.17	2.59	1.62	2.05	2.12	1.86	1.27	1.68	1.43	3	1.11	1.15	0.93	0.62	1.28	0.47	0.21	1.39	2.67	0.68	1.56	2.86	40.76	0.94	3.42	1.38	1.56	4.23	1.03	1.22	1.49	2.04	2.38	1.75	1.42	3.77	2.12
ENSG00000007001	0.06	0	0.03	0.04	0	2.42	0.02	0	0	0	0.02	0	0	0.04	0	0.04	0.01	0.13	0.03	0	0	0.01	0.01	0	0.01	0	0.01	0	0	0	0.02	0	0	0	1.37	0.02	0.01	0.02	0.01	0.1	0.05	0.03	0.02	0	0.05	0	0.01	0	0.02
ENSG00000007038	0.33	10.36	0.16	5.77	2.59	5.51	2.24	0	18.23	0.15	0.97	7.61	0.11	10.72	17.31	0.43	0.54	0	0.48	0.03	0.23	0.17	2.6	6.24	6.99	7.92	7.56	11.1	2.82	0.04	0.11	15.83	17.7	3.4	0	6.66	9.62	31.61	2.68	6.61	0.05	10.56	0	0.36	3.82	2.5	7.71	0.17	1.42
ENSG00000007047	5.44	4.72	6.91	8.59	5.41	9.52	6.19	10.05	4.55	3.7	9.735	1.24	8.02	5.62	2.68	5.2	16.13	10.4	4.6	10.65	3.33	2.39	5.19	1.18	6.28	5.53	12.06	4.85	2.11	4.35	6.41	3.05	6.4	4.09	3.18	7.33	4.14	7.4	4.96	6.9	5.39	5.29	4.37	4.08	6.11	5.7	5.32	6.59	4.12
ENSG00000007062	79.11	9.64	44.55	27.58	17.65	21.73	89.57	8.41	0	64.22	6.525	0.43	20.11	21.4	3.3	89.23	30.09	49.28	3.79	6.07	2.45	83.17	28.76	0.63	68.87	114.98	97.18	0.54	0.05	37.45	6.59	40.23	35.9	53.7	0.64	41.45	3.17	121.21	6.74	99.32	6.11	25.65	22.82	34.56	34.47	14.07	43.01	30.33	0.36
ENSG00000007080	22.28	13.25	15.86	10.39	12.77	21.79	13.24	11.65	20.66	10.89	11.53	18.01	11.28	12.5	4.85	18.83	10.7	16.73	13.11	18.33	8.46	18.24	11.5	12.99	15.85	20.02	9.85	8.49	18.22	15.04	14.82	18.52	17.92	10.51	0.47	16.34	15.89	16.34	13.32	17.58	17.2	8.68	13.23	19.35	12.61	8.08	12.86	10.46	15.32
ENSG00000007129	0.79	1.65	2.41	3.02	0.65	0.54	1.16	0.01	0	1.4	1.03	0.02	0.61	1.56	1.15	1.16	0.65	0.38	1.37	0.36	1.22	0.65	0.31	0	1.22	0.41	0.55	0	0	1.96	1.03	0.69	0.63	0.86	1	0.54	0.03	0.92	1.48	1.94	0.81	0.29	0.12	0.82	1.44	0.5	1.04	0.64	1.18
ENSG00000007168	27.56	33.54	30.63	37.56	27.74	25.96	38.96	87.51	13.21	32.07	29	15.21	37.82	54.01	34.42	29.68	22.57	17.38	25.23	20.8	22.07	37.97	31.41	18.81	19.23	27.57	23.81	13.55	3.92	35.24	23.55	22.42	30.15	34.23	1.92	21.87	42.73	33.92	33.03	29.65	33.83	52.68	19.46	40.48	32.36	27.16	33.31	29.68	42.09
ENSG00000007171	0.27	0.06	0.11	0.25	0.04	1.39	0.19	0.02	0.02	0.12	0.185	0	0.16	0.37	0.12	0.12	0.08	0.1	0.08	0.06	0.14	0.34	0.12	0.01	0.47	0.1	0.29	0	0	0.74	0.44	0.06	2.35	0.03	0	0.69	0	0.12	0.12	0.05	0.16	0.12	0.29	0.07	0.16	0.05	0.38	0.08	0.15
ENSG00000007174	0.1	0.18	0.18	0.32	0.19	0.7	0.29	0.03	0.04	0.1	1.185	0	0.59	0.68	0.24	0.24	0.17	0.1	0.48	0.34	0.35	0.04	0.13	0.04	0.11	0.05	0.38	0.02	0.08	0.13	0.26	0.16	0.2	0.59	2.79	0.18	0.04	0.3	0.3	0.22	0.2	0.35	0.02	0.2	0.25	0.28	0.26	0.18	0.14
ENSG00000007202	37.8	30.08	20.38	37.5	14.31	27.25	26.54	45.8	16.64	27.39	32.315	16.84	27.84	23.97	16.1	21.43	29.69	32.98	22.29	15.43	23.23	36.93	15.78	16.67	27.5	19.97	34.17	7.5	7.22	31	26.51	37.36	35.14	25.45	1.15	23.02	18.03	37.47	23.41	37.1	21.66	44.3	26.25	20.16	21.89	33.59	29.75	37.75	31
ENSG00000007216	1.82	0.18	0.11	0	0.04	0.06	1.36	0	0	0.23	0.015	0	0.03	0.13	0.02	0.39	0.14	0.03	0.09	0.05	2.2	0.44	0.01	0	0.58	0.9	0.28	0	0	2.31	0.01	0.01	0.19	0.01	0	0.54	0	1.06	0.11	0.54	0.16	0.48	35.5	0.05	0.26	0.06	0.04	0.17	0.05
ENSG00000007237	8.13	10.34	8.23	7.47	2.3	1.39	14.81	0.03	0.01	7.26	16.525	0.04	6.14	8.12	5.35	14.06	6.08	3.16	14.02	11.52	14.02	9.58	4.79	0.01	7.81	2.35	10.36	0.05	0.02	11.02	6.38	5.23	5.91	5.87	0.93	8.04	0.11	17.29	10.41	8.34	13.31	11.15	2.02	7.56	12.51	6.58	7.88	9.08	14.03
ENSG00000007255	16.18	9.19	27.03	20.22	9.93	3.32	8.27	21.49	3.78	7.84	6.535	6.65	8.97	4.97	4.5	8.6	105.24	28.04	19.74	13.25	12.16	15.92	7.45	6.01	32.72	14.22	15.89	3.11	1.31	19.66	6.06	10.91	10.88	4.13	0	10.67	25.6	12.51	7.67	15.14	4.8	18.98	16.13	9.13	21.57	12.85	16.69	12.14	9.88
ENSG00000007264	0.7	1.91	0.44	0.33	0.45	0.49	0.51	0.09	1.36	0.6	0.56	0	0.36	0.35	0.12	0.66	0.18	0.14	0.95	0.35	0.6	0.51	0.65	0	0.43	0.11	0.34	0	0.54	0.81	1.24	0.46	1.08	0.41	0	0.86	0.01	0.46	0.5	0.52	0.63	0.27	0.26	0.91	0.65	0.62	0.45	0.5	2.13
ENSG00000007306	61.38	3.93	12.9	15.32	6.16	0.28	29.75	0.14	0	2.77	2.685	0.07	1.12	28.93	3.14	6.83	55.63	0.11	3.7	19.39	2.19	2.16	8.77	0.08	50.93	1.54	6.07	0.43	0	5.83	0.19	1.35	4.95	2.85	0	4.43	1.83	78.63	15	99.38	2.05	259.44	18.06	23.03	9.9	39.97	58.79	6.37	4.35
ENSG00000007312	2.19	1.73	0.4	1.71	0.49	0	0.81	0	0	1.3	3.51	0.4	4.68	0.46	0.73	0.71	0.6	0.3	0.85	0.24	0.5	0.63	0.26	0.08	1.35	0.32	0.44	0	0	2.78	0.37	0.7	0.55	0.22	0	2.73	0.07	1.42	0.17	0.42	0.94	1.09	3.68	0.54	0.56	0.38	0.84	1.17	0.48
ENSG00000007314	0.03	0.06	0.01	0.05	0.01	0.06	0.04	0.08	0.05	0.03	0.035	0	0.03	0.01	0.07	0.02	0.07	0.09	0.02	0.03	0	0.05	0.02	0.01	0.04	0	0.05	0	0	0.07	0.04	0.03	0.01	0.11	0	0.05	0.03	0.06	0.01	0	0.08	0.02	0.07	0.09	0	0.02	0.01	0	0.01
ENSG00000007341	6.95	8.61	6.15	7.01	2.74	10.05	7.59	3.82	6.86	6.12	7.07	5.36	4.07	5.7	4.94	6.34	8.43	3.41	6.48	3.69	2.93	7.43	3.53	3.67	3.6	3.4	4.77	4.58	1.68	4.98	5.95	4.23	5.73	6.75	25.88	3.73	8.89	6.32	4.08	7.84	4.03	5.25	4.04	5.24	8.33	6.14	5.08	11	6.2
ENSG00000007350	0	0.01	0	0.01	0.01	0.02	0.05	0.01	0	0	0.05	0	0.02	0.05	0.05	0.01	0.04	0.02	0	0.13	0	0.14	0.01	0	0.02	0	0	0.07	0	0.01	0.05	0	0.05	0.02	0	0.03	0.01	0.05	0.01	0.06	0	0.07	0.01	0	0.05	0	0.03	0	0
ENSG00000007372	0.47	0.22	0.44	1.3	0.99	0.7	4.87	11.15	0.91	2.58	3.075	0	0.11	5.75	0.51	0.65	0.59	0.1	2.44	2.82	0.34	0.3	3.61	0.42	0.92	1.89	0.05	3.5	0.63	0.1	1.04	3.51	2.68	2.17	2.67	0.43	0.15	0.77	1.55	4.06	0.23	2.97	0.16	3.9	0.59	7.44	4.41	0	0.1
ENSG00000007376	4.71	3.52	3.02	7.41	5.33	7.96	3.77	11.57	6.22	4.82	2.705	6.82	2.81	5.42	2.06	4.13	5.09	5.81	9.71	4.61	3.64	4.11	4.18	3.51	5.12	6.2	4.4	6.51	3.38	5.56	3.24	6.23	5	2.52	0	4.01	2.87	5.2	3.24	5.13	2.97	5.84	7.55	8.62	8.01	4.03	4	3.03	5.11
ENSG00000007384	5.24	12.1	5.92	15.4	15.22	33.83	6.16	13.01	1.66	5.56	14.03	4.79	7.12	14.75	2.39	7.13	8.86	6.15	15.15	10.92	9.69	4.68	12.42	3.3	10.7	8.96	11.04	8.25	1.17	5.32	13.19	8.68	9.62	11.5	1.57	20.85	4.86	14.43	8.23	11.86	7.8	13.16	5.38	11.51	11.86	12.88	7.51	6.28	6.11
ENSG00000007392	3.63	23.2	3.27	12.16	7.25	32.44	10.07	13.61	6.67	6.45	28.12	4.35	8.07	21.37	7.75	9.47	9.89	1.81	8.29	8.82	5.49	11.38	5.21	6.18	5.76	5.25	9.29	4.4	1.73	5.65	12.71	7.49	7.34	22.15	1.83	6.39	7.23	7.57	12.57	14.88	11.17	10.64	9.88	12.31	10.31	15.67	6.77	11.6	9.74
ENSG00000007402	0.2	0.12	0.13	0.29	0.31	0.15	1.3	0.02	0.04	0.09	0.705	0	0.12	0.94	0.22	0.24	0.79	0.07	1.27	1.51	0.22	7.47	0.21	0	0.75	0.17	0.35	0.01	0	0.26	0.1	0.83	1.1	0.11	3.03	0.4	0.01	0.53	0.25	0.52	0.21	1.55	0.14	0.28	0.47	1.19	0.93	0.12	0.19
ENSG00000007516	0.63	1.3	0.55	3.54	2.73	8.12	2.32	15.93	0.05	0.77	1.335	0.37	4.32	2.79	0.17	0.54	2.36	2.4	2	2.66	2.72	0.24	2.94	0.19	2.05	0.49	3.39	0.53	0	0.21	1.98	4.55	2.33	2.25	3.77	1.63	1.05	1.86	2.28	3.04	1.26	6.96	0.45	2.81	1.63	2.77	1.53	0.29	0.64
ENSG00000007520	15.36	12.11	12.82	18.35	16.21	12.6	11.2	18.63	12.72	16.85	8.76	14.08	10.86	16.01	6.94	14.13	15.03	8.51	24.12	16.72	17.97	10.7	12.21	11.08	14.25	16.07	20.4	17.69	9.26	11.57	18.03	25.36	12.26	12.84	4.2	14.95	10.96	24.6	13.8	19.18	15.01	17.56	17.6	23.9	17.89	16.27	14.49	10.61	18.97
ENSG00000007541	11.59	6.38	5.34	9.81	6.34	17.7	7.43	8.95	3.15	4.48	8.425	4.59	6.39	11.28	1.69	7.46	8.4	3.56	9.79	9.55	6.5	5.25	5.1	2.64	9.18	8.77	9.07	4.92	2.99	5.65	5.92	8.73	8.37	4.98	0.57	9.49	3.25	11.91	7.33	9.46	5.34	10.25	7.54	9.01	11.92	6.94	7.69	4.51	7.11
ENSG00000007545	2.31	4.97	1.28	4.65	2.49	8.28	3.88	5.26	1.13	2.46	5.275	1.91	3.34	4.18	1.17	2.17	6.35	2.21	3.2	3.1	2.14	4.09	2.9	1.99	3.21	2.63	3.02	2.4	1.72	2.36	3.5	4.04	3.13	3.25	0.38	3.49	1.64	4.12	2.89	4.78	2.91	4.9	3.76	4.66	3.79	3.69	2.58	3.67	2.33
ENSG00000007866	4.5	6.61	5.86	10.42	4.48	9.52	8.56	11.44	2	5.8	8.72	2.54	8.42	7.04	3.06	9.51	6.95	4.75	5.39	9.32	5.51	9.24	8.5	2.96	6.85	7.03	9.55	5.85	0.37	6.38	7.83	3.58	7.49	4.59	0.47	11.75	5.08	9.11	7.53	4.79	8.25	6.6	8.1	9.02	8.6	6.68	5.62	9.49	8.86
ENSG00000007908	0.57	0.41	0.35	0.22	0.08	0.02	0.29	0	0	2.83	1.63	0	0.29	0.62	3.29	0.32	0.33	0.18	0.48	0.07	0.38	1.67	0.41	0	0.31	0.03	0.84	0	0	1.43	0.03	0.09	0.79	0.02	0	0.04	0.01	0.62	0.35	0.17	0.58	0.12	0.07	0.06	0.33	0.05	0.05	0.91	2.32
ENSG00000007923	12.8	8.73	6.81	10.63	5.56	10.69	7.98	25.83	18.7	10.2	10.205	16.94	8.22	10	11.33	10.35	11.32	12.68	8.2	8.6	6.76	8.64	8.48	23.19	9.97	4.68	11.66	20.78	7.53	17.28	8.18	6.96	26.12	8.89	1.27	10.31	11.03	18.46	7.53	8.68	10.01	11.18	14.62	8.69	14.44	7.43	11.03	15.28	12.35
ENSG00000007933	1.73	3.06	3.37	1.69	0.79	44.8	4.7	0.05	0.05	1.29	5.645	0	1.27	4.49	1.43	3.45	0.68	1.19	2.66	0.83	1.37	1.48	0.93	0	2.48	8.84	0.37	0	0	2.87	4.05	2.89	2.97	3.63	9.16	2.36	0.08	3.46	4.78	3.03	0.77	2.22	0.65	0.96	1.21	1.45	3.26	1.43	2.05
ENSG00000007944	5.87	8.09	8.07	10.46	6.28	4.82	11.74	5.25	0.11	15.33	4.685	0.88	8.6	5.64	2.92	8.94	15.59	5.32	7.16	5.27	8.08	14.79	4.02	1.64	10.11	8.87	5.67	2.43	0.18	19.43	7.16	7.32	4.9	2.55	0	8.33	5.15	7.36	8.69	9.96	6.88	10.56	8.67	8.64	11.81	4.33	9.73	16.71	2.95
ENSG00000007952	0.03	0.33	0.32	0.14	0.02	2.14	0.09	0.05	0	0.02	1.26	0	0.06	3.68	0	3.23	5.63	0.07	0.04	0.35	0	0.97	0.02	0.08	1.12	9.56	0.02	0.02	0	2.89	0	4.05	5.16	0.11	1.32	5.23	0.3	0	0	0.39	0.02	8.02	0.01	0	14.82	0.33	0.82	4.32	0.06
ENSG00000007968	1.22	0.5	0.36	0.96	0.28	0.92	0.72	0.18	1.44	0.47	1.1	1.76	0.32	0.32	0.35	0.44	0.51	0.38	0.77	0.25	0.26	1.99	0.17	1.06	0.92	0.54	0.33	1.05	1.27	0.59	0.24	0.24	0.83	0.21	1.14	0.65	0.39	0.3	0.33	0.48	0.55	0.53	0.86	0.38	1.04	0.59	0.63	0.81	0.69
ENSG00000008018	127.73	54.71	110.66	135.56	68.81	16.53	65.05	53.84	136.21	93.44	50.065	103.57	70.32	67.45	119.74	50.99	70.46	44.71	55.07	60.43	58.07	65.38	107.25	109.89	62.95	45.44	49.24	78.3	11.91	65.22	49.33	83.52	49.02	35.03	0	48.96	223.76	67.2	60.29	53.92	80.14	85.27	35.44	70.23	62.73	78.18	112.16	77.21	101.99
ENSG00000008056	0.14	0.36	0.05	0.19	0.34	0.42	0.37	0.07	0.06	0.29	0.25	0	0.11	0.37	0.09	0.14	0.14	0.02	0.16	0.43	0.24	0.09	0.15	0.02	0.15	0.17	0.34	0	0	0.13	0.18	0.18	0.32	0.18	0	0.13	0.01	0.15	0.27	0.34	0.11	0.15	0.87	0.3	0.28	0.4	0.21	0.18	0.28
ENSG00000008083	2.89	4.83	4.55	9.32	2.56	2.7	3.3	18.63	0.73	5.7	6.59	1.62	3.77	4.94	4.7	4.24	3.65	4.57	3.26	4.42	2.56	7.92	4.78	3.33	3.88	3.18	4.37	3.23	1.19	5.31	8.7	2.51	3.86	3.46	0.22	5.42	3.7	3.4	3.8	2.94	6.28	5.08	4.08	3.81	2.51	3.77	4.18	4.89	9.62
ENSG00000008086	5.7	3.83	5.02	4.17	3.43	2.67	2.71	2.09	0.25	6.17	5.695	0.57	3.48	5.61	2.29	5.84	3.72	0.65	2.74	3.81	2.53	3.68	3.53	1.3	4.05	9.55	2.58	0.77	0	5.63	2.3	4.41	2.73	4.21	0	3.04	1.74	4.63	6.27	3.8	3.59	3.22	2.28	2.7	6.88	9.04	5.79	3.83	4.92
ENSG00000008118	0.17	0.12	0.14	0.29	0.16	0.18	0.4	0.02	0.03	0.36	0.35	0.01	0.03	0.15	0.12	0.4	0.3	0.03	0.17	0.08	0.49	0.17	0.14	0.01	0.23	0.18	0.08	0.02	0	0.09	0.73	0.27	0.11	0.13	1.4	0.35	0.03	0.32	0.33	0.15	0.05	0.22	0.06	0.34	0.43	0.23	0.19	0.23	0.36
ENSG00000008128	3.82	9.67	3.98	9.02	1.07	27.14	5.37	24.29	23.43	7.06	16.6	13.35	5.25	10.97	3.89	7.38	5.65	4.98	10.09	4.8	4.27	10.16	4.09	15.69	6.85	2.9	6.48	15.89	12.8	6.24	8.93	4.8	14.47	8.7	2.15	7.32	7.08	9.33	5.78	9.32	9.15	4.64	13.1	6.75	7.61	7.25	5.75	17.29	6.98
ENSG00000008130	27.54	18.54	15.53	23	7.82	44.31	15.18	47.54	10.29	19.89	14.53	13.53	14.02	20.26	11.78	15.55	22.13	18.18	27.38	16.81	10.39	15.8	10.47	9.98	26.15	9.85	18.23	10.82	5.42	27.8	14.13	12.93	48.78	12.08	1.14	25.68	16.93	37.74	14.51	14.13	13.63	19.38	25.99	12.12	35.47	13.68	19.45	36.84	13.84
ENSG00000008196	0	0.01	0	0.01	0	0	0	0	0	0.04	0	0	0	0	0	0	0	0	0	0	0	0.06	0	0	0	0	0	0	0	0	0	0	0	0	0	0	0	0	0.02	0	0	0	0	0.06	0	0	0	0	0
ENSG00000008197	0	0	0	0.02	0	0	0	0	0	0	0	0	0	0	0	0	0	0	0	0	0	0	0	0	0	0	0	0	0	0	0	0	0	0	0	0	0	0	0	0	0	0	0	0	0	0	0	0	0
ENSG00000008226	0.08	0.79	0.08	0.16	0.03	0.39	0.42	0.07	0.01	0.03	0.535	0.05	0.27	0.27	0.1	0.43	0.41	0.23	0.26	0.1	0.16	0.43	0.14	0.02	0.24	0.03	0.69	0.05	0	0.13	0.19	0.21	0.26	0.45	63.1	0.11	0.06	0.18	0.12	0.42	0.04	0.37	0.12	0.11	0.23	0.47	0.26	0.27	0.13
ENSG00000008256	6.79	15.48	13.37	10.29	6.12	7.62	13.66	9.22	2.1	9.44	8.435	12.51	9.02	11.81	4.53	14.06	9.15	6.73	9.32	7.08	15.13	3.72	5.85	5.71	9.21	5.05	8.08	6	2.3	9.72	6.68	8.26	6.89	6.95	0.78	7.67	10.14	17.61	12.32	7.58	8.14	12.1	1.81	9.43	10.62	7.5	8.11	10.52	7.44
ENSG00000008277	4.89	7.01	9.38	2.3	1.23	0.21	6.71	0.73	0.31	1.34	12.58	0.03	3.77	3.56	0.93	6.52	1.44	0.84	6.28	3.13	4.77	5.48	2.23	0.07	2.74	0.92	2.79	0.06	0.21	5.44	1.09	2.74	5.17	4.17	0.99	1.49	0.86	9.85	9.73	3.36	0.72	4.74	0.16	2.22	3.13	3.06	4.24	2.13	0.49
ENSG00000008282	53.51	127.62	36.95	68.94	59.02	27.16	72.95	66.03	15.85	53.74	26.22	21.4	54.19	81.7	44.64	67.05	54.28	84.06	51.03	35.39	23.9	89.55	21.83	18.6	28.46	19.06	33.83	39.08	2.96	40.78	32.68	35.28	56.05	65.62	0.6	35.56	139.27	37	61.92	69.98	44.66	52.01	78.62	101.11	83.74	89.06	52.6	52.82	86.35
ENSG00000008283	28.65	12.87	13.46	23.76	17.3	19.39	12.2	11.93	1.5	26.34	11.32	15.61	24.6	24.42	8.8	21.08	29.33	16.53	40.7	23.92	10.89	26.22	18.84	12.27	18.56	28.63	30.63	11.21	8.21	16.71	15.14	28.16	26.5	25.25	1.1	15.71	10.48	18.82	13.49	25.63	17.27	28.54	44.93	25.16	31.26	23.62	33.38	18.24	16.75
ENSG00000008294	29.96	35.7	27.86	43.3	24.76	23.44	31.71	53.7	30.45	29.55	31.245	14.61	39.64	39.36	40.55	32.51	37.04	12.73	25.56	23.01	17.55	21.43	28.31	12.53	18.85	23.28	19.74	8.02	5.06	35.12	31.4	18.06	23.82	61.45	12.29	17.04	28.86	22.25	35.01	42.29	42.68	25.55	20.23	43.67	27.35	36.26	28.52	34.77	38.74
ENSG00000008300	1.27	0.8	0.64	0.59	0.19	2.14	2.8	0.1	0.88	1.31	1.685	1.35	1.39	0.23	0.59	0.48	0.73	1.64	0.81	0.63	0.51	0.75	0.12	0.12	2.4	1.64	4.91	0.42	0.43	1.25	0.69	0.42	3.71	0.13	0.93	0.3	1.5	0.64	0.18	2.4	1.17	0.5	3.38	1.29	1.34	1.54	2.12	2.02	0.41
ENSG00000008311	2.84	6.58	4.07	3.71	1.33	7.11	6.35	6.34	0.4	4.04	6.605	0.39	3.49	4.11	1.88	4.53	3.94	1.65	3.33	2.58	2.46	3.68	1.86	1.22	2.29	1.26	2.9	0.7	0.32	2.44	3.85	3.52	3.68	4.49	2.54	2.47	1.73	3.14	3.47	5.92	2.36	2.72	1.25	1.83	4.57	4.97	3.74	3.63	3.13
ENSG00000008323	1.91	7.78	6.51	12.87	8.67	12.87	8.97	47.1	0.05	2.06	5.29	8.07	11.83	7.14	0.35	6.63	4.67	1.84	6.08	3.94	6.52	22.64	7.17	4.43	11.6	6.67	9.43	12.57	1.12	7.97	16.55	7.43	13.06	7.13	3.25	12.32	10.81	15.46	3.93	3.27	5.78	5.5	8.95	11.82	1.71	4.39	7.56	4.33	9.15
ENSG00000008324	6.11	8.46	8.8	7.94	8.35	3.71	8.78	8.94	10.28	17.17	3.56	5.63	9.61	3.65	14.13	3.9	9.97	11.76	6.5	3.11	3.43	13.01	15.87	8.49	5.99	7.55	6.43	10.48	0.37	11.14	3.43	4.37	12.35	4.12	0	6.43	12.46	4.66	3.31	9.29	5.49	9.44	14.54	9.75	10.91	10.82	16.92	13.67	4.83
ENSG00000008382	8.95	5.98	5.62	3.64	3.71	4.17	2.79	3.04	2.59	2.4	3.625	2.52	3.87	4.82	1.75	6.67	2.89	6.2	6	2.02	3.85	4.6	5.12	1.28	3.79	6.3	3.14	1.03	0.57	6.42	2.89	5.97	8.37	3.02	0.56	3.75	2.28	5.59	3.57	4.66	3.9	2.67	5.39	2.68	6.72	5.69	3.32	2.99	4.65
ENSG00000008394	79.34	45.89	64.74	50.76	18.51	28.04	77.65	58.62	45.12	62.07	18.565	38.5	39.65	24.36	55.15	27.58	22	34.4	21.3	15.7	14.03	32.96	40.35	79.75	19.13	17.66	27.34	61.51	9.13	45.4	26.65	23.35	44.97	45.6	6.98	5.5	160.08	19.23	27.1	80.72	48.57	33.03	54.69	150.59	26.15	72.09	49.12	49.46	98.06
ENSG00000008405	3.9	9.64	4.73	5.89	5.33	6.01	6.98	6.52	5.14	7.32	5.245	4.08	4.13	7.16	3.55	7.57	4.17	6.96	3.99	4.38	4.51	9.62	4.95	2.64	3.43	5.21	5.4	3.08	0.62	3.81	4.4	4.93	4.42	4.83	0.13	4.4	4.2	4.64	7.36	4.97	5.53	3.86	11.01	6.3	4.34	5.7	5.43	6.27	7.34
ENSG00000008438	0.05	0	0	0.02	0	0	0	0	0	0	0.015	0	0	0	0.08	0	0.02	0	0.05	0.04	0	0.07	0.03	0	0.03	0.08	0.04	0	0	0	0	0	0.09	0	0	0.08	0	0.03	0	0	0	0	0.05	0	0.03	0	0.04	0	0
ENSG00000008441	12.67	20.48	8.03	7.07	6.15	17.6	35.77	5.33	1.71	15.6	13.355	3.51	9.65	16.37	4.79	18.58	20.42	20.29	13.21	10.03	16.73	8.21	8.1	3.74	12.25	30.7	12.23	1.17	3.15	16.96	9.65	18.33	16.99	6.43	0.39	16.97	2.74	14.5	12.26	20.76	7.85	13.14	24.64	14.32	16.12	10.01	10.19	15.48	9.17
ENSG00000008513	23.53	58.34	36.2	23.08	78.82	39.23	11.66	3.55	5.02	27.3	8.15	11.51	25.29	26.04	27.13	18.24	19.3	64.6	26.39	27.29	19.9	4.89	23.74	25.39	8.46	10.3	60.01	22.79	3.42	13.69	53.58	45.63	30.93	52.91	4.16	36.44	19.85	21.15	15.3	29.86	36.97	30.2	19.39	38.91	38.19	31.08	23.89	20.32	19.83
ENSG00000008516	0.4	0.2	0.14	1.18	0.16	0.09	0.19	0.09	0.14	0.25	0.23	0.08	0.25	0.35	0.36	0.58	0.23	0.19	0.95	0.27	0.14	0.3	0.06	0.04	0.25	0.48	0.14	0.05	0	0.34	0.18	0.34	0.1	0.11	6.13	0.93	0.05	0.6	0.81	0.29	2.28	0.28	0.7	0.52	0.27	0.18	0.2	0.28	0.31
ENSG00000008517	90.84	74.1	74.19	91.56	35.36	28.92	57.18	0.48	0.39	38.93	46.18	45.59	50.73	211.62	25.89	95.38	23.3	12.92	88.5	50.43	28.19	24.87	31.68	54.52	64.08	42.19	26.5	72.99	6.27	71.72	33.48	54.44	45.25	64.31	6.01	101.78	64.74	89.8	69.35	38.83	108.07	44.32	66.75	99.71	44.32	44.68	47.91	42.73	44.38
ENSG00000008710	4.75	12.14	3.96	12.11	6.07	30.13	12.78	8.28	4.01	6.07	30.995	2.57	8.33	12.8	3.7	9.68	14.28	4.26	11.57	15.05	13.34	10.52	6.96	3.51	11.4	7.42	16.79	2.49	3.09	7.33	22.49	13.95	13.41	11.02	16.31	10.06	2.6	14	10.14	14.17	16.77	9.04	8.51	9.02	17.6	17.59	6.54	10.33	15.86
ENSG00000008735	3.25	0.45	0.12	2.42	0.29	0.5	0.61	1.07	7.31	0.58	0.86	0.11	0.42	0.79	0.3	0.88	0.55	0.27	1.02	1.23	0.41	0.24	0.38	0.18	1.06	0.09	0.82	0.06	0.64	0.18	0.3	0.64	1.99	0.54	2.16	0.42	0.27	1.99	0.11	2.08	0.22	1.02	4.47	0.42	0.41	1.48	0.96	0.11	0.7
ENSG00000008838	12.43	9.9	9.97	14.77	8.2	12.19	10.32	8.77	7.17	13.67	15.045	9.14	13.5	11.13	18.95	9.05	34.63	8.37	8.97	10.42	7.47	14.05	13.79	7.61	13.15	17.27	11.76	5.89	3.44	14.97	12.46	11.19	15.62	11.14	1.03	11.68	8.06	25.56	12.17	15.51	13	13.14	10.71	12.14	7.46	13.46	11.96	13.59	9.31
ENSG00000008853	2.51	2.24	1.86	5.9	4.77	2.93	10.9	19.77	1.69	6.47	3.28	3.5	4.62	2.68	4.47	3.77	6.04	1.54	3.11	3.05	3.91	3.58	2.53	5.33	3.81	2.61	4.51	2.42	1.9	3.6	3.63	3.43	5.88	3.56	11.21	2.36	1.07	5.43	3.63	5.4	4.37	5.82	3.15	2.81	4.63	4.21	4.6	5.03	2.62
ENSG00000008869	7.31	7.16	8.84	8.65	6.03	9.89	7.52	5.86	1.13	7.9	4.875	2.97	8.57	8.97	4.42	9.1	11.61	8.25	6.99	5.48	4.52	6.98	3.62	2.1	4.71	4.85	4.33	2.61	0.29	6.3	6.88	8.06	7.58	10.28	0	6.23	3.31	6.53	3.75	12.14	5.49	6.94	9.58	8.64	10.19	7.81	8.58	13.25	7.91
ENSG00000008952	58.16	68.27	58.68	57.5	23.39	45.96	58.91	47.19	29.55	127.69	47.89	46.86	29.76	79.72	38.59	100.02	61.17	28.2	29.56	28.38	22.6	73.79	44.49	42.08	33.31	36.19	19.85	40.69	2.9	54.25	39.74	45.88	52.31	64.67	10.09	22.21	87.78	45.24	64.11	69.98	44.24	46.66	75.31	58.05	61.74	94.62	58.43	73.08	82.6
ENSG00000008988	278.39	739.12	498.8	943.13	1370.25	217.88	684.87	1117.81	1466.56	416.5	388.45	863.98	809.11	416.93	1876.44	469.7	507.78	1076.27	411.35	307.89	902.34	664.75	808.94	1856.04	417.44	1384.14	513.62	401.08	100.17	875.8	770.99	639.83	616.18	977.54	6.42	380.97	1319.02	541.29	535.27	907.59	739.4	786.81	342.73	1825.98	575.84	567.74	680	506.6	643.83
ENSG00000009307	164.42	155.5	144.35	177.17	78.41	82.18	117.89	132.55	82.12	134.36	105.285	76.94	147.87	120.08	103.16	139.27	138.23	150.37	113.43	128.49	103.68	181.39	194.7	119.72	153.36	103.1	166.31	109.37	100.8	94.82	185.01	165.19	121.2	116.18	11.28	136.17	161.92	180.92	115.41	180.41	136.15	109.79	58.53	107.27	171.48	134.01	145.05	146.06	174.51
ENSG00000009335	27.73	33.59	16.99	28.65	12.48	40.82	23.28	13.87	15.57	23.57	24.97	17.3	33.91	32.99	18.23	26.5	24.74	37.5	21.86	24.19	16.83	42.56	32.83	15.4	18.12	13.94	14.3	17.9	3.57	25.56	14.65	42.78	31.66	29.78	0.73	19.79	33.56	21.85	24.59	31.98	12.17	27.29	46.32	26.06	36.95	20.26	23.78	34.25	39.26
ENSG00000009413	8.07	14.99	5.2	11.51	5.4	38.88	15.11	3.6	1.44	7.59	27.52	1.1	12.18	21.64	7.94	13.36	13.78	3.3	5.96	11.71	6.44	13.83	6.8	1.6	7.97	3.26	9.99	1.03	0.58	6.51	12.08	7.37	8.1	18.63	160.79	5.91	2.72	6.57	12.54	20.44	11.12	7.35	9.81	11.96	11.22	13.06	7.71	19.67	10.74
ENSG00000009694	0.04	0.07	0.03	0.04	0.05	0.74	0.08	0.13	0	0.08	0.02	0.02	0.09	0.22	0.08	0.02	0.06	0.01	0.03	0.09	0.03	0.04	0.03	0.01	0.06	0	0.17	0.01	0	0.04	0.1	0.1	0.04	0.09	0.07	0.03	0.02	0.02	0.04	0.05	0.18	0.17	0.02	0.03	0.11	0.24	0.05	0.01	0.03
ENSG00000009709	0	0.03	0	0.72	0.05	0.1	0	0	0	0	0.035	0	0	0	0.06	0	0	0	0.04	0.08	0	0.01	0.08	0	0	0	0	0	0	0	0	0.01	3.43	0	0	0.1	0.03	0.01	0	0.02	0.01	0	0.01	0.2	0	0.01	0.03	0	0.01
ENSG00000009724	0	0.03	0	0.03	0	11.67	0.03	0.01	0	0	0.28	0.02	0.12	0.02	0.01	0.02	0.05	0	0.03	0.11	0	0.04	0.02	0	0.02	0	0.07	0	0.13	0.02	0.74	0.01	0.01	1.2	6.51	0.01	0.02	0.03	0.03	0.07	0	0	0.05	0	0.01	0.02	0.02	0.03	0
ENSG00000009765	9.53	1.41	2.12	0.55	2.34	8.53	10.28	0.15	0.22	0.74	2.665	1.1	3.07	15.41	0.12	7.79	10.14	3.09	2.79	2.25	1.44	11.7	2.49	0.28	2.03	1.34	4.71	0.34	0	4.47	0.91	3.42	4.79	2	5.9	6.48	1.68	6.08	8.18	6.13	3.53	2.47	10.4	1.17	4.23	6.29	4.99	3.97	0.43
ENSG00000009780	7.33	7.7	5.26	4.06	2.97	6.46	5.69	3.51	2.47	7.75	4.99	2.85	4.24	6.59	4.92	8.15	11.4	12.8	6.77	4.51	4.22	9.39	2.53	3.49	7.1	3.39	4.57	4.12	0.15	5.21	2.5	3.92	6.22	5.14	0.75	5.32	9.71	3.85	6.12	5.97	3.85	4.51	9.51	4.85	8.77	3.69	6.1	10.59	7.96
ENSG00000009790	2.22	3.84	1.26	2.56	0.55	1.28	2.84	0.17	0.05	2.98	4.32	0.01	3.29	2.84	1.72	1.76	0.95	0.51	3.49	1.09	2.05	1.43	0.87	0.15	1.66	0.62	1.51	0.12	0	3.44	2.11	1.24	1.24	1.65	40.29	1.28	0.05	2.06	4.72	2.82	1.87	1.97	0.75	2.79	1.79	1.56	3.01	4.36	2.21
ENSG00000009830	2.98	4.37	2.5	4.42	2.52	10.35	2.93	2.55	3.02	3.45	4.815	0.99	1.73	7.88	3.89	3.67	2.26	1.49	3.17	4.93	2.47	5.31	2.98	1.34	2.75	1.72	4.41	2.64	1.12	2.85	3.63	1.97	3.83	5.34	10.09	2.46	3.56	3.65	5.1	3.72	4.59	2.54	2.21	3.6	2.96	4.36	3	3.38	4.04
ENSG00000009844	23.84	19.32	24.65	26.48	16	7.79	19.08	32.91	14.25	27.63	11.665	8.57	13.77	19.26	20.52	12.25	17.74	8.87	9.75	11.65	7.26	13.54	23.75	13.7	14.29	7.58	8.3	9.03	1.23	15.63	13.01	11.84	14.6	9.83	0	9.53	49.13	9.83	15.66	14.79	14.92	25.38	9.68	16.09	11.56	23.31	25.68	21.89	16.41
ENSG00000009950	0.34	3.2	0.64	1.33	0.83	40.53	2.47	1.21	0.21	0.38	4.08	0.1	1.49	3.82	0.19	1.8	2.65	3.34	1.62	2.39	0.81	0.77	0.64	0.37	1.09	1.08	0.78	0.23	0.22	3	1.4	0.7	2.98	2.34	29.22	5.29	0.26	1	1.21	1.82	0.39	1.9	3.43	0.79	0.76	3.57	1.14	2.52	0.4
ENSG00000009954	20.67	25.68	14.23	46.72	15.44	26.83	23.73	25.14	19.03	26.82	22.405	10.17	16.56	28.54	11.95	24.87	17.53	17.79	19.08	23.48	11.78	22.9	12.52	21.37	13.84	12.92	15.35	14.95	4.04	22.62	18.99	16.88	21.82	21.56	0.21	14.33	17.57	20.03	22.62	26.69	14.36	26.76	24.59	36.39	29.88	20.4	35.29	25.24	25.51
ENSG00000010017	12.65	26.21	23.55	22.22	8.51	8.55	30.22	32.69	3.82	24.27	18.445	4.93	21.96	19.76	13.65	24.39	21.09	22.3	11.87	11.94	13.04	20.49	20.96	8.51	16.43	16.14	14.07	8.8	0.27	24.53	17.21	11	15.55	13.97	20.82	16.74	29.91	12.65	17.56	11.8	18.19	22.15	17.25	15.19	17.37	10.32	17.51	23.44	20.5
ENSG00000010030	6.62	2.69	3.37	5.08	0.84	6.36	3.17	1.63	0.08	5.77	0.92	0.56	1.55	4.17	1.1	3	3.35	0.94	2.4	2.73	0.57	2.23	1.02	0.63	6.67	2.87	1.33	1.35	0.12	3.3	0.92	3.03	5.68	1.07	0	5.15	2.57	4.04	1.74	2.72	1.31	4.36	8.27	3.19	2.16	5.2	8.13	6.05	1.41
ENSG00000010072	3.27	3.85	3.9	5.55	3.45	4.66	3.55	5.75	2.45	6.36	4.25	2.27	3.28	5.51	6.13	4.3	6.48	5.04	3.41	2.52	2.77	6.18	2.46	5.04	3.01	3.72	3.19	2.24	1.02	6.19	2.63	5.6	6.37	3.1	19.38	3.25	5.6	3.65	4.88	7.08	2.48	6	5.34	5.61	4.12	5.04	5.75	7.29	5.98
ENSG00000010165	9.96	7.77	6.86	10.58	6.86	5.41	6.22	11.4	6.32	15.87	5.685	5.12	7.11	9.15	11.1	5.71	14.05	14.05	9.84	6.49	7.66	10.89	9.97	10.97	9.57	8.15	8.9	4.75	3.2	12.76	6.07	10.94	13.84	5.13	0	5.68	5.94	7.95	8.67	9.76	6.34	18.85	18.57	6.01	10.03	8.7	9.67	10.56	6.39
ENSG00000010219	9.11	11.95	12.32	28.49	8.94	5.72	8.82	16.28	9.23	11.93	9.795	4.24	3.43	9	9.97	8.34	5.92	3.35	8.05	4.68	12.47	128.47	10.92	5.25	6.9	9.96	7.99	3.52	4.04	8.76	12.16	10.43	13.01	10.32	0.83	4.29	10.42	8.46	8.72	10.58	10.45	8.27	14.17	7.65	8.24	10.28	12.01	6.91	12.79
ENSG00000010244	52.12	67.66	62.89	88.23	43.95	53.76	61.11	107.55	66.53	70	54.43	58.85	63.78	67.88	69.92	45.45	58.54	57.69	52.99	51.12	33.13	72.04	67.87	53.66	40.24	33.28	47.45	39.09	4.37	59.36	62.98	59.07	63.36	82.65	2.84	50.16	97.51	46.67	70.74	80.86	63.9	66.9	53.76	63.06	62.24	82.11	79.67	87.5	73.93
ENSG00000010256	44.86	28.91	50.69	44.96	41.26	29.05	56.67	52.74	66.34	47.48	21.87	54.12	33.78	19.82	63.16	30.03	49.23	67.72	27.75	25.15	27.84	56.55	37.47	50.37	58.19	59.45	59.65	49.81	17.04	40.08	24.66	32.61	47.88	18.34	1.79	62.29	33.11	41.52	20.59	33.35	36.31	47.29	41.48	32.65	59.25	42.67	55.25	43.17	36.3
ENSG00000010270	17.46	19.34	22.75	39.79	15.46	8.97	17.08	15.15	15.76	21.95	11.27	9.75	12.16	41.17	25.98	14.18	12.26	18.9	16.44	13.63	10.7	11.35	8.93	23.94	8.6	8.9	12.48	13.1	0.96	21.53	13.09	8.16	15.29	14.03	0	11.51	29.1	12.47	13.09	17.12	18.75	19.25	16.49	31.46	19.45	17.39	23.25	20.61	23.74
ENSG00000010278	43.47	177.32	183.23	261.41	129.25	33.44	193.81	720.43	178.82	105.08	87.995	187.68	175.24	89.42	65.31	156.32	105.93	83.3	127.21	134.22	244.09	1260.58	221.26	132.34	163.79	97.84	131.18	474.23	65.78	105.59	165.6	196.24	317.65	149.15	1.39	107.64	341.03	165.96	115.17	104.18	166.39	63.56	117.91	163.05	101.64	107.47	140.62	127.67	560.31
ENSG00000010282	0.03	0	0	0	0	0	0.05	0	0	0	0	0	0.04	0.19	0.02	0	0	0	0.02	0.07	0.04	0	0.11	0	0.05	0	0	0	0	0	0	0.06	0.07	0	0	0	0	0.04	0.02	0	0	0	0	0	0	0.16	0.08	0	0
ENSG00000010292	11.93	9.78	15.29	25.98	11.87	9.89	14.1	33.48	38.78	17.57	14.87	27.59	18.5	7.18	12.56	8.76	6.38	7.15	8.5	10.77	10.8	93.84	15.26	30.25	17.45	15.25	9.6	20.48	9.78	10.95	19.11	11.86	16.42	7.18	26.55	7.72	18.32	12.02	7.95	10.44	11.22	9.17	9.54	29.16	9.95	12.49	13.31	15.44	19.44
ENSG00000010295	1.62	3.11	4.52	3.83	2.04	2.45	3.02	0.06	0.01	2.94	5.535	0.03	2.21	2.78	1.64	3.53	1.49	0.6	3.66	3.45	2.75	8.97	2.14	0.03	2.22	1.71	2.07	0.18	0.05	2.53	7.08	2.58	2.45	2.36	0.32	2.25	0.08	3.91	4.23	2.91	2.92	2.27	0.55	3.88	3.1	3.3	2.15	2.57	4.41
ENSG00000010310	0.36	1.44	1.38	1.2	1.03	11.79	1.28	1.38	0.14	0.21	0.775	0.59	0.61	1.98	0.19	0.69	5.48	0.62	2.36	1.8	0.59	0.14	0.69	0.51	0.46	0.59	1.68	2.31	0	0.28	1.08	1.13	5.43	1.43	3.01	2.21	2.25	0.5	1.31	3.92	0.57	1.77	1.91	1.82	1.85	2.57	1.74	3.04	0.72
ENSG00000010318	1.76	2.05	1.38	1.44	1.12	4.7	2.12	1.14	4.06	1.25	2.37	0.63	2.38	2.13	2.3	1.11	3.55	1.6	1.35	0.94	1.48	2.38	0.74	0.64	1.72	0.46	1.08	0.37	0	1.37	1.75	0.9	1.79	1.29	0	0.96	0.68	1.56	1.13	2.1	1.09	1.74	0.78	1.4	3.86	1.95	1.16	1.54	1.81
ENSG00000010319	1.03	0.7	0.5	0.66	0.17	0.28	1.81	0.09	0.08	1.43	1.035	0.04	0.66	1.1	0.69	1.65	1.12	0.39	1.5	0.87	1.47	1.17	0.57	0.06	0.9	0.63	1.05	0.03	0	1.67	0.62	1.8	1.04	0.26	0.09	0.73	0.04	0.83	0.46	0.83	0.93	0.62	0.49	0.36	1.08	0.33	0.37	0.86	0.33
ENSG00000010322	8.24	27.02	12.18	13.26	7.95	26.21	19.19	8.31	8.6	11.42	26.98	5.19	12.5	14.25	7.21	11.31	20.4	10.7	13.43	11.84	11.54	15.11	9.9	4.15	13.96	7.01	13.81	5.36	2.51	13.12	10.73	16.16	21.91	11.72	0.78	15.18	5.27	17.43	9.88	20.79	12.12	17.57	11.48	9.71	20.74	17.65	16.28	17.77	10.63
ENSG00000010327	6.68	9.12	5.94	16.02	2.16	10.8	12.49	0.01	0.01	12.92	17.34	0	4.06	7.09	19.07	5.74	4	4.14	8.76	6.37	8.16	12.28	3.87	0.05	9.27	5.12	8.88	0	0	14.91	18.07	7.55	5.33	4.84	0	7.4	0.04	10.36	5.93	12.92	11.91	5.3	1.64	6.45	12.7	11.13	9.52	12.18	18.45
ENSG00000010361	6.73	4.51	6.92	6.54	2.81	5.87	6.26	0.6	4.62	4.43	1.97	7.22	4.14	2.43	1.26	3.42	4.48	8.35	3.5	6.32	3.6	2.55	6.74	4.55	3.89	5.03	9.77	2.86	1.74	3.81	3.08	3.77	5.58	3.65	11.21	3.91	5.32	6.91	3.12	10.13	1.13	10.56	7.07	3.34	4.55	4.4	7.42	7.41	2.5
ENSG00000010379	0.01	0.03	0	0.14	0.08	0.36	0	0.08	0.06	0	0.115	0	0	0	0.03	0.02	0	0	0.04	0.07	0.04	0.06	0	0	0.04	0.03	0.03	0.09	0	0.09	0.18	0.02	0.04	0.16	0	0	0.08	0.05	0	0	0.11	0	0	0.02	0.1	0	0	0.06	0.01
ENSG00000010404	65.17	76.84	44.81	60.33	49.13	43.28	41.66	17.88	6.48	33.78	34.715	4.04	24.05	106.71	15.7	47.67	45.49	36.73	79.94	46.67	39.42	22.29	37.83	16.55	31.25	29.77	89.76	25.96	1.02	45.93	67.35	52.43	63.91	48.82	6.65	42.6	44.63	66.8	50.03	58.39	55.98	71.56	96.76	88.07	43.92	61.93	56.59	47.16	68.74
ENSG00000010438	8.47	24.92	44.74	127.55	183.47	29.74	42.76	2.09	0.11	16.68	1.625	33.08	31.55	108.51	96.9	17.66	134.58	154.15	44.72	19.23	115.22	256.78	78.37	18.73	26.7	71.19	7.78	49.04	0.15	30.63	33.36	65.88	67.59	16.49	0	190.77	60.54	23.2	78.7	31.08	26.57	499.22	100.26	20.16	40.62	71.61	19.44	19.21	0.83
ENSG00000010539	3.75	3.53	2.4	4.09	3.4	4.92	4.43	5.49	2.83	5.75	3.53	2.21	2.84	6.12	5.18	3.14	3.39	2.24	2.94	3.05	1.95	4.39	2.18	2.58	4.51	2.26	3.01	2.07	1.17	3.06	2.03	1.8	2.66	2.38	2.31	2.52	4.15	4.08	3.87	4.32	2.45	3.46	2.09	4.53	3.3	2.92	3.96	3.66	3.55
ENSG00000010610	13.23	15.57	24.9	11.24	5.15	3.49	11.77	1.25	0.03	18.97	12.28	0.14	7.07	7.16	8.92	6.26	3.46	2.19	19	5.58	7.61	7.65	8.1	0.17	13.33	4.62	7.07	0.05	0	20	11.37	6.98	7.75	6.37	1.52	10.87	0.64	17.42	12.34	15.22	5.02	7.83	2.21	10.05	10.2	5.31	12.51	12.09	18.25
ENSG00000010626	2.18	2.47	4.61	11.12	3.99	1.24	3.8	5.53	4.31	1.73	2.75	2.73	2.89	1.92	1.59	2.7	2.04	1.6	3.86	3.4	2.36	23.25	2.51	1.63	3.83	2.35	4.71	2.73	0.15	2.15	7.21	2.82	5.47	4.03	0	1.97	4.18	3.27	2.37	5.5	3.47	2.28	2.23	4.8	2.54	4.2	3.3	3.24	3.46
ENSG00000010671	2.65	5.19	5.52	2.67	0.94	1.52	2.1	0.05	0.04	4.62	3.515	0	1.93	2.68	2.86	1.55	0.68	0.77	3.95	1.14	2.15	1.46	1.25	0.03	1.84	0.64	1.32	0	0	4.33	2.63	1.29	1.64	2.71	0	1.73	0.04	2.92	4.6	3.53	1.56	1.45	0.46	2.39	2.29	1.77	2.91	3.61	3.07
ENSG00000010704	10.05	4	4.95	6.63	2.72	3.94	3.4	5.02	3.15	6.79	5.595	3.64	4	5.83	2.6	6.71	4.3	2.06	3.49	4.79	2.21	5.21	4.69	3.73	5.04	4.82	5	4.29	0.39	7.6	1.9	2.08	5.47	4.09	8.38	4.78	10.18	5.16	8.2	6.35	4.17	6.99	4.48	4.48	4.24	8.25	6.1	6.29	5.54
ENSG00000010803	9.72	7.48	6.06	10.79	2.94	12.35	8.56	2.53	3.75	5.5	6.85	3.01	4.58	9.25	3.65	7.6	10.58	6.05	6.59	5.33	5.53	9.22	6.6	2.48	7.9	6.73	7.03	3.42	3.24	4.87	6.72	11.11	8.01	9.03	1.24	7.88	3.34	12.48	5.55	14.98	5.18	9.56	7.93	5.48	15.18	7.44	6.22	16.07	7.59
ENSG00000010810	14.91	22.61	17.37	24.72	6.65	8.52	20.42	1.19	2.55	25.56	31.365	4.54	17.98	26.32	13.36	25.94	15.84	8.93	16.08	15.52	21.05	19.35	29.91	8.41	18.29	18.67	11.7	3.3	0.29	23.34	17.52	15.29	9.4	17.1	1.26	11.71	11.37	15.39	16.76	20.61	21.93	12.56	14.7	16.1	14.2	16.4	18.45	40.05	26.67
ENSG00000010818	9.32	11.61	9.56	14.26	8.06	4.76	9.76	6.73	0.57	8.24	8.56	1.6	10.44	8.32	4.71	11.58	5.68	2.29	6.63	8.68	5.55	6.44	11.78	4.43	5.96	5.09	10.62	1.47	0.54	5.78	9.66	4.5	5.84	11.63	0.04	6.42	4.05	10.95	8	12.11	11.64	11.08	3.79	15.46	9.55	9.5	9.42	10.8	9.87
ENSG00000010932	0.52	1.86	3.8	2.36	0.68	0.37	2.75	0	0.5	2.3	3.555	0.09	1.86	2.02	1.16	3.42	0.92	0.1	2.38	1.5	1.26	0.44	1.91	1.02	1.15	0.32	0.38	0.97	0	1.28	1.51	1.07	0.4	1.34	273.13	0.47	0	0.86	1.36	1.04	1.16	2.97	0	1.75	1.34	1.98	3.24	0.75	3.63
ENSG00000011007	10.76	9.26	7.68	8.53	5.64	10.87	7.42	11.83	9.78	11.98	7.63	5.46	9.05	10.56	8.78	10.13	11.7	9.03	8.19	9.36	4.71	9.9	6.79	11.09	7.24	4.15	6.37	11	1.11	9.96	6.58	6.1	6.42	9.18	5.8	9.86	12.92	7.19	7.2	7.11	7.89	11.32	13.92	7.86	13.76	9.6	11.75	14.04	11.24
ENSG00000011009	29.61	14.62	18.67	16.07	10.52	25.7	11.31	26.83	16.55	16.17	10.04	31.42	17.73	24.77	9.37	15.64	18.96	33.21	21.02	20.24	10.61	7.97	10.63	27.43	16.71	18.7	22.91	46.47	8.8	16.71	10.6	16.67	16.04	11.01	2.29	37.47	19.19	18.67	8.89	10.87	20.5	28.08	29.99	16.37	31.25	13.66	21.64	17.78	18.89
ENSG00000011021	2.37	4.23	1.87	3.16	1.41	8.1	4.12	3.8	1.63	2.21	7.595	1.9	4.39	4.63	1.97	3.62	4.97	1.46	2.49	3.99	2.7	2.62	2.65	1.93	2.81	1.89	4.19	1.82	0.99	2.62	4.59	1.69	5.78	4.33	9.07	3.59	1.18	5.19	2.8	3.52	3.77	3.41	2.2	3.17	3.36	3.29	2.39	5.27	2.33
ENSG00000011028	18.4	15.88	25.16	14.07	14.2	5.14	21.02	0.27	2.07	14.19	41.435	0.35	30.75	14.27	11.86	32.78	7.66	5.57	28.8	54.06	35.28	12.58	20.28	1.95	19.56	17.41	24.96	0.1	0.65	14.13	68.02	12.43	16.79	15.79	0.13	13.61	0.2	32.59	33.28	19.45	43.7	13.93	3.16	13.48	19.15	16.11	13.9	19.47	48.87
ENSG00000011052	177.12	174.44	228.4	266.57	211.38	33.66	159.32	204.59	405.21	297.67	84.435	296.52	243.27	94.73	571.39	173.02	349.2	576.18	274.17	123.61	151.01	238.71	334.98	293.75	96.24	256.76	105.13	181.12	185.06	343.52	203.21	208.11	242.47	191.55	0	159.21	301.68	118.32	171.5	257.72	217.44	251.6	239.34	204.15	238.31	264	316.96	220.19	189.99
ENSG00000011083	0.03	0.04	0.01	0.12	0.01	1.04	0.26	0	0	0.03	0.17	0.02	0.02	0.08	0.04	0.07	0.12	0.01	0.05	0.07	0.04	0.43	0.02	0.05	0.19	0	0.02	0	0.04	0.12	0.09	0.01	1.43	0.02	0	0.53	0.01	0.04	0.17	0	0.02	0.06	0	0.03	0.02	0.06	0.05	0.19	0.1
ENSG00000011105	5.93	7.58	12.21	12	5.53	4.8	12.12	2.64	4.76	8.16	15.55	2	11.04	6.64	4.01	15.15	5.81	3.05	9.74	11.8	14.76	5.76	8	1.96	8.93	8.31	8.99	0.85	0.63	6.93	10.32	10.09	9.29	6.15	0.2	6.44	1.57	20.44	7.69	9.28	9.91	10.6	3.78	10.86	10.07	7.34	10.17	8.41	12.58
ENSG00000011114	8.73	11.61	6.95	7.2	7.95	13.73	10.18	9.44	1.94	8.38	6.91	2.86	6.12	11.53	4.48	10.02	10.59	7.46	4.64	6.92	5.54	9.3	7.05	5.83	6.6	3.05	4.84	5.04	0.65	6.93	5.96	4.48	5.53	10.35	8.34	8.23	10.02	12.9	13.74	10.49	9.23	7.01	6.07	9.3	9.53	9.82	7.37	13.24	6.08
ENSG00000011132	6.29	5.5	4.14	4.89	4.09	5.85	2.6	5.04	4.04	2.49	7.16	2.32	4.29	3.28	2.69	3.86	2.07	4.67	3.85	2.99	3.49	4.44	4.52	1.53	4.98	4.5	3.58	1.06	0.75	5.66	4.52	5.68	7.31	2.94	1.83	2.81	3.68	5.15	2.96	4.62	4.56	2.52	4.88	3.42	5.36	3.91	3.78	3.39	3.98
ENSG00000011143	4.23	3.21	2.39	5.9	2.81	4.06	3.03	5.12	2.44	4.07	5.25	2.14	3.92	3.36	4.92	3.16	2.91	1.61	2.62	4.18	2.2	6.64	3.1	3.5	4.16	2.6	3.47	1.24	0.53	2.47	2.61	1.7	2.63	4.72	0	1.88	3.98	2.51	3.21	5.38	3.04	4.71	1.61	3.54	4.91	3.8	4.31	3.37	3.34
ENSG00000011198	5.74	7	13.24	10.92	9.24	5.17	11.13	9.63	3.17	11.95	4.78	4.8	6.07	5.79	9.22	6.13	9.02	6.15	9.97	4.19	4.18	11.68	6.01	3.49	4.77	8.6	9.11	11.72	1.47	6.38	7.15	4.88	10.19	6.77	1.01	5.83	6.94	5.73	7.41	6.99	7.03	8.51	7.13	12.86	11.32	6.41	11.33	7.77	10.86
ENSG00000011201	3.69	5.83	11.21	5.76	1.99	0.28	4.26	0.21	0	11.77	11.13	0	2.9	2.12	1.4	3.88	1.08	1.13	4.39	5.61	4.96	1.66	2.37	2.2	2.03	1.73	2.08	0.04	0	5.01	3.17	3.44	1.9	4.06	0	0.74	0.01	2.1	9.25	2.03	13.4	2.21	0.08	1.8	3.26	2.32	3.6	5.41	6.13
ENSG00000011243	8.82	19.45	14.41	21.15	13.76	37.13	15.45	23.08	20.49	11.81	25.815	15.18	11.12	15.67	13.33	11.85	17.05	12.36	14.34	17.34	8.06	24.4	15.73	12.72	22.63	11.7	10.47	9.93	4.44	16.27	18.34	15.21	26.81	13.78	0.67	19.17	16.69	13	11.68	20.83	16.75	18.01	19.52	22.26	17.42	16.98	13.2	15.42	13.91
ENSG00000011258	5.14	7.75	3.91	6.58	3.48	5.29	7.14	6.62	1.06	6.45	5.52	1.62	7.6	5.6	3.22	7.13	10.57	5.55	4.35	3.48	3.14	10.69	5.3	1.4	4.83	3.69	4.13	0.47	0.27	8.01	4.46	2.62	5.13	7.96	2.24	2.84	4.35	3.45	5.04	9.65	2.98	9.2	6.35	6.76	5.71	7.04	5.49	9.48	3.67
ENSG00000011260	16.94	13.26	13.78	20.1	10.96	4.9	11.11	30.77	19	26.28	10.775	11.28	16.51	12.18	27.19	17.19	22.19	16.19	16.41	8.43	10.42	21.96	15.87	16.64	11.1	11.09	10.76	5.27	1.31	22.69	12.91	11.33	11.81	17.63	1.81	7.51	19.7	9.92	11.94	17.42	12.75	19	17.27	19.65	12.12	18.38	20.18	19.39	15.09
ENSG00000011275	7.75	11.54	12	17.89	8.12	12.95	13.2	15	9.21	11.37	14.31	3.95	8.85	21.61	10.72	11.86	10.54	8.2	9.9	11.19	8.62	9.83	5.81	5.44	9.03	9.51	11.13	3.26	2.7	9.85	11.93	5.43	11.47	9.67	0.77	7.97	6.64	12.25	11.22	11.81	7.67	10.02	5.82	10.97	14.04	12.67	10.16	13.8	13.92
ENSG00000011295	9.99	15.03	11.99	11.25	9.02	14.8	12.67	34.54	7.03	9.65	10.67	5.5	16.44	17.88	10.01	9.29	8.11	9.82	8.59	7.24	10.75	18.61	9.84	8.56	7.07	13.99	8.53	4.5	1.25	9.41	8.15	10.03	19.34	10.81	35.84	11.47	15.04	10.59	8.52	12.64	8.35	12.73	11.43	16.15	12.69	17.4	15.66	9.45	20.92
ENSG00000011304	48.32	44.71	48.14	48.77	41.14	78.7	39.45	64.51	65.23	62.67	45.165	58.14	43.19	47.61	35.02	45.32	34.3	39.65	38.16	51.41	30.83	54.95	56.71	56.6	48.76	67.5	47.59	46.15	25.11	54.52	37.15	47.99	47.72	28.14	0.56	48.35	39.58	48.82	42.99	42.39	43.7	43.46	53.95	58.09	41.18	54.89	41.75	47.41	45.08
ENSG00000011332	0.1	0.05	0.06	0.35	0.06	0.03	0.16	0.03	0.93	0.56	0.175	0.14	0.01	0.12	0.22	0.1	0.03	0.05	0.02	0.15	0.13	0.24	0.07	0.56	0.05	0	0.06	0.38	0.71	0.01	0.09	0	0.03	0.06	0	0.11	0.16	0.08	0	0.01	0.13	0.08	0.19	0.11	0.04	0.11	0.1	0.06	0.24
ENSG00000011347	0.58	1.14	0.63	3.18	6.9	6.34	4.37	2.04	0.15	0.36	2.74	0.6	1.67	4.03	1.68	0.96	0.92	0.26	3	11.41	1.1	6.61	2.53	0.72	2.73	2.13	1.63	0.4	0.95	2.63	2.55	1.55	10.96	1.43	0	4.59	1.46	5.87	0.94	1.99	2.73	2.87	1.7	3.01	1.75	4.57	3.38	0.71	2.9
ENSG00000011376	3.25	3.66	4.31	4.42	3.14	6.37	5.42	4.86	4.83	6.24	4.525	4.02	4.36	3.93	4.72	3.44	5.66	6	2.34	3.29	2.55	7.46	3.57	3.55	4.59	4.78	6.47	5.72	0.91	5.47	2.65	2.94	6.27	3.68	0	6.17	4.02	4.89	3.37	5.4	4.29	6.92	5.84	4.52	6.91	5.08	6.77	6.47	2.7
ENSG00000011405	27.99	23.83	16.12	16.59	13.79	20.03	23.73	31.01	6.12	38.44	22.6	7.48	18.64	34.27	18.14	26.25	22.03	16.91	9.95	23.39	11.28	33.55	23.74	9.16	17.63	28.55	16.26	8.81	0.93	21.45	17.66	20.49	21.46	20.71	0.45	17.63	22.72	26.5	20.76	24.91	18.44	20.32	30.46	31.4	22.25	23.41	25.43	33.8	22.08
ENSG00000011422	39.9	62.65	85.74	45.01	45.39	35.29	32.9	150.13	78.82	54.45	18.755	23.65	58.43	58.44	29.38	30.19	60.04	66.52	74.04	49.14	54.11	24.35	130.14	15.71	45.13	54.75	52.18	25.83	11.86	64.73	61.05	35.98	90.91	62.46	0.27	132.02	80.74	45.1	68.22	20.79	57.88	58	50.96	34.68	26.69	68.44	66.14	48.66	53.83
ENSG00000011426	11.01	6.64	17.69	36.8	10.25	8.74	19.15	49.02	48.92	24.72	8.705	37.63	31.03	16.5	50.34	8.28	6.06	8.99	7.86	11.31	3.87	11.68	10.46	57.77	8.91	11.01	8.47	33.84	7.9	10.96	6.48	3.4	8.73	8.51	0.18	9.03	80.75	6.78	7.46	16.74	10.68	9.95	5.94	50.34	19.89	8.94	12.62	16.71	26.41
ENSG00000011451	5.64	6.39	4.31	3.57	5.69	13.71	5.45	4.15	3.74	5.72	8.18	2.15	6.7	6.62	3.72	8.32	7	6.82	4.99	10.38	6.31	8.37	4.45	2.15	17.32	4.1	5.55	1.14	1.81	6.68	7.61	5.19	8.01	4.2	0	7.49	2.41	6.53	7.73	6.63	6.12	5.53	9.15	6.89	6.27	6.78	3.02	5.03	6.27
ENSG00000011454	8.22	13.37	13.64	13.64	10	26.28	14.16	11.61	3.55	21.2	25.515	4.24	12.55	21.21	13.66	13.73	13.24	8.8	11.31	14.27	10.2	16.84	14.38	4.96	11.93	15.94	12.74	7.04	1.39	16.44	13.76	9.88	9.38	13.47	3.67	15.53	9.24	11.61	19.04	14.6	14.85	23.78	15.2	16.53	25.3	16.61	15.12	23.67	19.87
ENSG00000011465	176.97	529.02	661.69	172.57	79.3	33.63	339.96	0.22	0.07	268.14	280.195	0.36	217.43	111.24	412.13	371.73	137.07	70.1	424.57	209.72	389.43	270.31	180.93	14.8	237.86	113.94	98.95	0.09	0	349.35	109.05	211.52	184.49	136.98	34.23	131.95	0.58	327.93	278.83	182.75	139.19	334.87	13.46	155.62	271.05	78.83	353.73	183.94	621.96
ENSG00000011478	2.14	1.86	3.14	2	1.02	3.25	1.37	4.9	3.51	1.95	3.39	1.38	1.77	1.79	1.47	2.17	5.28	3.78	1.76	2.79	1.24	2.69	1.78	1.03	1.25	4.08	3.5	1.77	1.19	3.54	2.35	1.86	2.64	1.22	11.09	2.19	3.82	2.5	1.24	2.27	1.82	1.41	2.57	0.92	1.73	2.29	2.82	2.34	1.84
ENSG00000011485	18.05	16.36	17.62	27.63	28.32	25.44	25.05	12.29	17.92	13.06	21.07	16.61	11.3	15.53	18.29	17.69	48.63	24.22	17.3	22.22	8.98	13.76	13.21	11.72	12.11	13.26	23.6	29.34	8.53	20.49	13.85	13.56	25.22	14.19	2.79	16.8	26.69	31.48	15.08	19.12	17.53	25.03	21.64	15.28	19.34	16.41	28.75	28.76	18.06
ENSG00000011523	3.24	3.85	4.46	5.63	1.98	2.59	6.02	1.83	2.1	4.72	5.985	0.77	3.82	4.82	3.52	4.65	6.23	3.95	4.02	3.17	4.88	3.74	4.66	0.94	4.63	2.72	3.93	0.33	1.02	4.23	3.39	4.52	2.52	3.13	13.85	3.99	1.17	6.37	4.6	6.84	3.8	4.11	4.26	3.8	6.62	4.73	3.83	5.67	4.45
ENSG00000011566	13.35	21.15	9.02	19.16	13.04	26.71	19.28	11.65	2.38	17.6	11.165	6.43	21.4	17.59	12.1	17.94	20.88	12.82	10.09	10.75	7.02	13.3	5.53	5.88	12.17	8.68	9.12	12.45	0.82	11.17	11.46	10.81	19.41	18.41	0	12.67	23.22	10.21	10.01	23.04	12.43	15.43	19.39	21.93	16.04	16.33	17.94	25.96	14.27
ENSG00000011590	0.02	0.15	0.07	0.18	0.02	0.15	0.08	0.01	0.06	0.14	0.24	0	0.04	0.06	3.94	0.05	0.01	0.01	0.08	0.12	0	0.08	0.05	0	0.09	0.03	0.1	0	0.08	0.21	0.02	0.06	0.07	0.07	6.52	0.02	0.06	0.11	0.01	0.03	0.27	0.12	0.04	0.13	0.03	0.1	0.15	0.14	0.27
ENSG00000011600	40.42	42.72	167.4	30.72	16.2	4.06	16.84	0	0	61.1	25.51	0	11.81	12.07	24.28	15.45	5.47	7.59	78.27	10.05	24.54	18.31	21.63	0	22.29	20.93	21.74	0	0	44.3	39.08	14.65	21.28	18.45	0	21.89	0	40.16	47.61	28.37	11.63	17.81	6.98	26.21	24.35	11.76	44.42	42.41	61.26
ENSG00000011638	13.42	24.87	13.79	27	33.4	11.08	16.98	33.29	3.08	9.36	9.66	7.96	17.18	29.27	9.08	18.63	16.28	17	28.25	11.9	18.68	14.22	15.56	6.44	12.15	21.92	17.59	14.64	2.39	11.28	20.02	16.11	29.61	14.2	4.46	25.28	24.61	15.51	16.62	17.49	19	28.17	32	44.96	34.02	17.19	21.45	9.25	24.23
ENSG00000011677	0	0.02	0.04	0	0.07	0	0.03	0	0	0	0.105	0	0	0.16	0.1	0.01	0.05	0.08	0.02	0.07	0	0.01	0.04	0.01	0	0	1.07	0	0	0.01	0	0.01	0	0	0.23	0.02	1.13	0.02	0	0.02	0.02	0.02	0	0	0	0.01	0.01	0	0.57
ENSG00000012048	4.88	3.26	2.21	3.87	3.12	5.15	6.42	5.28	5.39	8.64	6.18	6.19	5.02	3.39	6.2	3.29	3.82	2.52	2.51	3.87	2.11	7.94	3.55	6.91	3.87	4.6	2.24	3.85	1.93	4.14	2.59	0.9	3.72	3.97	9.69	2.09	9.83	3.07	4.49	4.68	3.01	6.73	3.41	6.24	6.24	5.26	3.95	6.4	4.3
ENSG00000012061	23.48	17.1	35.67	28.19	22.48	23.56	21.15	185.69	138.4	11.34	20.755	21.67	14.08	12.12	31.15	19.99	52.79	48.99	25.1	22.91	20.45	13.14	18.63	10.38	26.05	13.71	27.79	37.38	6.22	20.91	17.53	13.24	23.03	14.49	25.55	15.92	26.59	21.08	15.57	21.17	21.42	21.58	9.18	12.74	18.35	15.63	26.58	23.34	25.86
ENSG00000012124	1.81	1.78	0.68	2.62	2.41	2.8	1.09	12.75	0.15	0.85	3.29	0.1	4.15	1.52	1.16	1.03	0.69	0.61	1.82	1.98	1.29	0.75	0.41	2.35	1.11	0.22	1.47	0.55	0.27	1.39	1.7	0.68	0.89	2.13	10.87	3.34	0.24	1.49	2.22	1.77	2.32	1.55	0.79	5.07	0.95	0.94	0.76	2.61	0.94
ENSG00000012171	4.42	7.7	4.69	3.66	11.77	50.31	6.84	2.08	0.09	10.9	6.45	11.7	36.94	5.94	1.05	8.99	18.16	12.16	3	8.63	7.81	5.61	24.98	0.98	15.57	34.24	26.39	4.3	0.21	3.26	6.6	2.95	27.8	56.25	3.09	34.71	11.58	8.77	7.65	9.53	14.67	4.37	10.87	17.36	15.2	8.43	9.2	4.76	2.7
ENSG00000012174	6.89	5.88	3.26	6.19	4.96	4.36	4.64	2.33	1.56	6.6	4.26	0.75	4.31	12.66	6.93	7.5	7.25	5.28	3.44	3.79	3.55	3.6	3.08	3.11	4.2	6.85	5.47	0.77	0.31	13.95	4.01	4.04	3.77	8.08	0.47	3.3	3.09	6.74	6.21	5.3	6.07	5.41	6.48	10.98	6.36	8.97	4.93	6.35	4.78
ENSG00000012211	3.07	2.88	2.65	4.24	5.2	4.78	1.83	9.24	1.37	3.11	4.305	1.35	3.09	4.55	3.61	3.09	3.86	4.38	2.93	4.42	2.85	2.36	3.41	1.7	2.95	6.97	6.54	2.14	1.04	4.36	4.35	4.07	5.76	2.98	145.94	5.88	2.91	3.58	2.57	3.22	4.18	2.74	6.4	6.17	3.51	3.72	3.11	3.62	5.02
ENSG00000012223	2.81	1.04	0.26	108.17	0.4	0.15	3.44	0.1	0	5.46	4.67	0.01	1.85	31.31	5.25	1.02	20.62	0.04	0.57	3.86	2.03	24.68	5.86	0.02	2.53	0.44	0.2	0	0	2.58	0.13	0.87	0.34	1.72	0	2.46	0.04	5.56	0.31	1.96	1.26	4.11	0.07	17.28	0.27	28.86	32.71	0.54	0.2
ENSG00000012232	6.75	7.38	3.34	8.06	5.56	16.28	7.49	7.51	4.06	5.72	16.05	4.48	9.14	9.35	5.36	7.76	10.49	4.13	6	5.72	8.51	5.93	6.59	6.3	5.87	5.3	7.3	3.2	1.33	5.54	9.09	8.92	8.22	8.41	29.2	4.87	1.98	9.23	6.12	8.1	9.58	10.03	6.28	5.55	8.48	9.06	7.66	12.29	8.51
ENSG00000012504	0.16	0.19	0.24	3.52	0.54	4.21	20.33	0.01	0	1.98	0.19	0.03	1.23	3.17	0.91	0.5	0.29	0.04	0.02	0.74	0.7	0.25	0.52	0.19	0.19	0.08	0.25	0.02	0	0.18	0.25	0.56	0.31	2.06	0	2.72	0.03	7.02	0.01	10.73	0.08	0.66	5.62	2.72	0.76	3.63	2.72	0.06	0
ENSG00000012660	33.27	27.65	18.13	35.88	13.61	6.02	29.56	59.82	54.64	27.62	28.415	14.93	23.65	23.69	24.05	23.93	9.69	3.13	15.5	15.42	14.05	31.4	9.86	41.93	13.8	6.01	19.49	26.12	6.68	30.19	19.63	22.53	21.86	20.21	0.41	16.6	13.17	20.51	21.69	28.14	25.21	28.48	22.31	25.87	20.79	34.49	25.29	23.32	37.77
ENSG00000012779	11.61	30.29	44.72	15.75	19.04	55.75	15.5	0.02	0.04	13.68	16.935	1.79	38.76	11.64	6.26	22.45	30.63	29.67	24.78	17.91	44.19	48.1	22.21	2.16	12.54	13.08	42.82	7.61	0.07	15.37	20.81	23.04	13.89	29.47	0	22.08	6.3	17.05	35.3	32.64	14.53	26.84	10.86	50.12	21.86	47.88	17	10.37	23.21
ENSG00000012817	0.15	6.5	3.93	6.26	0.02	0.1	9.47	0.21	1.52	6.1	0.13	0.09	0.05	14.5	7.61	0.07	14.04	0.03	0.09	0.13	9.62	16.53	0.08	1.68	0.07	0	0.17	0	0.17	8.77	11.16	0.1	0.15	0.07	0.52	1.3	0.04	0.1	0.04	10.22	6.04	0.07	0.01	0.04	0.02	13.84	3.24	18.42	0.17
ENSG00000012822	10.12	32.46	22.45	19.31	16.03	48.62	28.71	23.54	10.7	18.42	25.055	4.91	20.32	29.56	9.57	18.87	29.51	13.06	18.07	18.08	25.97	19.59	29.46	5.25	16.42	19.05	27.4	7.31	1.74	26.91	22.71	16.38	25.26	22.38	3.21	23.84	13.12	20.34	22.97	21.09	19.86	38.35	13.66	26.17	28.84	21.12	23.26	29.3	16.64
ENSG00000012963	12.39	8.98	12.09	8.8	9.48	4.16	15.5	9.69	7.73	15.38	5.99	5.33	4.97	8.48	9.73	11.05	9.44	6.65	8.62	12.22	7.88	10.72	8.01	5.03	7.7	4.56	5.68	6.13	2.01	8.29	4.74	4.44	5.81	8.45	0.12	9.29	13.72	10.76	11.44	9.65	7.96	9.3	4.73	7.24	11.79	8.38	10.86	14.36	8.42
ENSG00000012983	15.75	20.58	15.77	15.07	11.04	15.49	17.33	11.93	5.36	18.03	16.42	18.17	13.49	18.64	9.35	22.55	12.84	8.4	10.56	17.23	8.98	11.73	12.55	6.73	9.39	5.93	12.58	6.41	1.49	11.08	10.53	15.06	10.24	26.71	1.53	8.34	17.55	15.28	23.08	26.58	14.89	13.1	16.82	28.83	14.94	16.95	15.49	21.67	18.47
ENSG00000013016	2.64	2.05	3.51	3.62	1.85	1.14	2.24	0.71	0.73	3.37	2.75	0.35	3.14	1.53	1.81	3.5	1.81	1.04	2.68	2.93	2.97	1.56	1.97	1.42	2.88	1.19	3.38	0.02	0.09	3.25	2.79	2.16	2.98	1.42	0.13	1.55	0.45	3.44	2.97	2.89	3.27	2.12	3.5	1.21	2.99	3.02	2.58	2.7	5.39
ENSG00000013275	66.91	25.81	53.1	92.52	30.9	19.86	35.71	51.81	44.78	186.91	29	29.63	29.3	28.58	32.07	35.03	39.41	53.69	32.29	33.24	22.06	21.55	28.22	140.72	38.56	41.84	48.13	54.07	7.73	45.33	30.04	38.74	43.46	23.88	0	37.86	62.32	47.46	24.51	36.13	32.06	39.43	29.8	93.54	37.66	34.98	63.56	43.79	39.91
ENSG00000013288	18.15	13.02	18.42	18.6	8.22	10.36	11.41	14.18	1.12	9.48	8.32	2.5	7.47	6.95	3.07	12.03	7.1	7.38	16.05	11.26	8.08	9.84	8.24	3.01	13.99	9.88	17.28	3.17	0.59	7.05	10.18	8.92	8.44	8.18	4.03	14.09	9.84	14.59	9.65	9.91	7.85	8.21	15.14	6.54	15.45	5.09	13.59	9.32	13.77
ENSG00000013293	0.04	0.04	0	0.04	0.09	0.16	0.52	0	0	0.01	0.205	0	0	0.2	0.04	0.02	0.04	0	0.38	0.33	0.06	0	0.05	0	0.13	0.07	0.24	0	0	0	0	0.14	0.47	0.03	1.81	0.04	0.02	0.12	0.16	0.22	0.16	0.56	0	0.08	0.25	0.55	0.3	0.02	0.02
ENSG00000013297	2.6	23.55	5.73	2.97	3.62	7.04	4.86	0.9	6.46	2.38	21.79	0.51	5.04	4.56	0.81	4.28	2.25	1.11	5.04	7.61	4.66	1.56	1.88	33.46	3.45	0.4	2.51	0.39	0	5.54	1.59	3.55	4.83	4.32	33.62	2.35	2.33	8.06	5.46	6.09	1.4	7	0.77	3.44	5.34	3.74	7.73	4.42	0.77
ENSG00000013306	48.01	22.81	34.86	47.96	21.61	18.02	16.82	64.93	90.54	37.27	21.825	37.46	23.82	22.21	28.21	23.02	37.55	66.41	29.85	28.52	27.06	29.03	36.49	35.49	26.55	46.88	32.14	47.51	23.92	45.79	23.69	31.73	51.22	19.73	0.39	25.63	34.73	45.03	19.81	34.07	28.35	26.7	36.81	40.92	49.78	50.25	34.62	27.73	35.28
ENSG00000013364	124.53	101.73	72.74	91.32	120.24	116.64	62.46	46.83	30.78	77.76	37.715	85.65	71.34	133.14	22.41	89.41	118.63	52.02	146.98	73.83	112.06	69.96	68.33	68.25	121.61	116.25	117.26	86.57	10.34	71.17	62.97	175.08	134.44	88.89	12.36	138.42	56.14	124.6	93.73	100.27	88.18	113.55	115.45	115.33	123.93	124.76	73.89	61.53	83.46
ENSG00000013374	32.72	42.25	30.18	26.79	11.05	56.14	35.06	13.96	10.82	43.61	28.595	11.84	23.96	49.88	16.92	34.87	27.56	27.5	32.9	23.16	16.61	45.8	31.76	20.09	26.83	21.87	14.42	22.99	2.35	36.04	13.66	42.89	29.81	30.78	9.69	27.2	25.19	30.66	35.14	43.41	9.76	37.92	30.36	50.08	37.07	21.57	35.49	49.53	37.68
ENSG00000013375	18.55	12.56	20.62	26.37	8.67	6.52	12.77	10.12	9.86	34.83	11.69	8.2	9.49	14.57	16.29	11.05	11.89	5.95	9.03	10.69	7.27	19.24	23.53	14.56	13.06	20.86	6.3	3.06	3.52	14.47	21.45	21.48	10.21	13.42	15.05	5.78	18.71	15.95	13.87	11.02	16.36	14.61	5.36	7.44	9.03	16.32	15.77	15.88	17.17
ENSG00000013392	3.98	3	3.38	2.79	1.41	1.07	3.88	1.72	1.61	3.6	2.645	0.62	1.72	2.32	2.21	2.48	2.52	2.05	2.04	1.72	2.03	3.05	1.37	0.83	2.77	2.6	1.68	0.22	0.11	2.39	2.15	2.28	2.52	2.16	0	1.04	3.89	4.01	2.2	2.66	2.14	3.03	1.15	2.08	2.87	3.21	3.19	2.92	2.69
ENSG00000013441	12.52	47.18	37.98	40.55	13.15	54.05	31.47	20.09	11.12	32.72	35.665	9.47	29.13	59.86	19.52	24.5	31.62	8.21	21.34	20.64	12.48	27.02	44.03	12.49	10.28	12.02	13.79	8.03	6.52	29.91	44.84	23.25	21.06	82.3	1.29	26.73	20.62	20.52	34.98	49.98	34.7	32.95	25.6	49.91	33.85	44.76	26.97	28.97	36.55
ENSG00000013503	2.36	3.73	2.36	2.14	3.95	3.73	3.77	1.82	2.28	4.84	2.92	2.63	1.97	5.9	3.24	3.25	5.14	4.05	1.49	3.98	1.88	4.85	3.21	2.67	1.46	2.31	2.06	2.26	0.4	2.6	2.61	2.07	2.44	3.15	0.1	1.76	4.82	3.84	3.9	3.39	1.87	2.09	5.28	3.42	1.99	3.51	3.96	3.93	3.48
ENSG00000013523	4.48	5.54	5.28	5.38	4.98	7.14	4.84	4.76	3.65	3.64	3.98	0.9	2.58	4.29	5.05	3.65	6.09	3.11	5.2	3.42	4.39	6.11	2.59	1.92	4.71	3.17	5.18	1.46	0.67	6.3	3.67	2.28	2.99	4.29	0	3.62	2.95	6.97	4.84	3.35	3.69	4.35	2.02	5.17	5.1	4.64	4.08	6.11	3.22
ENSG00000013561	18.78	19.76	14.45	22.49	18.89	6.48	13.41	19.44	19.6	12.85	9.81	9.47	7.61	16.87	17.28	14.05	16.47	16.48	14.1	8.3	13.03	11.17	8.65	22.81	12.16	8.53	14.13	12.45	1.72	17.39	15.88	15.64	15.58	12.89	3.31	13.14	23.63	12.11	13.57	14.99	12.99	14.51	10.39	18.26	17.47	12.48	15.91	13.56	22.36
ENSG00000013563	16.44	10.06	21.29	16.18	21.05	13.02	13.55	26.16	11.83	12.88	7.245	10.37	6.83	22.19	7.53	8.99	13.07	17.3	29.94	11.32	10.94	6.86	4.88	11.72	10.39	8.99	12.8	20.36	3.7	10.58	10.92	25.87	16.41	6.95	7.85	12.08	11.68	27.31	10.86	8.96	11.64	10.22	10.24	33.38	12.27	15.28	11.58	7.2	13.25
ENSG00000013573	5.42	11.55	3.64	20.29	4.66	29.69	9.18	12.32	12.31	7.35	19.515	13.93	6.14	6.53	5.77	6.07	7.77	3.36	5.67	38.82	7.87	8.23	7.4	10.8	8.35	3.55	3.89	9.48	6.47	7.37	11.02	4.45	28.64	9.91	22.17	6.4	9.19	5.44	6.96	11.19	6.46	3.22	6.83	9.87	9.2	9.05	5.8	10.88	8.25
ENSG00000013583	10.03	10.42	12.05	17.6	20.28	5.08	14.96	22.33	3.88	11.76	8.86	2.7	15.13	11.74	8.76	9.99	5.42	4.48	7.97	7.77	7.56	5.01	12.65	5.11	10.4	10.28	8.63	4	1.26	11.65	13.03	7.94	10.24	10.99	13.15	7.95	5.72	8.01	13.72	8.23	11.52	6.15	1.16	16.09	5.01	4.25	8.62	12.15	12.24
ENSG00000013588	58.44	129.18	154.8	225.5	247.11	142.25	108.4	343.02	0.55	162.65	29.93	167.24	333.19	274.49	12.17	218.67	145.1	73.9	276.31	124.39	373.4	7.18	675.95	78.57	250.84	260.24	292.34	149.16	27.45	96.6	189.61	220.22	574.92	183.86	0.87	402.27	152.58	172.66	208.28	77.73	263.25	92.22	114.85	165.39	110.85	244.54	215.2	123.83	30.17
ENSG00000013619	0.67	0.75	0.8	0.52	0.79	0.54	1.13	0.15	0.26	0.52	0.575	0.11	0.33	0.93	0.43	0.88	0.63	0.21	0.92	0.84	0.49	0.57	0.23	0.33	0.42	0.48	0.88	0.19	0.71	0.52	0.71	0.77	0.79	0.72	0	0.71	0.35	0.8	0.75	0.71	0.4	1.15	1.81	1.84	0.57	1	0.44	0.69	1.61
ENSG00000013725	0.82	1.11	1.49	1.43	0.56	1.5	1.6	0.05	0	1.66	2.04	0.31	1.69	1.14	0.49	0.85	1.51	1.1	1.6	0.57	1.86	0.95	0.67	0.16	1.01	0.65	2.07	0	0	2.4	1.28	2.88	1.78	0.8	2.32	0.74	0.23	1.64	1.38	0.99	0.9	1.45	0.77	2.83	0.93	0.82	1.41	1.87	0.88
ENSG00000013810	8.99	4.45	5.14	8.82	4.1	11.49	5.13	16.65	7.96	7.7	9.36	12.32	6.49	3.85	5.67	4.68	2.14	11.03	5.94	6.85	2.08	11.04	5.97	19.77	7.45	6.24	5.02	13.57	6.59	5.38	4.17	2.92	5.89	3.67	1.16	6.22	26.89	6.01	5.98	6.99	6.38	4.33	8.46	10.79	9.13	3.01	5.67	6.03	8.3
ENSG00000014123	16.99	13.33	14.7	16.21	10.21	7.43	14.1	14.16	2.5	16.03	11.145	2.96	9	13.1	10.21	10.79	17.05	8.13	5.91	6.25	6.02	12.61	8.29	6.01	9.58	5.83	5.16	3.67	0.14	11.98	9.06	8.8	7.93	9.69	0.2	3.5	16.89	9.78	11.97	13.12	10.39	8.63	9.26	11.21	10.15	17.01	15.47	14.92	11.22
ENSG00000014138	5.65	3.68	3.46	3.32	2.72	4.95	4.86	9.41	5.62	5.56	5.25	12.07	4.04	4.92	4.73	3.11	2.7	2.74	3.51	5.88	1.92	3.83	2.31	5.8	3.97	5.27	2.14	5.23	3.66	2.68	3.8	2.48	4.05	2.78	21.92	3.64	9.14	3.6	3.19	4.81	2.44	4.34	2.55	6.37	4.88	3.15	4.46	9.04	3.81
ENSG00000014164	1.26	3.08	2.06	3.22	4.31	10.04	2.74	5.1	1.74	2.88	3.545	1.33	5.21	5.47	2.94	3.07	3.5	3.23	2.98	4.6	2.56	3.65	3.58	2.03	3.57	2.07	4.85	1.99	1.5	4.55	5.08	2.69	6.78	3.81	0	5.12	1.65	3.65	3.24	4.18	3.99	3.19	4.2	7.69	2.85	4.71	2.49	4.27	3.6
ENSG00000014216	71.02	44.19	52.8	50.41	54.48	61.04	35.74	113.34	15.55	45.19	47	141.94	66.6	56.04	17.1	48.17	51.41	71.5	63.13	82.71	76.58	16.7	75.89	42.72	52.92	81.27	80.85	100.12	14.57	29.6	45.61	104.84	88.79	44.81	0	106.53	91.02	64.4	50.38	48.92	58.76	48.4	66.25	87.22	69.79	70.26	72.38	58.04	61.51
ENSG00000014257	0.93	2.52	0.79	1.56	1.76	0.24	3.06	0.13	0	2.52	1.645	0.22	1.69	1.98	1.5	1.36	4.02	0.37	3.92	2.22	1.29	7.72	2.05	0.31	3.54	9.44	1.19	0.66	0	9.9	1.31	0.7	4.92	0.35	0	1.47	0.79	2.43	0.79	1.79	0.8	3.39	1.01	3.72	2.72	3.86	2.05	4.31	3.99
ENSG00000014641	90.22	39.23	88.02	81.06	53.61	20.07	64.14	110.29	66.51	84.78	45.71	36.11	61.16	37.64	90.99	56.53	56.18	76.42	49.02	40.41	45.23	48.19	50.94	37.25	41	37.24	47.98	43.22	3.8	52.36	32.68	41.18	56.27	57.88	4.78	41.97	142.76	47.64	46.3	67.05	48.37	54.27	54.45	45.68	72.72	60.43	88.68	66.26	77.21
ENSG00000014824	32.33	39.77	28.29	28.48	20.89	16.84	26.44	34.2	8.26	27.92	16.615	9.82	17.13	26.19	12.01	29.73	14.66	25.17	18.19	12.65	12.48	35.47	14.85	18.56	16.48	21.07	16.87	15.09	4.39	29.86	15.86	13.78	18.3	24.11	0.55	18.74	49.93	24.01	26.78	27.86	18.03	27.14	33.99	27.44	28.41	28.09	28.12	24.62	26.02
ENSG00000014914	7.57	77.77	21.19	5.75	19.42	49.42	13.06	16.14	3.49	11.96	4.53	1.81	11.3	39.65	18.53	28.24	32.76	38.41	29.49	9.71	28.48	12.64	28.76	4.45	15.67	18.46	15.38	1.85	0.43	18.62	7.79	115.77	39.25	18.99	0.47	41.16	4.97	30.26	40.41	35.42	9.69	33.09	45.83	21.41	11.57	34.24	17.67	26.99	2.03
ENSG00000014919	11.62	13.23	13.22	14.75	12.31	11.06	10.78	27.61	13.1	14.28	7.04	8.37	11.05	10.9	10.09	10.66	16.16	20.07	13.87	8.66	10.1	10.22	4.41	12.63	11.95	14.58	9.12	13.63	4.23	18.06	8.41	13.52	13.74	10.27	28.16	13.56	17.06	10.19	12.39	10.53	7.16	16.17	20.86	24.79	18.07	15.44	16.83	8.71	7.59
ENSG00000015133	4.93	8.24	4.29	3.92	7.16	20.02	6.2	9.12	0.45	10.68	7.4	4.17	5.28	6	4.71	5.14	10.79	9.47	4.83	7.59	1.95	10.31	10.04	2.26	8.05	3.94	4.31	5.95	0.38	9.95	3.07	4.08	9.08	5.74	0	13.99	8.05	6.17	7.06	7.58	5.46	8.28	12.02	12.27	9.95	5.01	8.14	13.78	3.62
ENSG00000015153	4.02	8.81	10.44	6.67	8.93	18.12	9.9	10.69	1.88	6.7	9.84	2.34	7.56	12.2	8.18	8.42	5.81	4.75	6.12	4.54	5.1	9.87	9.09	2.37	3.24	5.04	3.8	1.82	0.66	10.05	7.27	5.1	10.13	10.8	4.06	4.63	10.61	3.52	7.84	8.27	6.89	5.63	7.73	9.81	5.95	8.32	7.45	11.22	8.95
ENSG00000015171	12.59	27.71	17.51	18.4	11.27	19.9	15.17	19.1	9.92	17.24	13.955	9.22	12.21	20.02	13.14	16.34	21.72	14.57	11.49	14.27	8.28	22.2	7.84	8.5	7.61	7.88	10.99	13.67	3.88	15.89	8.34	12.47	16.15	16.62	0.77	9.06	9.64	16.82	21.46	19.65	9.6	21.23	23.18	20.91	24.74	16.87	17.43	13.39	14.79
ENSG00000015285	3.31	3.42	3.28	3.15	1.59	2.68	2.11	0.06	0.06	2.52	4.38	0	2.48	2.33	2.36	2.27	1.13	1.07	5.58	1.05	2.65	1.59	1.45	0.05	2.68	1.79	2.17	0	0	4.95	3.8	1.87	1.98	1.66	0	2.19	0.04	3.27	4.47	3.04	2.21	2.02	1.13	2.47	2.56	1.56	2.95	3.31	4.62
ENSG00000015413	6.87	9.75	13.18	3.26	2.64	0.4	17.08	8.01	0	2.29	9.2	0.32	0.55	5.64	2.26	7.2	4.4	3.4	8.29	5.36	4.36	13.01	15.98	0.24	6.48	2.55	1.77	0.17	0.21	12.25	0.8	10.19	15	1.05	0	6.48	0.03	19.39	10.81	7.61	0.1	10.6	0.39	2.96	1.91	1.91	17.21	2.73	0.52
ENSG00000015475	31.36	12.7	45.62	20.16	20.32	12.9	12.16	18.77	11.49	20.67	14.92	16.76	27.72	10.58	18.97	13.98	18.38	24.15	14.26	13.53	10.94	13.95	19.28	14.14	18.53	25.51	10.51	19.04	6.79	18.7	17.44	5.66	25.83	10.25	17.95	13.78	110.99	15.5	9.3	15.51	22.92	18.99	10.43	19.79	17.76	24.58	33.53	14.95	18.88
ENSG00000015479	107.31	125.73	87.41	99.18	70.08	83.8	100.02	100.42	61.21	120.79	77.59	37.55	74.18	107.06	96.91	104.74	95.34	105.24	68.16	70.55	57.3	102.04	68.85	62.7	67.04	41.45	70.76	52.63	9.09	88.21	70.14	83.19	75.96	107.53	29.24	69.14	131.94	74.73	102.11	114.58	82.54	117.05	103.38	106.32	90.65	107.82	105.75	129.11	101.61
ENSG00000015520	14.11	3.35	0.06	0.29	0.58	1.8	8.15	0.06	0	2.63	0.105	0.02	0.89	3.16	0.09	4.56	11.17	0.32	9.9	1.44	0.79	8.38	2.31	0.02	4.7	2.54	1.39	0.01	0	0.69	0.25	2.5	1.1	0.29	0	5.06	0.01	7.19	4.28	5.88	0.81	2.77	21.67	0.49	0.2	10.18	2.03	1.21	0.04
ENSG00000015532	6.9	5.49	7.91	13.64	5.84	4.77	5.09	10.62	5.11	11.07	6.585	5.36	6.69	6.19	4.01	7.49	8.44	5.97	8.31	7.18	5.18	8.09	7.41	4.14	6.71	7.52	7.46	3.17	1.81	9.26	7.24	3.91	8.45	7.67	9.02	6.27	4.83	9.58	4.39	7.07	7.83	6.72	7.56	7.13	9.11	10.81	9.1	7.62	9.49
ENSG00000015568	5.53	17.36	2.24	18.78	6.68	25.84	11.36	9.48	1.83	4.93	17.92	2.68	21.35	32.25	7.31	12.1	7.19	2.04	5.76	12.85	8	13.76	10.47	4.61	6.87	12.55	13.66	3.95	0.27	7.5	32.94	12.23	10.01	28.47	2.45	7.01	2.44	15.15	11.04	19.71	11.69	4.86	5.62	12	4.79	10.99	5.67	23.85	12.39
ENSG00000015592	0.01	0.06	0	0.04	0.02	0	0.03	0	0	0.03	0.05	0.03	0.03	0	0	0.02	0.06	0	0.08	0.05	0.23	0	0.05	0	0	0	0.31	0	0	0	0.03	0.03	0.09	0.05	0	0	0	0.07	0	0.06	0.07	0.02	14.7	0	0.17	0.05	0.02	0.05	0
ENSG00000015676	20.58	19.37	30.99	41.75	21.85	22.62	26.01	13.62	10.59	15.74	16.6	9.22	17.16	45.44	20.52	16.33	28.49	23.62	35.66	23.63	20.27	13.79	16.14	15.25	17.13	18.43	27.15	10.07	3.63	23.46	17.52	13.88	34.87	20.68	0.12	24.54	14.67	22.42	17.43	28.61	16.87	30.13	24.14	24.45	44.13	14.05	23.91	21.42	21.23
ENSG00000016082	0.33	3.43	0.81	0.85	3.26	0.02	2.71	0.21	0.04	2.79	0.95	0	0.14	2.61	0.86	1.78	0.41	3.07	1.9	2.45	0.68	4.76	0.34	1.36	1.48	1.78	0.97	1.44	0	1.35	0.39	1.04	3.07	1.93	0.15	0.29	2.07	1.12	1.6	0.54	0.72	4.26	0.11	0.79	0.2	2.32	2.7	4.02	0.2
ENSG00000016391	3.75	5.77	3.2	3.59	3.05	7.75	5.62	0.37	0.05	3.69	1.065	2.01	3.9	4.02	0.32	3.83	12.57	10.42	1.92	1.41	1.12	13.52	4.76	0.42	11.51	8.61	5.34	0.35	0.32	6.54	2.14	5.66	6.89	1.85	1.39	4.18	0.1	5.58	1.92	8.3	1.2	4.36	11.53	8.62	3.5	6.07	4.56	11.82	0.81
ENSG00000016402	2.2	5.88	8.42	12.59	6.14	5.11	6.85	12.44	0.03	7.54	4.83	13.99	7.19	6.99	4.32	5.67	8.15	6.58	3.91	5.34	4.24	0.28	59.01	2.73	9.33	5.86	5.13	6.44	0.07	2.77	4.38	19.93	10	5.19	0	3.33	47.22	9.35	4.75	18.39	5.21	11.08	11.78	6.13	7.15	11.95	8.42	7	2.54
ENSG00000016490	0.76	1.53	49.12	0.07	0.07	0.81	2.12	0.3	0	0.01	0.115	0	0.03	0.02	0.02	6.62	14.45	0.05	0.07	0.01	1.02	2939.88	0.07	0	5.88	0.01	0.03	0	0	288.78	0.01	0.07	7.92	1.58	0	13.6	0.02	0.17	0.02	2.34	0.25	0.74	0.23	0.01	0.08	0.14	54.73	5.82	0.26
ENSG00000016602	0.16	0.07	0	0.03	0.05	0.12	0	0.02	0	0.02	0.94	0	0.02	0.03	1.13	0.41	0.07	0.61	0.02	0.93	0.03	0.49	0.04	0	0.02	0.01	1.87	0	0	0.01	0.02	0.01	0.04	1.77	1.1	0.77	0.03	0.02	0.02	0.01	35.72	0.02	0	0	0.26	0.08	7.78	0	52.68
ENSG00000016864	16.07	23.81	28.71	18.25	17.92	13.71	22.8	15.41	8.76	30.42	16.28	3.9	18.49	15.31	18.19	17.66	17.3	14.53	17.06	15.81	12.36	26.12	12.68	5.38	18	14.04	13.73	6.96	3.02	18.11	12.37	15.39	15.89	19.15	33.94	12.5	17.89	19.68	15.69	24.65	19.23	22.58	15.31	20.76	25.3	16.01	28.19	19.33	19.81
ENSG00000017260	49.68	44.4	50.42	67.82	38.07	21.28	53.46	34.59	8.96	75.96	26.885	11.35	29.22	38.77	24.65	42.28	40.46	32.3	31.44	29.32	19.32	35.75	35.98	10.98	27.55	55.19	34.23	8.5	2.47	55.1	32.96	29.03	38.94	48.41	0.76	31.94	37.38	28.41	25.39	53.43	34.46	31.62	56.72	43.95	41.71	38.89	51.95	49.08	51.53
ENSG00000017373	0.56	0.44	0.1	0.62	0.08	3.11	0.47	0.06	0.24	0.44	0.755	0.01	1.36	2.08	0.06	1.38	3.7	0.69	0.37	0.69	0.18	0.14	0.2	0.09	0.41	0.05	0.48	0.1	0	1.18	0.12	0.32	1.66	0.48	1.43	1.29	0.15	3.48	0.42	2.19	0.12	1.23	2.68	0.28	0.22	1.29	0.66	1.1	0.16
ENSG00000017427	0.79	1.87	2.85	1.73	0.34	1.05	1.91	0.01	0	4.39	8.335	0.01	1.88	0.96	7.19	4.88	0.74	0.19	4.05	1.25	6	6.7	0.27	0	0.79	0.54	2.06	0	0.02	2.3	0.28	0.76	0.38	0.82	1.88	0.45	0.02	1.98	0.95	1.05	2.37	2.34	0.11	1.21	2.16	0.53	1.06	1.4	1.62
ENSG00000017483	2.11	1.54	22.36	29.11	37.95	12.46	0.52	0.02	38.48	17.57	2.305	30.63	6.86	30.09	11.16	2.64	19.37	12.31	20.28	5.51	1.6	6.28	28.09	20.93	10.57	56.7	2.64	12.17	9.62	17.16	8.38	14.96	0.96	2.1	0.41	0.91	1.58	18.59	14.03	12.12	27.49	2.75	0.73	29.72	0.34	1.47	6.45	4.81	25.11
ENSG00000017621	2.68	0.81	2.47	1.64	1.33	5.04	1.22	4.25	0.63	3.05	1.31	0.99	1.44	3.43	0.25	1.85	2.96	2.23	2.19	2.08	1.93	1.05	1.96	0.37	3.21	5.44	2.42	1.64	0.13	2.09	1.58	6.95	2.64	1.58	2.59	2.78	2.05	6.53	0.85	0.98	1.69	1.83	1.62	2.35	2.6	2.06	2.88	0.56	0.49
ENSG00000017797	16.14	31.67	26.75	50.77	10.05	16.77	22.49	23.04	7.99	61.03	15.29	5.69	31.1	15.46	17.34	15.19	14.88	29.13	18.57	14.01	15.64	19.52	30.09	19.67	21.64	29.51	25.5	11.05	5.66	26.4	18.34	37.53	49.53	29.52	3.4	20.61	12.95	15.65	17.11	22.43	14.63	27.25	111.45	37.78	21.04	26.74	23.44	16.45	29.35
ENSG00000018189	8.22	21.26	9.05	10.55	4.3	20.53	15.36	7.43	2.11	8.35	26.255	2.14	10.24	20.51	6.4	10.51	8.29	7.54	8.09	10.78	6.2	10.39	7.23	4.56	7.71	5.3	7.6	3.66	0.2	7.6	11.78	6.72	9.48	16.04	5.26	10.39	10.88	9.49	14.41	16.88	10.1	9.18	5.35	11.66	14.61	16.47	10.81	12.98	11.07
ENSG00000018236	7.17	6.8	11.51	4.02	1.75	0.18	13.24	0.12	5.95	1.86	6.38	0	6.68	4.74	1.39	16.21	3.47	1.87	9.8	8.57	6.52	0.34	6.05	0.25	9.11	0.47	2.32	0	0	1.96	0.37	4.36	8.75	3.29	0	3.54	0.32	21.21	7.53	3.81	1.57	9.65	0.34	4.25	7.84	5.08	14.31	3.24	0.57
ENSG00000018280	8.62	11.16	18.66	15.83	5.35	9.43	1.59	0.17	0.17	4.99	15.425	0.15	7.31	5.09	9.28	11.46	2.94	1.86	19.9	7.7	4.98	6.71	8.45	0.09	4.66	13.94	7.15	0.18	0.09	6.95	52.66	1.59	8.25	9.76	8.93	9.22	0.1	6.95	12.81	10.63	11.25	3.69	4.39	8.44	5.87	13.71	6.28	8.82	27.49
ENSG00000018408	15.12	34.99	21.46	22.34	23.51	15.47	38.38	49.55	44.53	38.97	26.99	21.82	14.73	30.14	16.33	49.19	18.79	9.23	15.37	29.17	24.33	15.08	20.98	9.48	14.93	14.52	23.16	12.14	4.07	18.79	26.18	20.8	12.64	20.33	65.21	20.62	25.05	32.43	26.31	50.39	21.92	33.59	13.48	31.87	29.68	28.28	25.06	36.26	18.48
ENSG00000018510	14.85	14.27	18.91	15.71	8.82	8.09	12.65	7.67	7.45	18.34	8.365	7.6	9.79	12.37	9.47	15.21	15.91	7.46	8.5	6.82	6.21	19.3	10.23	9.88	7.88	6.56	6.29	9.99	1.28	10.81	5.35	10.42	9.73	13.26	0.11	11.1	16.57	8.58	17.12	16.85	12.15	13.03	15.85	13.2	18.02	16.85	15.5	15.68	13.59
ENSG00000018607	0	0.02	0	0.03	0.01	0	0.02	0	0	0	0.02	0	0	0.07	0	0	0	0	0	0.02	0	0.01	0	0	0.01	0	0	0	0	0	0	0.01	0	0	0.24	0	0.01	0.01	0.01	0	0	0.03	0.02	0	0.01	0.02	0.01	0.02	0
ENSG00000018610	8.16	10.64	10.63	11.1	8.62	8.13	7.98	14.06	15.72	8.34	9.13	6.56	5.5	6.48	11.84	7.25	9.13	9.53	11.85	5.96	5.41	10.63	8.03	20.33	6.71	6.26	6.67	14.3	2.12	9.83	6.86	7.39	10.22	9.65	11.93	8.74	15.19	8.56	7.26	7.78	8.62	10.43	8.71	10.87	10.11	10.93	12.05	9.42	11.65
ENSG00000018625	0.15	0.12	0.18	0.07	0.08	0.17	0.24	0.01	0.01	0.28	0.26	0.01	0.14	0.17	0.08	0.33	0.25	0.08	0.19	0.2	0.96	0.17	0.12	0.02	0.17	0.04	2.6	0.03	0	0.49	0.21	0.16	0.1	0.12	0.86	0.07	0.02	0.26	0.08	0.12	0.33	0.1	0.04	0.08	2.79	0.13	0.07	0.64	0.05
ENSG00000018699	6.84	4.32	6.12	7.53	4.68	3.23	4.01	5.6	5.93	6.73	3.42	5.8	5.9	4.81	11.24	5.5	5.71	6.58	3.16	4	3.74	5.52	2.77	6.25	4.9	4.82	5.47	3.36	0.31	4.3	5.54	4.66	4.44	6.54	0.15	3.3	4.2	4.85	3.73	8.49	5.54	5.58	7.53	5.48	5.93	8.02	8.18	7.44	8.12
ENSG00000018869	0.39	0.7	0.39	0.43	0.52	0.68	1.3	0.02	0.13	1	1.81	0	0.49	0.65	0.66	0.52	0.47	0.08	0.92	0.82	0.39	0.59	0.25	0.41	0.68	0.38	0.28	0.64	0	0.68	0.57	0.36	0.28	0.22	0.45	0.2	0.03	0.67	0.71	0.39	0.5	1.53	0.11	0.56	1.06	0.88	1.06	0.95	0.36
ENSG00000019102	79.13	70.93	37.23	3.24	45.33	9.3	17.78	0.49	0	19.15	1.545	42.06	20.12	28.74	0.23	34.36	61.49	65.2	101.46	18.23	17.65	13.99	36.07	4.36	65.55	43.33	15.25	24.72	0.26	51.04	1.38	104.01	73.66	11.35	0	46.16	58.89	16.53	59.59	32.05	4.17	21.28	91.3	25.56	103.68	38.32	42.45	32.76	0.9
ENSG00000019144	12.3	39.04	15.88	19.05	12.67	33.05	43.46	5.82	2	15.29	48.305	9.95	17.56	43.15	8.17	24.94	23.74	6.53	29.1	37.93	20.15	13.15	16.99	11.73	15.17	9.98	19.22	9.04	2.63	18.35	21.16	22.13	22.59	18.3	17.87	15.24	11.01	33.94	26.18	31.88	22.4	23.72	17.31	22.62	22.15	33.29	19.64	18.69	23.76
ENSG00000019169	12.94	14.1	106.7	3.45	1.61	15.03	0.56	0.65	0	3.14	2.97	0.09	5.01	2.61	2.57	8.3	0.38	0.21	19.84	0.75	2.12	0.69	13.7	0.82	9.77	4.01	2.8	0.29	0.28	18.96	27.27	0.61	19.1	4.1	1.38	15.8	0.13	0.54	0.27	0.92	1.95	2.67	0.07	2.79	2.36	3.52	2.14	3.72	23.13
ENSG00000019186	0.07	0.22	0.04	5.16	1.87	1.19	3.02	0.09	0.01	0.25	10.8	0.44	0.78	1.62	0.53	0.01	0.07	0	0	31.21	0.05	0.04	0.18	0.1	0.04	0.44	81.78	0.43	0.22	0.14	0.23	0	0.64	2.65	1.86	0.36	2.57	2.93	0.03	0.96	29.31	0.34	0	33.09	0.01	3.46	2.11	0	0.26
ENSG00000019485	2.1	2.08	1.59	2.13	2.22	2.83	2.72	0.69	1.42	2.56	4.44	0.48	1.1	2.75	1.98	2.21	4.17	1.84	1.91	4	2.41	2.34	2.86	0.34	2.19	1.85	2.94	0.59	0.42	2.15	1.44	4.13	4.24	2.18	0	1.73	1.24	6.55	2.98	2.55	3.55	3.41	0.38	2.87	2.71	1.67	2.91	2.05	2.63
ENSG00000019505	26.69	21.14	10.01	5.37	11.22	25.46	9.23	0.05	0.01	18.94	1.11	0.95	3.21	18.41	1.78	34.76	18.35	64.93	32.3	10.21	9.52	46.63	13.16	1.08	14.36	26.16	3.05	2.67	0	13.06	13.46	53.62	40.98	17.44	2.13	12.48	2.3	18.21	23.02	16.95	0.69	15.61	77.43	22.31	3.62	16.82	15.88	18.71	0.18
ENSG00000019549	5.91	4.77	10.99	44.82	61.98	6.17	16.13	6.73	0.78	8.72	13.13	1.65	7.65	6.15	36.4	14.65	3.15	2.52	7.85	9.72	7.07	5.07	4.22	30.09	3.25	3.33	7.06	4.85	2.93	6.92	10.56	4.8	2.95	22.78	0	4.4	6.87	6.09	11.46	24.63	38.38	3.37	0.51	29.63	7.06	3.91	19.52	4.82	51.55
ENSG00000019582	1585.52	769.98	1215.26	801.08	149.96	156.81	466.47	72.03	40.63	964.89	421.685	16.21	220.07	352.26	217.13	383.48	243.53	232.96	809.87	154.41	414.07	599.89	231.78	64.31	866.99	269.89	585.58	15.7	5.29	864.85	352.99	619.55	411.81	372.97	3.85	300.23	34.6	614.86	543.71	735.44	160.4	338.11	1059.2	701.91	680.03	249.17	698.07	509.29	964.13
ENSG00000019991	2.32	6.98	4.28	2.89	1.1	3.14	10.77	0	61.87	7.66	5.425	0	1.27	4.37	2.09	3.7	4.09	0.61	5.77	1.52	5.4	2.7	1.24	0.07	2.26	0.96	1.74	0.04	0	6.79	4.55	3.05	1.66	1.98	0	1.39	0.01	4.99	3.61	3.3	1.03	4.11	0.36	3.07	4.88	2.17	3.6	5.42	2.02
ENSG00000019995	6.42	9.99	6.06	9.07	5.68	7.52	8.52	15.47	2.43	8	6.495	1.41	5.74	7.64	4.95	8.07	7.56	5.41	5.18	4.97	4.72	9.38	6.68	3.45	5.16	4.3	5.03	3.68	0.22	7.89	6.67	6.11	6.96	7.48	20.39	5.53	7.34	8.57	6.66	7.84	5.22	9.99	6.15	8.3	9.42	6.63	7.02	7.06	6.53
ENSG00000020129	4.3	3.08	3.24	3.48	3.92	4.29	3.48	3.04	5.67	5.3	4.155	4.38	4.1	4.61	2.58	4.1	5.23	3.72	3.92	4.73	3.6	4.13	9.92	3.26	4.48	2.79	5.21	3.62	3.78	5.99	5.57	3.76	5.18	3.15	0.25	3.03	3.59	9.63	4.72	6.07	4.77	3.87	4.97	3.51	4.23	4.2	5.02	5.17	4.57
ENSG00000020181	7.48	12.22	8.18	7.22	5.04	4.84	17.19	1.62	0.07	8.72	9.035	0.06	4.54	7.72	2.36	16.5	7.58	3.5	12.97	9.71	14.61	7.06	5.44	0.43	8.58	6.44	10.04	0.03	0	10.05	7.95	8.96	6.94	3.58	13.34	6.71	0.1	22.17	13.1	7.94	10.18	9.2	0.97	7.6	9.33	8.81	7.72	9.97	14.86
ENSG00000020219	0	0	0	0.01	0	0	0.03	0	0	0	0	0	0	0	0	0	0	0	0.04	0	0	0.03	0	0	0.01	0	0	0	0	0	0	0	0	0	0.53	0	0	0	0	0	0	0	0	0	0	0.03	0	0	0
ENSG00000020256	8.1	5.88	5.43	7.19	3.87	6.78	5.14	5.19	9.73	7.4	6.05	2.02	6.31	8	3.91	6.52	6.92	5.94	4.09	7.21	4.39	5.79	6.54	2.21	6.58	9.89	3.44	1.92	0.97	6.31	3.89	8.45	5.62	4.26	1.84	4.87	4.02	8.97	6.91	6.51	5.33	6.01	5.21	4.7	7.29	7.27	5.61	5.26	3.86
ENSG00000020426	13.82	15.78	14.64	14.29	15.65	12.12	15.22	39.31	12.32	23.64	10.58	11.11	10.14	16.4	32.8	8.94	13.12	8.86	6.72	12.5	9.14	13.53	22.27	15.96	8.53	3.69	8.81	15.42	3.2	15.03	8.92	7.11	8.17	25.26	0.16	7.61	52.16	10.21	18.22	16.89	19.13	16.76	4.63	21.21	15.08	14.86	21.36	19.09	14.08
ENSG00000020577	5	8.04	7.1	14.66	8.98	8.86	3.97	1.66	6.01	3.02	7.825	10.32	5.14	5.56	4.3	13.14	2.9	1.66	4.06	5.51	7.33	4.77	8.7	5.66	3.11	2.55	10.68	5.75	1.41	3.26	7.73	5.49	4.5	13.21	1.06	2.82	12.51	7.33	10.67	5.13	10.87	2.18	6.42	7.89	8.61	8.54	5.23	5.32	13.92
ENSG00000020633	1.08	1.89	1.07	1.54	0.34	10.87	1.82	0	0.62	1.53	4.285	0.04	4.72	3.14	0.37	0.94	8.61	0.27	1.96	1.69	0.98	1.29	2.4	1.09	2.12	0.97	1.07	0	0	2.3	0.64	0.76	6.05	1.93	0.11	6.37	0.02	4.18	3.04	2.63	1.19	3.83	0.47	2.31	6.04	2.98	2.62	5.35	3.17
ENSG00000020922	7.67	6.55	6.73	7.81	5.36	7.26	9.09	9.46	6.4	9.32	8.18	8.52	9.53	11.94	8.27	9.54	9.81	5.55	5.45	9.3	4.49	8.79	8.37	8.13	5.82	9.48	6.57	5.06	0.21	11.77	7.73	5.57	10.21	8.86	0	3.62	15.35	6.17	6.97	10.29	5.74	5.67	11.74	14.79	8.26	8.32	12.35	14.68	6.97
ENSG00000021300	17.98	6.31	4.6	5.28	1.34	0.78	2.1	0.13	0.49	12.67	1.795	2.02	3.88	8.67	0.59	1.52	7.11	7.19	2.67	1.93	3.92	36.51	2.3	0.77	12.93	33.11	8.04	0.94	0	17.94	10.66	23.23	30.96	3.17	0	1.96	0.99	4.39	2.82	8.18	0.83	8.71	4.93	3	1.66	6.53	10.93	10.52	0.65
ENSG00000021355	66.99	202.72	102.57	108.29	28.27	27.92	42.86	103.46	0.32	95.79	23.69	38.47	91.67	119.2	147.77	143	128.36	145.61	57.3	38.69	80.99	121.28	164.88	53.55	73.22	92.28	42.36	33.93	6.13	103.98	44.58	73.81	147.41	66.19	5.01	151.7	120.87	31.79	85.08	30.22	72.29	101.31	28.78	61.84	59.45	87.19	100.34	91.39	169.84
ENSG00000021461	0.03	0.07	0.03	0.11	0.15	3.31	0.22	0.02	0.03	0	1.115	0.02	0.23	0.2	0.01	0.07	0.21	0.04	0.14	0.21	0.12	0.18	0.05	0.03	0.1	0.02	0.18	0.01	0	0.01	0.35	0.08	0.09	0.72	1.39	0.12	0.03	0.24	0.07	0.19	0.12	0.03	0.04	0.02	0.08	0.12	0.02	0.13	0.09
ENSG00000021488	1.91	0.11	0.21	0.33	0.14	0.8	0.52	0.02	0.05	0.33	0.25	0.2	0.11	2.36	0.03	0.24	0.11	0.1	0.16	0.14	1.33	3.04	0.47	0.06	1.33	0.29	0.24	0.03	0	1.55	0.17	3.96	0.14	0.24	0.21	0.24	0.08	6.66	0.13	0.34	0.07	0.23	0.07	0.79	0.03	0.12	0.27	0.11	0.05
ENSG00000021574	6.78	6.37	9.17	8.26	6.59	4.77	6.56	7.6	1.57	9.26	4.98	2.19	7.4	9.27	5.74	8.16	7.55	6.88	4.36	3.63	4.11	7.8	2.21	2.16	3.92	3.1	4.02	2.04	0.22	6.64	3.35	5.28	6.44	7.07	6.17	3.07	4.82	2.77	6.2	8.47	4.09	7.09	8.37	6.41	7.54	7.73	8.69	9.49	9.2
ENSG00000021645	0.57	1.8	0.49	0.63	0.35	0.4	0.86	0.02	0	0.51	1.38	0	0.58	1.51	0.25	1.8	0.8	0.21	0.91	0.89	1.62	0.35	0.61	0	0.67	0.21	3.72	0	0	1.17	0.42	0.97	0.48	0.64	0.13	0.44	0.02	0.73	0.95	0.96	3.44	0.59	3.3	0.76	3.64	0.76	0.37	3.28	1.36
ENSG00000021762	4.57	5.28	6.7	6.52	12.7	22.7	6.04	3.55	1.72	5.79	17.505	4.94	9.32	12.01	8.83	9.02	10.99	10.33	5.34	8.47	12.41	12.29	8.02	5.77	7.62	5.09	13.29	4.1	7.8	7.06	10.71	19.03	18.38	10.71	0.8	9.45	6.91	13.99	8.85	6.18	14.5	5.63	12.44	14.24	11.87	10.1	8.92	8.5	8.62
ENSG00000021776	12.35	11.84	7.12	13.88	8.84	11.65	9.91	16.94	3.42	11.36	8.495	3.29	8.31	16.56	13.45	13.48	6.62	6.17	9.56	11.79	6.06	9.34	11.87	4.39	8.44	4.57	7.63	5.51	0.87	10.33	8.32	11.54	9.39	12.22	0.26	8.59	14.97	11.24	13.72	12.03	8.7	9.15	13.7	8.23	14.62	13.48	9.39	9.96	12.3
ENSG00000021826	10.42	1.37	1.02	2.1	0.6	45.42	32.75	0.53	0.48	0.92	3.675	1.3	0.79	1.87	1.33	1.23	0.58	2.19	0.68	0.85	2.39	4.6	0.54	0.59	1.87	4.11	3.2	0.02	0.12	1.37	5.9	0.62	2.22	14.13	5.5	6.43	2.99	1.33	74.16	6.4	1.22	6.28	6.19	0.78	7.47	1.27	39.03	1.1	1.46
ENSG00000021852	4.87	0.02	0.48	1.63	0.02	24.69	0.16	0	0	0	0.065	0	0.01	0.27	0.07	0.04	0.27	0.01	0.05	0.1	0.02	0	0.24	0	0	0.17	0	0	0	0.23	2.3	0.31	0.34	3.55	0	0.04	0	0.21	0.04	0.27	0.02	0.21	0.05	0.58	0.01	0.86	0.32	0.08	0.31
ENSG00000022267	4.36	11.86	14.88	22.99	5.26	2.07	12.54	15.69	0.81	6.22	4.22	0.32	6.58	3.66	16.26	11.26	4.13	3.26	12.18	5.19	21.2	8.02	5.93	5.52	7.77	5.27	30.09	0.64	0.3	16.76	15.65	10.46	4.11	5.27	0.74	6.03	0.16	7.24	10.48	4.86	23.24	5.6	19.57	12.59	37.73	3.6	6.79	9.3	10.65
ENSG00000022277	35.23	40.54	49.75	49	32.21	30.02	31.74	55.59	71.16	43.92	20.77	63.45	35.44	35.38	42.14	30.97	29.78	52.92	34.83	34.77	25.99	27.52	54.43	61.27	23.13	42.37	27.38	54.92	5.99	33.49	23.98	37.26	41.57	23.14	0	32.44	63.3	50.53	29.24	33.68	32.27	38.83	29.03	36.53	36.35	42.53	56.3	34.66	31.32
ENSG00000022355	0	0	0	0.01	0.11	0	0.11	0	0	0	0	0	0	0.14	0	0.01	0	0	0.13	0	0	0.01	0.04	0	0.04	0	0	0	0	0	0	0.01	0	0	0	0	0.01	0	0	0.06	0.11	0.01	0	0	0.06	0	0.03	0	0.01
ENSG00000022556	13.97	0.92	1.19	0.29	0.38	0.64	0.46	0.24	5.02	20.09	9.385	4.13	0.34	1.27	10.49	4.97	16.45	25.1	0.85	7.05	3.88	0.59	0.38	0.06	0.63	8.44	0.5	0	1.19	0.35	0.39	0.85	33.22	0.55	7.71	0.17	0.21	0.38	0.32	0.92	0.35	0.63	0.31	7.52	0.35	0.6	0.63	22.45	2.67
ENSG00000022567	13.14	21.62	7.79	14.72	9.83	16.09	11.22	13.6	1.12	15.14	8.355	5.3	26.62	14.22	10.08	12.8	12.03	10.45	11.41	8.47	10.9	16.88	17.73	5.53	16.29	9.28	12.46	4.63	1.22	9.14	12	16.7	24.12	13.98	1.1	12.84	11.98	10.55	13.49	17.05	9.33	12.13	16.92	17.73	15.91	15.53	16.38	18.54	14.63
ENSG00000022840	20.43	36.69	25.65	26.31	28.2	59.4	27.07	35.22	12.89	32.61	32.01	16.82	33.91	50.03	14.39	31.95	35.54	52.2	31.99	37.57	20.51	39.64	51.09	22.01	18	23.71	35.01	23.13	4.86	23.83	33.38	21.91	28.29	34.26	11.81	46.5	32.04	40.02	31.02	25.55	29.25	27.23	33.83	45.99	29.36	37.72	34.22	48.3	24.4
ENSG00000022976	2.72	2.75	2.51	3.28	2.1	5.09	3.05	4.91	1.67	3.73	3.76	0.45	1.72	3.81	2.46	2.51	3.32	3.17	1.42	3.53	2.48	5.88	1.64	1.96	2.24	0.82	1.68	1.35	0.05	1.5	2.02	2.02	2.28	3.92	10.24	2.5	4.47	2.69	1.75	4.14	1.77	2.76	1.72	3.4	4.39	2.71	3.14	3.46	2.15
ENSG00000023041	9.75	19.11	12.15	12.32	11.68	19.87	12.03	9.42	4.51	20.32	8.145	4.46	11.05	15.02	11.14	13.35	12.22	13.04	10.44	8.25	6.42	8.92	12.39	8.27	7.88	13.09	7.55	10.8	1.28	16.12	9.17	11.23	12.59	18.6	0	12.2	18.61	15.56	15.19	15.3	9.07	20.86	19.01	18.59	14.35	18.72	17.72	12.31	8.83
ENSG00000023171	17.8	10.71	1.82	2.05	6.72	10.6	2.11	1.72	4.55	5.48	1.22	0.43	5.07	5.95	1.73	5.76	12.97	14.65	9.62	5.79	9.57	0.68	9.34	1.31	10.28	7.07	2.03	0.02	0.32	2.13	2.1	28.63	2.49	4.39	0.25	4.57	2.72	17.71	11.66	6.77	2.25	3.91	14.04	10.04	4.55	11.2	6.32	10.19	1.63
ENSG00000023191	50.42	25.18	47.82	35.08	44.01	31.14	27.93	67.75	40.63	53.34	25.455	34.03	38	35.84	38.55	35.03	38.29	48.88	37.56	38.04	38.7	35.76	57.26	24.51	42.89	46.24	57.25	45.97	17.52	43.66	39.85	52.04	52.69	24.71	5.22	45.37	41.86	50.8	24.81	33.82	53.03	40.78	26.31	48.7	47.78	37.51	54.14	30.55	66.82
ENSG00000023228	55.73	39.7	35.3	33.44	23.48	15.19	30.65	70.13	21.62	35.31	20.085	24.92	30.44	22.13	32.19	30.74	33.04	53.06	24.76	17.3	23.89	22.44	30.53	21.71	27.73	35.17	28.31	23.47	4.45	33.74	24.03	33.04	36.8	25.43	1.85	32.42	40.31	33.03	24.76	37.5	37.28	43.89	37.29	33.41	37.04	43.34	38.13	28.42	37.22
ENSG00000023287	10.41	25.01	12.69	21.22	19.71	24.65	20.05	39.59	8.45	18.29	18.17	4.29	20.42	30.1	18.76	20.99	16.85	11.85	10.8	8.72	14.32	25.66	24.21	12.36	13.08	6.4	16.75	2.29	0.74	22.64	17.76	17.51	11.04	32.8	0.83	10.08	23.5	20.51	17.85	21.15	19.94	21.87	13.62	46.5	19.07	17.36	18.82	24.21	23.81
ENSG00000023318	9.08	9.54	12.14	10.82	8.3	9.08	12.78	11.99	3.53	16.69	6.965	1.84	7.89	14.46	11.06	10.37	6.01	5.02	8.25	7.65	6.95	18.34	7.77	2.65	8.93	8.18	5.08	5.54	1.07	13.21	7.94	6.72	6.63	8.7	3.65	9.56	10.01	6.69	16.21	7.65	5.73	10.47	11.23	12.68	16.99	14.33	13.58	16.74	13.83
ENSG00000023330	22.11	21.75	21.02	15.54	18.77	32.78	12.85	139.69	31.64	22.31	6.72	34	40.12	16.06	12.33	13.76	21.74	22.35	14.65	12.21	11.89	20.17	23.8	22.03	17.34	36.02	15.45	25.91	4.54	15.92	10.61	20.05	37.7	15.03	0	39.7	22.64	19.15	14.77	11.05	16.54	28.6	23.12	20.84	23.82	20.62	30.13	18.63	10.64
ENSG00000023445	78.16	32.66	19	45.83	36.08	17.81	17.32	31.88	26.8	41.2	35.09	48.11	41.89	68.03	17.17	36.23	28.57	7.43	27.52	11.2	7.77	10.67	10.28	143.68	26.14	40.21	48.05	29.89	7.46	44.41	62.18	36.13	26.93	49.78	1.36	17.76	54.9	29.51	18.2	104.21	32.28	17.93	23.91	248.7	38	28.16	77.37	69.07	18.31
ENSG00000023516	7.05	26.94	12.64	11.29	12.91	13.48	13.3	10.3	1.52	9.81	11.44	1.68	15.15	24.21	7.22	14.43	13.58	11.79	12.08	9.74	7.1	15.78	9.33	1.88	7.46	4.97	11.82	2.5	0.22	18.17	8.69	11.23	18.49	14.54	0.04	9.64	5.99	9.74	21.99	15.36	10.27	11.79	25.34	12.63	14.66	18.99	11.12	16.9	12.81
ENSG00000023572	6.6	9.97	7.77	8.5	7.43	5.12	5.23	17.06	11.47	12.22	4.65	6.35	5.59	11.46	20.78	7.17	10.21	16.61	8.43	1.97	6.14	11.17	3.7	16.55	3.27	4.61	5.53	13.02	1.52	10.79	6.49	13.57	11.21	7.58	1.16	5.17	14.25	3.93	10.68	8.49	5.19	14.37	15.57	8.16	9.35	12	10.25	13.76	9.22
ENSG00000023608	4.6	6.29	4.23	3.68	3.29	2.01	2.54	10.3	3.31	5.9	3.01	2.18	2.66	4.4	9.03	4.23	5.12	2.83	4.08	4.15	2.06	4.72	4.55	8.86	1.58	1.83	3.16	2.38	1.2	4.3	3	1.91	1.92	5.73	1.13	2.36	12.27	2.7	4.37	4.67	5.19	4.11	4.55	5.28	3.1	4.09	4.34	4.14	13.3
ENSG00000023697	10.36	17.72	36.46	58.71	35.34	7.55	28.19	24	8.17	19.23	14.505	17.2	24.1	14.14	14.55	18.72	11.24	9.25	15.44	15.57	22.79	21.24	22.14	18	14.49	15.2	13.5	22.55	3.27	20.04	24.72	11.48	24.77	15.58	0	9.81	44.39	20.49	15.49	17.75	18.83	15.94	17.17	55.22	13.35	19.13	23.28	17.95	34.19
ENSG00000023734	20.45	30	34.54	76.05	36.97	8.59	33.54	92.69	47.81	45.42	31.045	21.81	28.24	29.44	41.59	29.33	11.48	17.32	16.81	16.87	20.62	40.08	37.24	35.88	15.37	23.79	21.35	36.8	15.63	32.11	46.04	13.62	27.36	28.01	0.7	10.37	66.11	24.88	23.94	30.49	33.58	20.15	28.96	55.17	21.51	30.69	39.67	33.16	57.69
ENSG00000023839	0.14	0.42	0.1	0.23	0.57	7.41	0.31	3.77	0.01	0.13	0.15	0.01	0.22	0.31	0.13	0.27	0.33	0.21	0.1	0.21	0.77	0.19	0.04	0.62	0.15	0.05	0.08	0.03	0.09	1.02	0.88	0.35	0.37	1.49	0	0.46	0.07	0.48	0.24	0.54	0.3	0.3	0.17	8.92	0.21	0.37	0.06	0.08	0.28
ENSG00000023892	5.55	6.67	7.12	7.83	2.98	7.47	4.1	32.11	0.02	8.66	6.995	2.05	4.37	4.8	4.25	6.24	8.47	3.88	7.82	6.01	4.16	5.53	5.2	0.83	7.04	6.14	3.61	2.31	1.26	5.91	3.73	3.44	6.39	2.81	0	8.38	3.73	6.36	5.05	6.64	4.41	5.84	10.86	4.34	4.46	4.71	5.62	6.03	7.02
ENSG00000023902	6.57	10.23	11.11	10.54	3.4	4.94	7.34	1.75	1.11	13.99	12.24	0.11	8.72	7.53	7.7	7.27	2.86	2.38	10.3	7.19	11.26	7.48	7.3	4.51	6.75	5.82	14.42	0.08	0.45	13.32	12.61	6.28	6.54	7.19	0.11	4.87	2.72	11.04	11.15	9.04	18.44	6.09	1.91	6.63	14.62	6.56	10.1	11.12	15.55
ENSG00000023909	24.6	7.29	8.56	12.77	3.52	3.87	6.62	8.49	5.24	10.53	5.885	2.07	6.03	6.89	5.39	4.26	6.19	4.92	7.51	7.87	4.12	6.54	3.38	9.06	4.1	4.51	7.97	3.86	0.62	11.54	7.59	9.72	6.06	5.42	2.96	3.2	5.56	6.82	4.57	19.55	3.63	6.17	8.99	6.91	7.48	10.08	9.78	8.95	30.84
ENSG00000024048	12.83	13.27	12.57	12.82	7.68	18.79	14.04	22.19	2.28	15.34	11.255	1.37	10.14	14.24	9.58	12.87	10.16	8.68	7.95	7.87	6.49	13.67	13.77	2.7	10.48	8.19	9.5	4.02	1.22	18.89	10.9	8.73	8.43	9.17	0.4	10.78	9.04	11.14	11.85	8.92	9.27	15.35	17.32	10.58	10.45	11.71	12.92	15.58	8.94
ENSG00000024422	14.01	10.45	12.06	11.6	23.11	15.68	15.29	6.23	1.84	11.08	14.92	2.72	19.18	9.94	7.5	21.11	10.82	15.01	12.89	31.43	16.35	5.15	13.25	2.49	11.36	14.37	35.13	10.15	4.49	8.75	21.51	8.99	26.7	17.05	1.07	23.38	5.76	27.91	16.01	19.92	30.02	10.09	15.38	9.19	15.66	12.1	11.17	17.07	20.83
ENSG00000024526	3.56	1.6	1.52	3.07	0.83	1.33	2.36	7.71	11.94	4.27	1.905	5.13	2.29	1.46	10.21	1.16	0.98	1.75	1.55	0.81	0.42	6.23	1.75	12.18	1.39	1.2	0.58	8.25	1.4	1.7	0.95	0.86	2.19	1.55	0	0.69	23.85	1.13	0.84	2.43	2.23	1.61	3.44	2.62	3.11	2.18	1.95	2.76	4.42
ENSG00000024862	8.41	8.48	11.68	8.01	9.38	2.83	9.96	16.59	2.57	10.01	4.675	1.54	9.2	5.38	7.29	5.3	9.27	3.81	7.4	5.22	6.32	6.51	17.47	2.75	7.24	3.19	5.36	1.97	0.2	7.55	5.25	8.17	5.16	5.19	0	5.04	15.96	6.75	7.67	5.6	6.88	18.71	5.2	8.28	8.63	8.15	13.42	8.96	6.11
ENSG00000025039	2.98	10.54	9.15	14.2	2.94	0.58	3.32	10.69	0.71	6.44	2.945	0.05	2.88	3.3	3.17	3.99	1.5	2.89	8.22	2.54	4.68	2.28	3.37	2.29	2.73	2.38	2.57	0.05	0	6.88	7.07	2.77	5.45	3.65	0.11	2.86	0.55	5.72	10.22	3.03	3.2	8.91	0.49	8.11	2.73	8.14	6.44	7.08	7.66
ENSG00000025156	3.46	3.6	4.76	3.66	2.26	0.95	3.1	7.43	2.5	3.44	4.295	1.02	2.82	2.92	3.34	3.28	3.73	2.13	2.14	1.93	1.81	3.7	3.77	2.12	2.1	1.78	1.6	0.7	0.25	3.91	2.22	2.22	2.26	1.75	0	1.08	4.84	1.68	2.01	1.95	2.48	5.08	1.46	3.29	2.78	1.76	4.48	4.79	3.52
ENSG00000025293	8.39	12.63	11.44	11.69	8.06	15.22	9.14	7.31	2.85	13.78	18.915	4.13	13.1	17.03	9.18	13.32	11.2	8.97	7.56	9.29	6.49	10.41	10.65	5.04	7.06	11.84	7.01	2.34	1.84	10.4	9.98	7.58	12.49	11.74	15.68	8.1	11.28	8.94	13.34	13.67	8.36	10.57	8.29	15.52	9.92	7.98	10.55	14.99	11.44
ENSG00000025423	1.66	1.97	7.03	0.56	0.84	11.36	1.05	0.21	0.37	2.26	1.63	0.09	2.61	1.15	1.85	3.22	0.33	0.65	2.44	2.63	2.22	2.09	0.95	0.31	1.43	1.26	1.35	0.06	0	1.77	3.19	0.43	1.16	6.84	0	1.08	0.19	1.3	7.11	0.37	2.14	2.27	0.1	1.16	2.04	0.78	1.68	1.87	3.12
ENSG00000025434	15.89	14.32	11.37	8.39	4.24	13.36	14.73	58.08	1.24	11.8	4.85	5.41	8.11	10.98	5.12	8.77	18.08	6.02	15.14	7.29	4.91	7.03	13.81	3.69	10.54	5.75	8.95	11.84	1.65	7.57	4.83	12.32	13.49	5.26	1.61	10.85	37.73	14.94	13.95	12.08	5.67	11.8	30.18	18.77	9.63	10.22	13.4	9.44	2.95
ENSG00000025708	50.56	39.56	42.68	62.9	19.72	20.51	12.14	11.56	3.48	59.75	29.24	7.24	17.05	28.85	17.09	32.97	21.96	9.3	75.52	28.52	34.18	15.71	18.97	14.7	38.14	17.75	38.58	6.84	9.11	44.4	44.57	23.51	58.71	49.35	3.76	27.45	31.6	77.33	34.9	29.62	47.79	29.38	8.99	42.22	18.58	42.95	66.35	48.51	96.27
ENSG00000025770	18	10.1	6.05	13.79	13.92	10.33	9.15	10.12	12.91	9.62	13.695	14.82	10.09	5.64	8.2	11.03	13.84	8.39	11.53	9.64	10.98	10.69	11.41	17.03	11.97	6.95	9.1	10.71	13.82	7.2	13.76	7.86	12.88	10.18	3.25	8.37	17.88	17.28	8.64	10.23	12.72	13.66	6.35	11.89	8.86	14.35	11.4	9.68	11.44
ENSG00000025772	10.73	10.36	14.84	13.94	8.97	11.92	8.71	26.4	22.17	11.04	6.105	13.47	8.78	8.99	12.88	7.75	13.78	16.88	9.77	10.17	5.59	11.13	12.05	16.33	5.67	20.59	5.76	27.99	3.32	18.51	11.57	10.58	13.3	5.07	1.87	12.7	12.34	13.11	5.2	6.48	7.09	9.13	13.47	12.82	10.77	11.25	16.51	9.63	10.03
ENSG00000025796	19.62	28.19	10.38	14.72	13.42	21.37	16.37	6.92	5.57	16.16	17.93	2.24	12.91	26.86	12.01	18.1	19.41	6.48	7.74	12.76	8.47	20.38	12.04	4.6	11.36	5.85	8.14	2.36	0.72	11.87	15.43	9.73	11.29	20.72	1.39	6.03	8.44	11.15	20.14	22.83	14.89	10.69	11.01	21.8	13.19	18.66	15.44	31.06	15.15
ENSG00000025800	22.6	14.65	15.55	23.66	10.98	10.15	12.94	16.38	11.14	22.46	12.165	8.12	17.06	16.85	14.22	15.11	16.2	20.1	15.89	15.88	11.48	24.94	10.11	13.46	17.41	19.14	23.84	14.46	3.04	17.79	12.7	23.82	29.71	13.32	2.48	23.17	11.7	16.6	12.1	20.59	16.98	19.92	21	13.91	22.84	20.3	20	18.59	21.37
ENSG00000026025	291.54	455.95	769.31	406.88	157.39	53.08	323.73	74.02	846.18	319.13	270.375	0.64	291.5	210.78	231.3	453.47	143.49	74.11	443.52	377.61	389.6	265.05	291.4	64.29	272.27	206.28	311.15	0.43	42.9	339.1	495.13	204.43	185.08	350.08	22.08	255.34	1.11	441.89	556.59	461.81	399.72	258.03	38.88	212.43	290.16	228.98	267.58	334.29	631.75
ENSG00000026036	0.56	2.92	0.38	1.44	2.34	8.04	0.68	3.3	2.52	0.67	4.735	6.56	1.24	2.11	0.49	1.55	1.11	3.28	0.57	2.17	0.75	1.55	1.51	1.91	1.47	0.77	1.89	2.34	1.92	0.55	3.17	1.74	4.03	2.54	13.18	2.47	3.69	2.89	1.46	1.39	2.81	2.44	1.5	1.94	1.43	1.76	2.34	3.46	1.81
ENSG00000026103	4.86	13.51	7.7	20.98	6.85	6.31	13.41	41.1	4.04	12.1	22.205	2.32	7.27	17.83	14.23	16.81	7.9	3.34	15.32	9.73	8.35	7.28	4.08	2.83	22.22	22.09	6.06	5.33	0.58	5.13	9.73	44.55	10.2	12.1	16.64	5.77	4.85	4.66	10.65	13.26	8.23	5.51	31.5	21	12.42	9.49	16.04	12.27	23.3
ENSG00000026297	76.08	77.56	128.56	53.08	45.61	35.79	35.03	8.11	0.64	77.64	13.61	38.56	103.52	34.41	20.52	44.11	172.95	82.96	43.55	65.23	15.6	45.06	122.5	35.64	128.16	51.68	71.48	15.3	1.33	63.48	47.28	114.51	139.37	51.52	0.88	58.04	42.97	52.4	84.11	99.05	35.52	97.7	69.19	147.72	30.79	168.25	84.55	149	20.23
ENSG00000026508	150.93	66.34	71.84	112.84	99.06	67.88	50.19	88.05	78.35	147.67	96.63	22.74	65.18	211.97	136.62	196.8	95.92	53.26	107.48	156.19	49.47	49.6	95.32	17.16	84.72	48.96	87.31	30.99	41.62	73.49	380.91	57.91	142.75	280.46	1.75	63.32	31.28	159.28	114.27	258.19	161.36	117.5	100.04	369.96	217	141.35	139.43	173.88	466.03
ENSG00000026559	0.06	0.1	0.12	6.17	0.48	0.19	0.4	2.01	2.92	0.08	0.88	0.04	0.28	0.4	0.52	0.14	0.13	0.04	1.25	0.54	0.14	0.25	0.71	0.5	0.31	0.03	0.29	0	0.54	0.11	0.75	0.82	0.11	0.05	0	0.23	0.14	1.49	0.24	0.47	0.41	0.52	0	0.22	0.26	1.07	0.18	0.13	0.58
ENSG00000026652	4.01	3.02	3.33	8.83	23.26	1.71	2.82	0.23	1.58	3.16	5.375	0.25	3.77	5.15	3.76	3.37	0.96	1.05	5.16	2.96	4.46	1.49	2.8	2.09	1.89	2.06	3.66	0.32	0	2.59	8.24	4.5	8.96	5.56	1.25	1.02	1.62	3.64	5.2	3.22	9.19	2.77	1.91	6.93	3.58	4.4	3.51	3.82	6.01
ENSG00000026751	3.59	11.89	1.05	3.45	0.59	1.4	4.29	0.01	0.03	6.66	6.145	0.42	1.77	5.26	1.65	3.08	2.74	4.75	6.03	1.17	2.22	1.73	0.91	4.36	3.26	2.36	8.97	1.77	0.06	9.23	0.45	1.38	2.25	1.41	0.72	1.87	12.22	6.94	5.43	1.77	2.75	4.99	5.35	2.82	3.08	3.06	5.53	3.88	1.87
ENSG00000026950	20.62	12.49	13.24	26.9	3.19	14.52	11.09	4.49	1.26	26.92	13.105	2.78	6.47	16.23	7.35	17.09	10.89	16.68	12.01	8.07	5.77	15.42	4.86	5.87	14.66	11.03	7.98	3.35	0.08	23.66	9.18	12.11	12.53	9.75	0.49	10.65	9.72	10.95	13.3	14.54	8.72	15.24	21.94	16.48	9.39	10.09	23.86	16.09	10.63
ENSG00000027001	4.28	9.08	8.66	9.74	4.97	5.28	6.63	14.27	2.22	5.02	3.71	3.75	8.41	4.44	6.35	5.92	6.02	13.39	6.33	5.83	7.75	6.45	6.02	1.76	6.02	6.57	11.08	3.8	0.33	8.78	4.95	5.88	8.88	4.97	0	5.09	8.16	5.34	6.61	7.11	5.03	11.42	8.21	5.73	7.18	8.38	7.21	6.43	6.23
ENSG00000027075	6.82	8.97	9.28	10.54	5.13	5.78	10.27	3.85	0.04	10.11	8.415	2.69	7.74	8.14	8.22	8.83	8.9	5.64	8.88	7.47	6.42	8.05	5.63	3.35	4.53	2.34	9	6.22	0.9	11.6	5.94	5.37	5.46	5.2	77.53	7.03	4.42	7.36	7.36	14.22	9.65	9.94	3.44	13.76	11.54	7.05	9.97	9.45	11.16
ENSG00000027644	0	0.01	0.03	0.03	0.01	0.01	0.04	0	0	0.01	0.08	0	0.04	0.01	0.02	0.01	0.01	0	0.03	0.08	0.01	0.03	0.02	0	0.05	0	0.01	0	0	0.01	0.02	0.05	0.04	0.05	0	0.02	0	0.01	0.01	0	0.01	0.03	0.01	0.01	0.02	0.07	0.05	0.01	0.05
ENSG00000027697	98.59	52.2	74.58	80.53	38.57	24.18	47.54	21.02	4.52	62.61	68.64	10.1	40.13	64.42	60.99	47.82	43.8	22.62	45.44	33.5	23.69	27.29	91.9	16.96	57.4	43.22	22.83	7.73	12.58	44.54	47.06	40.31	46.99	33.65	0	35.88	134.22	35.9	49.88	79.96	44.68	68.45	32.73	46.39	45.16	34.53	73.31	51.94	74.42
ENSG00000027847	10.67	6.58	6.99	8.56	6.07	8.35	6.42	10.82	4.32	7.46	5.895	5.29	7.91	6.43	5.16	7.48	8.55	16.08	7.53	8.63	6.63	8.89	7.53	7.17	10.15	6.02	10.02	6.74	2.81	8.42	6.78	15.34	12.47	6.97	1.66	7.06	11.04	17.27	7.75	8.34	9.09	8.45	9.51	6.41	8.44	13.67	9.18	8.71	8.73
ENSG00000027869	1.33	2.07	1.1	2.5	0.49	1.41	0.88	0.96	0.4	1.67	1.04	0.84	1.02	2.77	3.5	1.95	1.39	3.14	2.35	0.45	0.99	1.09	0.96	4.75	0.69	0.3	1.18	0.46	2.87	1.77	0.73	1.63	0.76	0.54	0.49	1.41	0.7	1.24	1.23	0.85	0.72	0.92	3.09	2.42	0.72	1.21	1.86	1.69	1.66
ENSG00000028116	11.11	8.23	12.49	15.44	8.69	6.61	10.1	12.23	5.78	13.29	19.235	8.34	13.47	13.08	15.18	8.85	8.52	11.7	6.01	5.69	8.05	20.22	6.34	9.34	6.63	6.34	8.03	7.93	1.01	13.26	10.19	7.2	14.3	13.74	34.11	4.53	32.47	5.88	7.85	14.59	9.3	8.63	7.7	19.49	7.9	10.66	14.39	15.73	21.65
ENSG00000028137	9.9	15.53	9.18	12.2	3.9	12.37	7.36	18.38	0.91	12.69	6.895	1.7	5.62	6.65	5.07	4.54	5.82	2.13	15.64	2.53	6.6	7.18	6.94	1.62	11.86	11.73	7.09	3.6	5.18	18.22	7.2	7.32	15.55	4.07	2.12	12.24	0.9	12.63	6.82	8.01	7.52	6.02	13.17	8.67	8.15	5.01	11.63	17.31	12
ENSG00000028203	24.73	40.75	31.57	27.32	24.79	27.14	38.15	40.19	25.34	35.67	25.58	34.55	28.15	57.65	14.46	36.1	32.82	22.15	20.1	27.09	22.04	24.03	49.51	30.23	13.93	24.64	29.59	44.97	2.09	18	39.13	18.23	23.72	60.16	14.48	36.02	55.58	38.12	30.01	46.9	29.61	22.28	41.33	53.83	35.87	47.24	41.83	50.87	21.26
ENSG00000028277	0.49	0.94	0.19	1.02	0.12	2.68	0.54	0.07	0.1	0.97	2.965	0.11	0.66	0.58	0.42	0.62	0.63	0.26	0.42	0.68	0.34	0.62	0.38	0.61	0.8	0.39	0.43	0.08	0	1.02	0.52	0.31	0.76	0.7	0	0.86	0.22	0.79	1.04	0.7	0.85	1	0.62	0.7	0.63	0.44	0.61	1.35	1.48
ENSG00000028310	6.76	11.69	8.71	10.87	8.58	17.11	8.18	14.78	5.66	8.29	16.585	9.39	12.75	12.62	11	8.77	12.24	21.78	7.07	20	5.98	8.53	9.35	12.45	8.42	6.97	9.24	7.04	2.32	7.65	16.91	17.39	22.69	13.49	2.37	16.57	13.82	12.02	8.57	12.15	10.24	8.42	8.4	20.54	11.22	10.68	11.54	14.58	10.29
ENSG00000028528	29.42	25.71	23.31	27.49	18.46	26.2	23	28.12	8.47	20.38	23.97	10.14	24.01	25.64	26.37	30.08	16.53	11.85	23.11	28.8	18.88	33.5	24.74	21.15	25.01	9.94	24.29	13.17	1.54	22.9	18.99	15.26	22.57	24.43	1.46	25.01	40.03	34.52	29.17	26.06	23.42	22.59	22.55	24.61	30.54	24.91	29.42	23.73	27.23
ENSG00000028839	9.06	7.27	9.42	11.76	8.47	4.81	8.28	5.98	9.06	12.09	4.835	5.18	6.13	8.37	11.79	6.09	7.25	3.84	5.3	5.5	4.29	9.09	18.77	11.14	8.55	3.41	2.91	3.53	0.56	8.9	5.93	6.02	4.96	4.71	7.84	3.54	20.38	3.59	8.69	9.16	6.98	13.59	9.24	8.51	5.5	9.74	11.47	11.73	7.3
ENSG00000029153	13.46	27.46	14.7	58.4	11.8	14.29	11.03	60.88	3.72	31.91	19.495	26.23	24.81	13.42	15.74	18.33	3.53	6.01	10.03	18.44	11.43	20.16	22.03	18.55	13.37	11.3	15.23	27.28	17.89	8.41	58.74	4.95	28.22	26.62	0.69	6.18	33.56	13.1	8.74	16.71	22.76	11.92	18.3	63.85	8.11	18.97	22.84	18.51	77.26
ENSG00000029363	40.58	50.48	34.15	39.08	23.73	44.07	38.28	39.11	38.49	46.4	42.66	27.38	30.47	58.37	35.3	42.01	46	18.24	27.43	36.17	24.79	47.73	38.56	34.48	30.14	22.74	22.68	31.48	4.14	33.31	34.39	31.87	26.2	36.89	1.93	23.2	60.02	29.84	48.74	42.88	35.43	49.86	31.17	36.64	34.77	55.17	44.59	67.62	40.05
ENSG00000029364	42.77	29.81	41.36	27.19	36.47	16.05	32.95	37.34	10.9	36.46	14.96	15.1	17.74	24.92	24.43	28.27	40.24	33.98	29.52	28.43	20.92	32.6	37.7	18.71	23.42	18.49	24.41	20.08	2.07	46.75	15.92	20.55	25.04	24.8	0	28.42	48.06	35.71	39.97	30.22	29.19	34.07	23.02	22.07	37.75	29.61	39.14	20.1	23.03
ENSG00000029534	4.32	2.48	0.23	3.2	0.64	7.23	1.29	0.38	0.31	0.35	1.585	0.36	0.72	0.6	0.26	14	3.14	0.22	1.49	0.68	1.96	0.19	0.59	0.33	5.5	4.71	0.62	0.19	0.99	0.72	1.31	4.75	1.65	0.97	0.11	0.3	0.25	0.2	0.68	2.27	0.74	1.29	2.12	0.59	2.38	3.77	1.27	1.2	0.82
ENSG00000029559	4.75	0.37	3.25	0.74	1.23	0.06	0.12	0.02	0	0.09	0.365	0	0.8	0.21	0.32	0.27	0	0.38	0.14	1.65	0	0.02	1.4	0.17	0.48	1.64	0.26	0	0	0.57	5.05	0.06	0.43	0.49	0	0.54	0	0.24	1.12	0.68	0.72	0.29	0.04	0.22	0.06	0.73	1.1	0.09	1.16
ENSG00000029639	4.64	5.49	5.87	6.14	5.04	6.58	6.4	25.88	6.48	8.09	7.46	2.82	5.38	5.81	9.54	3.8	10.37	6.92	3.46	6.68	2.4	4.61	2.97	2.59	7.41	3.77	4.66	3.04	1.9	5.65	4.36	2.89	6.09	5.34	0.3	2.21	12.08	3.89	6.02	8.05	4.67	7.25	4.73	6.43	6.79	7.31	7.11	9.27	5.75
ENSG00000029725	12.44	13.75	10.28	11.25	6.27	12.4	12.48	17.4	5.34	14.58	11.96	4.16	7.11	17.4	12.21	12.12	10.01	5.14	10.15	7.4	8.87	18.83	8.16	5.3	7.76	10.16	6.69	2.81	2.17	13.24	8.48	9.16	10.07	11.14	9.99	5.92	5.86	10.98	18.99	11.55	10.2	18.09	7.27	12.13	13.38	11.34	13.67	28.42	11.88
ENSG00000029993	11.65	5.28	15.27	12.13	4.41	7.97	18.93	11.59	37.46	21.56	7.465	18.87	3.59	33.33	39.97	11.66	6.83	8.01	5.4	10.42	4.14	31.55	11.12	57.38	6.24	6.85	3.44	31.72	4.93	8.59	2.59	6.13	8.71	5.25	0.83	7.6	31.4	10.57	6.37	4.8	15.86	5.95	2.17	9.01	10.11	11.13	12.01	10.26	16.68
ENSG00000030066	12.79	12.46	9.86	12.55	10.4	12.94	16.5	34.23	5.92	19.96	13.97	5.11	15.69	15.23	23.29	13.38	12.33	8.53	8.07	10.34	7.13	19.61	18.26	4.42	10.87	9.34	12.48	4.15	6.48	10.19	12.95	9.62	10.38	14.91	1.96	7.31	16.66	13.33	12.73	17.58	17.1	17.57	11.21	13.75	12.41	11.64	16.28	19.66	14.4
ENSG00000030110	16.57	8.69	6.04	13.86	7.89	10.04	7.83	51.74	10.31	17.15	4.455	8.69	4.97	11.74	12.93	8.09	6.95	22.97	11.33	11.16	4.82	11.36	12.73	21.82	11.42	14.58	9.42	29.53	1.75	11.45	5.79	10.02	16.25	5.51	0	25.74	19.86	16.64	7.68	4.18	10.52	15.86	23.79	8.66	9.51	7.99	15.17	9	13.25
ENSG00000030304	0.02	0.58	0.03	0.22	0.09	0	1.29	0	0	0.43	0.255	0	0.43	0.12	0.02	0.16	0.43	0	0.08	0.07	0.14	0.2	0.04	0	0.31	0	0.12	0.01	0	0.14	0.02	0.26	0.14	0.04	1.35	0.01	0.01	0.06	0	0.35	0.34	0.13	0	0.23	0.46	0.09	0.07	0.16	0.03
ENSG00000030419	5.43	9.53	4.49	8.8	3.32	9.12	5.77	7.18	0.25	7.76	16.36	2.87	13.41	5.17	2.2	6.22	9.98	6.53	3.75	10.23	6.14	3.48	10.2	4.25	3.88	3.26	10.31	10.64	0.44	2.89	3.41	2.41	8.88	12.9	0.81	11.74	10.6	1.95	3.17	13.81	8.95	18.77	6.82	13.52	15.76	11.72	11.39	9.46	11.27
ENSG00000030582	167.29	115.76	282.19	126.15	117.31	58.86	86.41	110.3	56.94	201.19	49.52	38.7	113.11	101.64	57.84	79.11	149.42	121.95	205.6	122.24	110.55	124.7	105.57	27.16	144.71	111.88	135.17	47.18	32.18	209.16	91.05	74.64	136.81	78.81	0.78	151.36	45.82	172.32	182.64	90.69	131	136.06	69.89	99.41	176.78	140.43	142.89	159.62	147.74
ENSG00000031003	8.39	12.46	3.47	7.52	4.81	11.79	11.9	4.09	1.92	8.39	11.69	2.59	5.84	9.66	7.14	7.73	9.12	4.13	5.43	5.22	8.52	7.72	4.3	3.27	5.35	2.36	5.87	3.02	0.24	7.27	6.76	5.11	7.82	11.95	0.55	4.67	7.31	6.14	10.78	15.65	6.66	7.83	6.01	9.13	15.06	6.76	8.79	17.11	7.95
ENSG00000031081	4.92	7.53	5.44	3.98	2.69	1.77	4	2.81	0.68	4.87	6.68	0.21	3.85	5.67	3.34	6.39	3.11	2.46	6.61	3.82	5.35	5.53	2.32	0.49	4.11	1.85	4.12	0.22	0.18	6.04	4.84	3.78	4.44	3.66	0.49	2.24	0.51	8.42	7	5.09	5.62	3.69	6.6	3.02	4.21	3.83	3.56	5.73	7.41
ENSG00000031544	0.06	0.03	0	0.04	0.01	0.22	0.04	0.04	0	0.06	0.04	0	0	0.14	0.02	0.06	0.02	0	0.02	0.08	0.02	0.03	0.08	0.01	0.04	0.01	0.01	0	0.07	0	0	0.02	0.01	0.41	0.85	0.02	0.01	0.09	0	0.03	0	0	0.04	0.05	0.04	0.09	0.02	0.03	0
ENSG00000031691	3.25	1.78	3.86	4.85	2.4	1.18	5.15	7.85	3.07	7.53	1.465	2.19	2.26	2.48	6.5	2.02	2.53	2.07	0.93	1.16	0.86	4.01	4.89	5.36	1.75	1.04	0.87	3.05	0.19	2.5	1.19	1.15	1.27	2.24	0	0.82	9.33	1.4	2.69	2.61	2.49	4.98	2.4	1.58	1.56	2.85	4.67	5.49	4.19
ENSG00000031698	61.62	44.77	49.01	51.76	43.55	42.17	38.56	73.9	75.59	42.87	29.135	57.18	28.26	42.93	36.25	39.42	50.92	46.48	46.77	42.98	28.86	32.81	47.11	59.24	46.74	53.91	36.6	50.16	6.57	38.93	46.22	68.77	69.56	35.06	1.29	51.27	67.55	56.41	28.79	55.72	37.66	37.69	67.6	43.46	59.85	46.57	48.44	44.55	61.75
ENSG00000031823	15.4	12.93	13.89	14.12	13.59	17.38	11.18	15.33	19.02	11.93	15.035	16.2	12.79	11.42	6.99	12.34	12.88	11.97	14.5	9.62	9.17	10.7	12.64	12.34	11.25	14.61	10.26	9.22	5.03	14.25	10.81	15.02	18.72	11.07	0.27	20.88	8.98	10.56	14.76	16.43	11.01	10.87	12.81	14.69	20.57	17.92	14.29	12.2	12.73
ENSG00000032219	6.18	13.46	9.64	6.27	5.57	15.91	10.47	8.22	2.16	11.49	8.55	4.06	6.89	11.49	3.79	11.48	12.53	6.1	5.76	5.4	5.45	10.56	8.67	2.65	5.52	2.68	7.3	3.39	1.35	6.49	6.02	13.13	6.85	14.86	1.56	6.83	6.62	8.17	10.94	13.25	6.28	7.26	13.82	12.37	9.07	11.58	7.67	18.51	6.34
ENSG00000032389	15.28	4.38	15.26	16.69	10.19	14.29	9.04	8.9	13.17	15.62	5.245	11.48	16.1	10.33	9.95	8.59	12.15	17.03	9.81	13.16	6.79	6.42	11.9	9.87	11.69	15.24	8.53	16.45	4.83	10.77	7.31	7.73	17.03	7.76	0	12.71	6.61	10.79	4.82	11.26	8.34	12.73	12.61	10.57	14.26	8.43	17.22	10.54	10.76
ENSG00000032444	15.36	12.77	15.22	11.41	15.97	22.34	8.41	12.01	13.27	8.19	11.89	7.7	9.47	10.99	3.85	10.4	8.67	12.84	13.07	5.95	11.41	6.21	7.23	5.86	9.93	11.92	14.24	3.49	3.13	14.09	16.46	13.34	18.85	7.63	2.14	11.69	6.4	13.1	8.26	16.19	8.78	15.26	12.56	9.96	11.76	13.18	9.07	8.54	10.58
ENSG00000032742	3.13	11.28	4.83	5.46	3.3	13.31	6.31	6.03	2.61	4.53	4.435	1.8	4.92	8.04	3.91	6.11	6.3	3.93	5.67	4.83	2.47	8.2	3.57	1.87	4.41	1.7	3.51	2.62	0.43	4.44	4.31	6.52	5.05	6.76	2.2	3.78	4.5	4.7	7.04	10.05	3.11	9.29	6.76	5.33	7.21	7.7	4.02	7.51	5.18
ENSG00000033011	15.36	9.81	7.52	9.23	10.64	8.32	9.31	6.87	8.47	15.88	5.68	12.16	8.05	11.85	9.55	10.11	13.87	5.72	13.42	9.35	8.1	11.63	7.08	6.61	11.16	11.86	16.89	6.57	2.44	10.65	6.3	16.39	17.69	8.38	134	7	5.3	15.81	9.74	12.52	9.29	16.82	23.74	13.61	14.98	9.24	10.58	9.4	9.48
ENSG00000033030	5.06	12.69	5.49	7.18	9.54	11.58	10.43	15.11	4.37	10.29	9.085	3.96	7.17	14.43	6.35	8.85	9.15	6.77	7.12	6.72	4.44	10.78	7.33	4.61	4.54	5.16	3.92	5.11	0.9	5.75	8.08	3.49	6.64	12.38	4.6	5.94	9.3	6.62	10.58	6.86	4.76	7.09	8.05	16.73	6.33	9.04	8.24	14.42	7.21
ENSG00000033050	16.53	11.83	12.36	13.17	9.16	13.64	15.73	6.24	27.54	16.25	15.26	9.04	13.3	14.72	17.39	14.34	14.61	18.9	15.26	16.12	10.27	17.41	17.32	13.06	10.06	11.73	10.68	14.88	7.82	21.02	7.32	21.48	16.57	11.98	0	10.38	10.49	15.62	14.65	16.73	8.26	16.87	12.57	14.79	20.82	7.23	15.47	14.34	21.83
ENSG00000033100	14.04	13.48	13.1	14.22	7.6	19.46	9.91	3.95	7.98	13.93	14.995	5.02	14.05	16.21	8.35	12.38	14.17	16.61	15.56	23.38	12.83	14.5	19.6	6.69	12.78	15.61	10.92	11.71	2.53	16.44	15.18	31.25	15.54	11.85	0.11	16.54	5.06	18.61	12.85	19.5	13.9	16.49	10.1	13.16	20.43	10.54	14.42	15.86	29.43
ENSG00000033122	0	0.06	0.02	0.01	0	0.17	0.29	0.02	0	0.02	0.035	0	0.01	0.2	0.04	0.05	0.05	0	0.01	0.01	0.22	0	0	0	0.01	0	0.57	0	0	0.01	0.02	0.02	0.01	0.16	0.57	0	0.04	0.02	0.01	0.04	0.13	0.05	0	0.03	0.4	0.17	0.04	0.05	0
ENSG00000033170	46.05	33.37	28.97	15.6	29.45	36.78	19.41	139.42	14.92	57.58	37.455	7.16	19.61	23.24	10.69	21.62	29.64	13.57	14.3	22.72	30.33	26.8	45.69	22.51	22.5	13.52	15.02	12.19	2.66	21.64	15.43	13.94	12.83	42.13	68.21	27.43	95.99	15.28	23.65	17.66	27.27	21.64	27.15	18.86	37.45	18.69	29.97	31.13	16.58
ENSG00000033178	21.94	24.21	15.51	17.92	12.86	24.94	16.07	23.57	11.19	21.12	13	20.28	14.47	25.56	13.61	10.06	7.25	11.13	11.54	18.29	8.04	18.11	15.1	18.03	11.99	21.86	15.74	21.86	5.04	12.44	17.8	14.06	10.35	23.4	0.55	18.37	45.5	12.17	18.68	20.45	15.2	17.07	14.15	36.43	15.67	19.51	34.38	14.1	25.82
ENSG00000033327	4.53	9.85	7.46	4.15	1.43	4.27	5.73	0.58	0.7	3.55	3.72	1.51	3.84	5.82	1.81	6.46	9.95	8.26	8.17	1.8	5.44	5.49	8.16	0.95	4.2	5.59	3.67	0.4	0.28	6.09	4.81	6.2	5.59	4.5	2.64	5.63	0.8	8.19	6.95	6.46	4.08	5.39	7.03	10.34	5.6	4.97	3.8	8.42	6.05
ENSG00000033627	21.88	17.81	11.27	12.66	9.45	20.98	18.84	5.06	8.48	9.73	12.985	5.52	15.13	25.73	7.19	16.84	24.9	14.84	23.65	11.86	10.21	15.26	8.02	3.27	12.88	8.41	15.8	4.94	1.62	13.98	14.81	17.39	18.6	22.24	14.44	15.74	5.73	30.74	20.3	23.76	10.83	13.43	20.29	15.16	10.72	21.89	11.1	22.13	12.31
ENSG00000033800	14.45	15.49	14.93	16.2	10.93	24.63	16.72	14.33	2.7	11.49	14.875	3.83	16.77	21.6	10	13.83	10.03	3.57	13.05	14.41	8.84	16.13	15.02	11.72	12.79	7.33	10.87	7.25	1.21	10.07	11.66	12.96	13.76	16.3	2.88	17.84	14.29	12.06	18.13	19.81	11.06	15.71	21.43	14.49	19.39	19.96	12.99	12.3	12.72
ENSG00000033867	22.64	17.76	10.79	11.05	6.75	12.39	17.61	16.26	19.9	11.23	12.365	1.82	8.65	15.24	6.95	9.22	9.09	4.21	7.04	4.87	9.52	46.95	12.54	2.56	8.06	10.57	11.57	1.81	0.51	11.3	11.58	4.49	6.4	17.13	0	6.41	23.42	6.6	10.55	27.51	9.36	9.02	56.17	12.12	9.52	17.99	11.89	25.39	12.84
ENSG00000034053	2.2	2.19	4.14	1.88	1.06	1.2	1.72	5.43	1.54	0.98	6.72	0	4.49	2.72	1.22	4.99	0.87	0.76	2.43	3.69	3.45	0.89	4.61	0.13	3.31	2	1.85	0	0.07	1.55	3.48	4.18	3.37	3.92	3.27	2.45	0.03	3.94	3.47	1.71	3.65	2.2	0.87	2.25	1.83	1.63	3.05	1.94	4.02
ENSG00000034063	7.66	3.22	3.76	9.38	5.78	6.38	4.02	5.79	23.57	3.32	5.38	22.25	4.16	4.74	4.02	3.99	1.57	3.38	3.88	4.98	2.83	5.37	6.7	12.67	4.89	9.77	4.04	11.53	12.45	3.85	2.29	2.12	5.94	2.31	0.82	2.55	10.02	2.82	5.72	7.15	4.29	6.16	5.24	11.56	5.63	6.36	4.3	7.42	6.95
ENSG00000034152	14.15	13.54	8.5	9.47	1.82	20.12	10.78	29.63	6.18	12.68	7.41	9.24	22.63	21.19	6.62	13.25	7.59	13.07	19.2	12.48	11.52	18.28	17.41	7.97	10	21.6	15.29	5.74	2.27	16.47	11.6	12.32	17.27	25.94	0	38.23	8.04	59.56	9.52	6.33	11.89	20.38	14.38	20.93	14.25	21.88	12.53	11.77	16.35
ENSG00000034239	0.21	0.11	0.14	4.41	0.17	1.51	1.81	12.21	0	0.05	0.91	0	5.31	0.29	0.24	0.43	0.09	0.01	0.13	0.27	0.07	0.08	0.53	0.83	0.04	0	0.03	0	0	0.18	3.15	0.24	0.15	1.21	0.48	0.16	0	0.28	0.58	0.47	0.08	1.29	0.06	37.41	0.75	0.07	2.83	0.15	0.19
ENSG00000034510	1091.26	808.56	1973.75	1679.49	2755.81	508.56	845.29	1870.64	3348.65	1301.63	719.335	3705.03	1725.94	1085.18	5301.82	945.58	718.98	2463.44	1168.45	1538.8	961.83	1140.8	2257.15	4597.41	874.25	1166.7	889.17	5617.54	1350.47	1315.06	1687.93	1539.41	1408.36	2052.77	23.61	1473.85	4854.96	1343.14	1485.84	1337.09	2257.38	1318.89	727.45	1873.33	1327.99	1288.23	2178.49	1094.95	1765.51
ENSG00000034533	3.66	2.49	2.73	3.14	3.81	2.4	5.47	2.32	0.96	4.05	2.155	1.51	2.08	2.13	2.74	2.65	4.12	3.08	3.02	2.11	1.81	3.5	2.2	1.04	1.94	3.37	1.4	1.39	0.33	3.98	2.18	1.71	2.28	2.91	10.84	2.92	3.91	2.08	2.53	4.11	2.99	3.91	2.46	2.31	4.53	3.01	3.59	3.06	2.54
ENSG00000034677	21.56	30.13	19.51	17.68	16.33	24.88	45.8	9.22	4.66	32.38	36.885	6.92	27.78	31.6	12.29	31.18	21.28	10.38	14.9	20.41	13.1	23.5	25.54	11.8	15.88	15.36	30.82	6.71	1.89	22.32	22.91	10.46	32.29	50.38	2.14	28.81	27.65	44.11	22.82	34.09	25.93	18.75	30.48	46.11	26.89	24.94	29.29	27.93	27.94
ENSG00000034693	10.1	11.71	6.18	10.71	5.6	3.35	7.89	10.61	10.56	9.13	6.49	5.07	4.81	6.1	20.46	4.03	9.71	4.17	3.1	5.71	3.86	4.7	5.86	14.44	4.86	3.25	4.6	5.94	1.53	5.17	5.44	3.98	5.97	5.8	0	2.61	27.15	5.86	3.8	6.98	6.82	10.63	4.14	9.75	5.21	6.92	11.13	10.47	5.02
ENSG00000034713	45.6	70.45	59.46	56.62	52.67	10.92	56.88	77.56	14.58	51.27	31.455	13.02	53.96	43.57	54.94	63.97	38.57	45.1	63.09	31.44	44.34	60.87	28.25	16.13	39.97	29.53	29.07	20.53	4.29	51.77	38.5	46.35	44.36	53.16	1.31	35.33	87.5	34.77	49.67	54.46	37.23	39.5	57.85	60.28	54.55	73.16	54.15	34.36	54.54
ENSG00000034971	0	0.02	0	0.01	0	0	0.3	0	0	0	0.005	0	0.04	0.04	0.05	0.08	0.03	0.02	0.08	0	0.71	0	0.01	0.03	0.01	0.03	0.23	0	0	0.11	0.01	0.01	0	0	0	0.01	0	0.02	0	0	0.21	0	0	0	0.19	0	0.01	0.16	0
ENSG00000035115	13.26	37.5	46.92	34.23	38.82	31.01	33.68	39.93	1.86	24.11	8.23	15.15	48.16	31.73	13.17	31.11	15.14	91.83	31.23	20.78	24.77	11.31	41.27	4.36	28.65	41.61	30.85	18.01	1.72	25.6	28.81	46.36	40.85	31.55	2.7	37.99	32.12	18.99	12.31	58.61	18.74	40.82	73.07	75.54	41.58	47.95	17.69	45.46	34.51
ENSG00000035141	11.67	9.41	16.14	17.33	9.63	10.05	12.71	17.14	22.29	21.51	7.55	12.16	14.55	11.65	16.45	10.47	10.32	10.65	10.32	9.88	5.88	25.67	17.15	18.15	8.73	10.56	7.29	27.55	3.42	16.86	8.84	10.52	15.38	13.28	3.25	9.53	17.58	12.14	13.03	13.5	9.22	16.06	14.49	12.44	17.15	15.63	19.31	21.26	11.22
ENSG00000035403	34.86	56.97	63.92	48.98	106.03	34.78	49.43	70.96	24.35	91.1	49.545	16.38	67.71	64.96	64.82	84.85	44.58	33.32	58.55	67.98	57.5	28.32	58.88	35.9	53.87	43.08	57.75	35.91	8.16	47.62	40.56	49.75	58.8	61.82	1.15	72.34	59.93	71.38	101.78	56.03	65.39	47.39	44.45	43.66	60.99	70.04	45.76	57.33	69.06
ENSG00000035499	17.2	2.34	1.97	3.41	2.14	1.25	3.83	6.05	5.9	4.1	0.785	6.5	1.77	1.38	7.99	2.64	1.61	2.15	1.51	1.09	0.75	5.19	3.77	11.8	3.02	1.87	0.83	6.53	0.93	4.21	2.48	10.7	3.35	1.26	0	1.74	24.58	21.42	1.33	7.36	2.18	1.99	12.29	3.71	2.51	2.94	2.83	2.92	3.99
ENSG00000035664	5.69	2.05	1.5	3.45	1.06	26.85	5	0.42	0.23	1.04	5.84	0.26	2.84	3.48	1.06	3.69	3.91	0.59	2.29	3.83	2.91	4.85	2.59	0.9	3.92	1.87	4.15	0.37	0.61	3.16	3.03	1.89	2.83	1.47	14.58	6.97	1.01	6	2.83	4.43	2.73	5.86	1.82	2.29	3.16	1.65	2.93	3.92	1.37
ENSG00000035681	5.14	15.38	8.92	12.21	10.15	13.43	10.83	12.02	7.55	5.64	10.585	3.45	7.89	16.6	16.09	10.21	8	4.86	7.96	6.79	8.27	11.77	7.54	4.62	6.22	7.34	7.83	2.08	1.89	13.43	7.96	5.29	7.76	13.6	1.54	5.51	9.03	9.56	15.04	12.01	9.81	9.81	8.17	10.54	12.04	13.22	10.22	15.22	14.21
ENSG00000035687	20.02	38.13	30.46	25.05	12.64	14.71	17.57	70.69	8.7	38.3	17.6	15.05	22.13	29.94	28.13	18.87	31.51	37.57	21.06	12.5	19.57	23.97	15.84	21.34	12.73	14.69	16.98	13.95	1.26	26.66	20.79	16.4	24.4	30.07	0.61	14.83	33.44	14.99	25.9	46.1	16.73	45.87	33.49	27	24.27	43.73	25.33	40.68	27.83
ENSG00000035720	0.15	0.98	0.71	0.57	0.08	0	0.31	0	0	1.03	0.72	0	0.84	0.35	0.45	0.39	0.15	0.11	0.15	0.09	0.08	0.55	0.21	0.03	0.45	0.31	0.1	0	0	0.76	0.3	0.06	0.21	0.38	0	0.38	0	0.42	0.15	0.33	0.26	0.5	0.15	0.3	0.14	0.28	0.48	0.88	0.27
ENSG00000035862	67.15	101.11	143.89	115.27	103.29	29.96	78.2	82.26	8.47	96.31	58.93	45.88	145.58	104.48	36.6	180.52	68.94	29.15	91.64	123.3	99.05	52.88	75.35	35.93	72.3	48.15	72.96	29.59	2.93	63.64	84.44	44.74	50.97	114.03	1.52	70.31	50.73	112.51	163.15	74.83	160.16	85.65	25.93	111.97	103.02	72.13	89.5	107.87	162.61
ENSG00000035928	15.37	16.22	10.17	20.64	11.71	14.04	22.79	30.49	8.35	17.34	16.85	11.13	10.85	13.95	10.71	13.03	7.59	10.73	7.58	9.74	5.78	18.02	8.27	16.76	11.42	10.68	8.95	7.49	2.6	12.38	11.22	5.65	9.29	12.62	15.49	7.87	18.19	10.94	12.39	18.7	12.22	21.78	11.13	16.65	14.7	14.07	13.87	21.63	17.7
ENSG00000036054	14.2	17.42	14.64	13.69	13.42	8.94	19.77	16	8.83	24.02	10.275	11.26	11.81	15.52	13.79	14.9	11.87	9.45	11.52	11.5	7.67	15.73	19.86	7.35	9.02	15.12	11.79	6.77	1.2	13.79	12.97	14.53	9.9	16.91	0.21	9.44	23.09	11.91	13.11	17.57	14.44	12.18	11.75	17.44	14.07	12.75	18.33	14.67	24.12
ENSG00000036257	37.13	39.6	25.02	28.26	26.26	21.82	28.88	51.28	6.94	26.8	22.085	10.16	33.34	28.54	22.19	31.8	34.9	33.37	19.55	16.39	15.88	32.07	21.77	12.28	19.36	16.07	21.23	15.02	0.79	30.86	23	21.67	27.33	30.64	1.72	19.16	29.98	14.66	30.63	35.5	23.84	33.33	33.27	21.95	31.09	36.34	36.79	48.67	29.25
ENSG00000036448	1.34	1.68	0.52	1.48	1.8	0.44	3.49	0.28	0.49	0.87	0.975	0.74	0.46	1.86	0.35	0.45	0.8	0.16	1.74	0.48	0.58	0.55	0.96	0.59	0.17	0.26	0.94	0.24	0	1.45	0.44	1.82	0.87	1.11	0	1.09	0.03	1.03	0.66	2	2.55	0.54	1.74	1.56	1.9	1.46	0.57	0.55	1.21
ENSG00000036473	1.09	0	0.05	0.02	0.09	7.76	1.59	0	0	0	0.005	0	0.01	0.3	0.06	0.07	0.1	0	0.82	0	1.15	0	0.03	0	0.3	4.27	0.05	0	0	0.77	0.54	4.85	0.07	0.81	0	0.39	0	0.07	0.05	0.27	0	0.06	11.1	0.04	0.14	0.14	0	0	0
ENSG00000036530	0.06	0.1	0.14	0.29	0.08	0.73	0.22	0.05	0.02	0.1	0.905	0.01	0.33	0.33	0.14	0.23	0.16	0.01	0.1	0.25	0.21	0.22	0.11	0.03	0.11	0.02	0.14	0	0	0.04	0.55	0.17	0.19	0.45	4.06	0.21	0.03	0.1	0.1	0.27	0.25	0.13	0.09	0.1	0.16	0.33	0.09	0.21	0.12
ENSG00000036549	13	15.95	11.89	18.43	9.83	24.58	17.72	11.85	8.48	23.12	14.505	9.84	16.69	19.64	12.99	14.8	21.68	11.59	11.04	10.04	7.06	26.28	12.22	12.38	9.86	8.71	9.55	7.9	2.24	13.68	15.02	13.84	13.17	14.58	4.69	7.9	21.98	13.98	15.83	30.12	12.12	15	26.44	12.87	21.58	18.12	15.58	22.39	13.69
ENSG00000036565	0.07	0.04	0.01	0.16	0	0.07	0.12	0	0	0.04	0.11	0	0.04	0.05	0.02	0.06	0.14	0	0.08	0.06	0	4.44	0.22	0	0.16	0.07	0	0.03	0	0.11	0	0.04	0.01	0.03	0	0.05	0.02	0.04	0.02	0.11	0.05	0.09	0	0	0.21	0	0.26	0.03	0.16
ENSG00000036672	0.7	0.22	0.25	0.42	1.35	0.9	1.05	0.66	0.13	0.31	0.51	0.44	0.6	1.05	0.18	0.74	0.27	0.04	0.36	0.9	0.55	0.42	0.43	0.1	0.33	1.63	0.41	0.07	0.24	0.5	0.88	0.55	0.61	0.54	0	0.39	0.35	0.58	0.18	0.43	0.76	0.24	0.72	0.9	0.38	0.5	0.43	0.29	0.39
ENSG00000036828	0.59	0.86	0.02	0.62	0.55	0.11	1.32	0	0	1.48	0.28	0	0.09	2.23	0.22	0.08	13.59	0.03	2.67	0.78	0.56	0.24	0.96	0	0.84	0.03	0.01	0	0	0.02	0.04	20.5	1.66	0.17	0	1.15	0.02	4.29	0.92	11.42	0.04	1.53	25.1	1.04	6.04	10.5	2.68	1.24	0.04
ENSG00000037042	2.36	3.4	2.07	4.23	2.02	6.56	4.62	2.08	2.3	2.55	8.87	1.41	3.44	5.2	1.8	2.09	3.22	1.18	2.93	4.99	3.19	2.68	1.78	1.44	2.24	1.85	3.32	2.77	0.68	2.42	3.44	2.21	3.96	4.07	0.73	2.03	2.96	3.46	2.73	6.96	2.78	3.08	2.8	3.1	5.22	4.61	3.46	4.33	4.2
ENSG00000037241	22.53	10.2	13.01	23.61	21.54	7.6	11.45	29.57	62.49	18.21	11.31	29.77	10.11	11.5	57.05	12.02	9.33	11.34	15.99	11.39	11.53	17.11	15.73	36.31	11.01	10.1	10.69	35.13	11.08	16.51	15	20.3	15.21	16.33	1.88	8.77	57.12	17.69	12.4	17.21	18.42	14.49	8.26	17.87	17.08	32.36	18.48	11.64	23.01
ENSG00000037280	1.15	1.12	0.6	8.62	0.81	1.89	2.98	0.07	0.11	2.08	1.77	0.01	1.66	1.83	1.07	1.95	1	0.74	0.95	1.33	1.57	1.67	1.07	0.01	1.76	1.78	2.14	0	0	2.57	3.3	0.97	0.52	0.93	0.79	1.48	0.01	1.91	1.71	1.13	3.93	1.26	0.52	1.16	1.05	1.99	1.29	1.49	0.8
ENSG00000037474	22.06	23.36	18.5	20.54	17.76	27.28	25.86	32.38	19.49	29	30.545	20.51	27.76	18.34	26.23	17.17	27.63	37.25	15	24.49	10.86	26.24	15.9	33.64	16.37	12.92	18.09	19.5	2.9	24.41	24.04	51.1	47.57	19.43	1.33	17.87	27.26	19.44	16.79	21.66	13.73	14.91	33.95	46.55	20.6	22.79	20.49	22.9	26.84
ENSG00000037637	5.86	5.48	5.03	5.69	3.66	7.1	5.7	8.6	2.32	4.73	5.555	3.19	5.04	6.11	3.97	6.94	7.01	4.85	4.81	6.1	3.87	4.75	5.62	3.15	5.54	3.38	4.47	2.8	0.65	5.17	6.88	4.48	5.07	4.73	0.73	7.34	4.43	9.78	4.62	7.33	6.37	4.97	7.24	4.74	8.21	4.82	6.52	7.25	8.72
ENSG00000037749	12.83	12.99	11.68	17.89	14.55	6.38	17.02	14.59	5.32	20.44	9.555	6.85	7.66	13.56	15.69	12.42	9.32	7.15	12.76	9.99	8.23	12.28	9.87	11.82	9.39	6.45	11.02	6.29	0.82	11.09	10.34	12.77	11.48	10.02	2.94	9.22	16.42	14.2	15.54	14.28	14.73	12.95	10.53	10.93	10.97	22.8	12.75	13.5	14.57
ENSG00000037757	6.02	8.38	5.19	5.64	4.94	17.71	12.37	6.68	6.75	8.55	11.095	4.63	7.29	7.45	6.02	7.57	6.88	4.52	7	7.93	4.96	5.86	5.37	1	4.22	7.91	5.68	3.26	0.81	6.86	8.57	10.05	18.54	5.5	9.78	8.42	8.05	5.03	9.76	9.36	8.52	5.49	4.65	5.65	10.69	9.58	6.58	5.32	9.66
ENSG00000037897	3.92	4.28	3.12	4.12	3.83	8.48	2.93	6.12	7.32	6.21	6.505	5.96	4.25	4.91	7	4.56	7.83	7.75	5.1	7.11	3.73	7.58	6.16	5.05	3.11	6.88	5.99	4.19	1.38	23.22	6.02	2.54	6.29	4.06	1.86	3.08	5.1	4.31	6.25	5.82	6.5	8.45	6.2	5.2	5.83	4.94	6.01	6.47	5.08
ENSG00000037965	0.02	0.91	0.25	0.18	0.38	1.7	0.04	0.15	1.81	0.03	0.37	0.07	0.28	0.56	0.2	0.28	0.12	0	0.29	0.48	0.11	0.27	0.72	0.16	0.2	0.05	0.05	0.17	0	0.29	0.05	0.07	0.55	0.78	0	0.06	0.11	0.03	0.61	0.05	0.05	0.25	0.04	0.46	0.17	0.55	0.12	0.11	0.23
ENSG00000038002	18.13	7.44	14.62	8.97	7.51	5.21	11.56	5.35	2.42	9.48	5.335	4.96	5.07	8.49	7.95	6.51	7.96	2.92	9.85	7.38	6.06	33.43	1.78	10.62	12.12	8.46	8.17	4.64	1.19	9.82	5.35	6.01	5.66	8.49	0	6	13.81	8.31	5.44	10.45	12.97	7.12	7.07	4.75	9.4	7.38	10.1	6.84	12.14
ENSG00000038210	16.04	15.39	11.36	12.16	9.29	17.21	17.65	9.04	5.97	15.41	9.335	4.67	12.16	10.46	8.13	17.23	10.7	19.91	6.89	7.63	5.45	20.92	8.86	4.1	12.67	7.29	9.43	5.59	0.29	8.12	7.95	9.21	10.41	9.55	74.14	9.33	14.72	10.3	9.96	13.11	8.51	9.98	13.84	16.07	14.54	13.41	12.64	14.23	19.55
ENSG00000038219	11.8	21.26	9.93	15.37	8.63	21.46	14.98	18.33	1.33	12.71	16.925	2.34	11.68	13.17	5.81	18.08	9.72	8.3	10.71	9.91	6.62	15.9	11.1	3.5	11.2	7.78	9.31	3.82	0.56	10.84	13.37	6.53	10.16	16.63	2.55	10.78	9.75	12.61	19.27	17.85	11.94	11.21	15.04	16.91	14.73	10.94	11.06	13.81	14.53
ENSG00000038274	42.45	53.13	42.6	38.36	31.8	11.45	42.51	42.86	11.06	51.34	16.97	17.21	23.25	26.2	35.24	29.67	44.91	16.88	24.67	15.89	20.07	32.36	26.22	24.19	27.83	9.91	22.7	24.23	2.9	34.57	25.77	48.44	36.99	33.5	0.74	24.71	70.41	20.48	28.43	36.67	25.85	39.83	29.31	43.63	41.71	60.05	43.96	42.43	37.67
ENSG00000038295	0.18	0.26	0.75	0.63	0.19	0.1	3	0.03	0	0.58	0.46	0	0.44	1.43	0.85	0.38	0.33	0.08	0.46	0.25	1.29	1.07	0.18	0.06	0.36	0.09	0.75	0	0	0.4	0.12	0.25	0.13	0.2	0	0.29	0	0.27	0.39	1.32	0.67	0.43	0.15	0.83	0.26	0.39	0.18	0.27	0.68
ENSG00000038358	8.65	10.56	10.57	15.15	9.45	16.92	8.01	16.81	8.12	8.41	15.25	5.06	11.87	9.7	5.46	10.68	12.24	7.98	11.7	9.94	7.24	12.1	6.94	4.8	10.2	10.91	8.26	5.33	4.72	15.02	11.88	10.88	10.54	9.01	0	11.25	6.62	11.81	7.58	11.79	9.05	7.84	9.63	10.53	10.61	13.39	9.35	9.68	10.76
ENSG00000038382	17.62	30.36	19.91	48.88	25.37	35.3	36.86	11.6	15.14	19.54	67.98	7.95	51.29	34.26	15.38	29.72	26.45	26.64	18.31	49.23	26.26	22.15	26.4	15.64	18.08	15.58	38.95	9.77	1.32	19.66	58.16	41.7	34.36	53.29	2.12	28.31	25.12	35.93	26.2	44.1	48.09	21.5	15.75	55.55	35.05	37.87	19.16	32.81	38.9
ENSG00000038427	146.99	242.9	283.97	79.5	114.38	33.89	192.24	7.36	0.07	109.59	273.295	0.03	194	161.5	154.43	301.29	45.64	60.18	200.12	253.13	212.21	95.02	167.53	11.11	117.31	111.44	55.78	0.05	6.11	123.17	143.79	79.21	101.29	174.01	2.12	81.25	0.31	324.64	298.6	279.75	206.62	161.12	4.99	122.79	85.89	130.61	145.18	130.38	302.34
ENSG00000038532	8.19	10.33	4.03	8.69	8.5	14.78	5.86	9.1	2.27	6.43	9.075	1.88	6.63	14.42	3.05	7	8.3	2.64	7.77	6.66	7.34	7.86	4.09	3.46	10.16	6.59	7.58	3.87	1.86	4.97	8.78	4.12	9.01	8.66	2.47	7.65	4.68	10.32	10.17	12.68	6.8	9.4	9.34	9.42	6.37	7.77	5.59	7.17	6.45
ENSG00000038945	41.15	45.75	109.06	23.14	17.18	6.76	17.01	0.1	0.37	50.94	19.685	0.07	12.35	14.53	42.36	21.8	3.73	5.25	48.15	9.43	24.78	20.32	17.68	0.05	11.71	9.9	14.26	0.03	0	37.74	57.18	11.5	21.43	27.93	0.3	11.61	0.05	13.56	61.24	17.64	6.36	13.32	2.88	24.47	13.84	10.13	26.78	41.36	43.83
ENSG00000039068	148.75	160.13	137.27	133.84	167.6	102.92	195.16	88.1	0.21	85.16	52.3	120.21	121.34	169.05	20.05	166.33	115.66	56.96	167.47	163.09	105.49	147.33	116.22	91.83	161.22	116.08	66.3	176.78	7.45	97.7	60.13	83.91	138.41	155.38	7.72	254.39	124.56	190.77	128.57	92.36	98.11	67.36	217.64	114.54	107.1	183.17	106.08	61.83	44.95
ENSG00000039123	29.36	28.11	22.67	28.55	22.56	20.28	26.02	50.47	29.56	26.38	17.355	27.72	15.68	25.97	21.07	22.74	31.93	22.8	19.03	17.53	19.15	23.91	24.75	36.68	19.05	16.53	18.52	28.01	8.56	21.47	21.85	16.72	25.84	28.51	55.82	17.22	50.72	21.09	25.36	31.03	18.39	20.25	24.96	28.31	28.97	27.14	28.35	29.71	30.8
ENSG00000039139	1.42	1.47	1.02	3.11	1.85	2.25	2.18	0.38	0.31	0.62	1.07	0.54	7.22	2.07	0.43	0.64	2.06	4.11	0.71	1.45	0.66	0.04	1.01	0.99	0.94	0.7	1.46	0.49	0.01	1	1.35	8.14	4.21	1.77	0.21	0.94	4.17	1.42	0.42	5.73	1.76	1.23	1.18	11.2	1.23	1.38	1.54	0.97	0.97
ENSG00000039319	9.7	19.71	11.4	16.42	8.98	14.51	16.13	12.03	3.32	16.2	11.755	3.2	8.04	18.68	11.72	14.25	10.04	5.35	9.21	7.94	7.16	11.85	7.54	4.84	6.75	3.92	6.23	3.05	1.05	9.99	12.17	6.43	11.02	18.99	25.76	6.87	12.28	10.64	14.89	16.66	11.34	11.1	6.5	13.42	14.01	13.22	11.74	18.22	16.35
ENSG00000039523	6.7	10.23	6.12	10.6	19.5	14.27	9.36	5.09	3.9	6.51	15.48	1.4	20.25	13.51	5.93	11.16	6.78	7.36	12.33	15	8.37	3.29	10.26	2.66	10.88	13.87	9.53	4.03	2.14	15.98	15.45	8.28	10.02	11.12	2.49	18.11	1.55	14.42	11.06	10.83	14.65	7.98	0.91	14.9	6.34	9.74	7.65	6.51	8.58
ENSG00000039537	3.25	0.15	0.45	13.81	4.44	35.27	13.75	0.03	0	4.54	1.205	0	0.61	22.84	2.38	0.44	4.33	0.06	0.67	0.3	5.79	0.59	2.41	0.03	0.42	0.12	0.18	0	0	0.85	2.78	5.26	0.17	4.39	0	1.02	0.07	5.47	0.04	3.6	0.53	6.67	4.1	3.99	0.23	10.96	4.47	0.26	0.09
ENSG00000039560	13.85	28.8	27.45	32.75	9.96	10.07	21.32	2.31	7.96	23.11	38.2	2.48	37.4	18.74	20.16	34.08	12.26	6.41	17.67	24.61	13.05	19.24	19.86	12.86	12.5	17.06	11.17	3.3	3.02	15.45	36.35	21.78	21.95	28.28	0.87	16.86	15.15	19.72	32.44	24.72	33.33	16.18	16.23	31.33	23.78	21.28	21.75	20.89	59.51
ENSG00000039600	0.04	0.02	0.03	0.32	0.06	0.15	0.3	0.39	0	0.07	0.07	0.05	0.02	0.16	0.03	0.02	0.44	0.07	0	0.15	0.04	0.07	0.01	0.1	0.05	0.03	0.15	0.03	0	0.03	0.02	0.1	0.41	0.15	0.16	0.03	0.05	0.09	0.36	0.06	0.02	0.07	0.02	0.04	0.07	0.29	0.11	0.48	0.08
ENSG00000039650	12.64	11.4	11.86	15.04	8.5	21.39	9.05	15.28	6.21	5.33	15.45	12.72	10.88	11.22	4.62	7.84	8.55	14.06	9.53	12.03	7.77	10.24	10.3	9.43	6.88	11.02	17.56	19.69	2.42	11.25	12.86	7.6	14	7.39	0	14.06	18.62	14.17	8.5	13.63	10.14	13.16	10.84	7.14	8.96	12.4	14.48	20.05	12.43
ENSG00000039987	0	0	0	1.91	1.42	0	0	0.01	0.01	0.06	0.01	0	0.03	0	0.51	0.03	0.02	0	0	0	0	0.9	0.02	0.04	0	0	0.02	0.05	0.87	0.06	0	0.01	0.03	0	0.22	0	0.01	0	0	0.02	0	0	0	0.02	0	0	0	0	0.09
ENSG00000040199	1.48	2.66	1.33	2.29	1.24	7.11	2.75	2.75	2.23	1.65	3.085	0.43	1.81	2.55	0.78	2.55	2.57	1.49	1.9	2.21	2.36	2.34	0.92	0.96	2.02	2.82	1.62	0.73	0.18	3.01	1.28	1.98	3.23	1.88	6.77	2.86	0.92	2.32	1.56	4.4	1.22	2.84	1.88	1.71	4.51	3.91	2.63	3.11	2.17
ENSG00000040275	5.15	4.52	3.48	9.58	3.28	7.34	7.06	5.66	5.91	8.13	5.215	5.33	2.42	4.72	11.23	5.08	4.03	2.54	3.45	3.58	3.07	5.45	3.97	13.03	2.43	2.15	1.91	5.87	1.12	3.79	2.49	2.13	5.97	4.57	0	2.51	16.06	4.36	4.32	8.24	5.14	4.37	2.99	5.42	4.4	7.59	5.67	7.25	6.22
ENSG00000040341	8.2	17.66	15.36	18.69	12.99	15.83	22.33	18.1	7.65	19.59	14.035	8.01	12.82	17.3	8.93	15.89	13.22	10.25	9.94	7.9	11.17	19.44	11.41	6.08	9.72	5.48	18.02	3.54	1.02	15.12	8.03	10.48	14.81	25.66	1.42	11.99	19.19	19.16	14.72	21.17	9.07	20.95	12.23	26.59	19.61	17.96	18.07	17.96	14.84
ENSG00000040487	5.83	2.41	3.54	3.4	1.97	6.56	2.68	2.13	3.08	3.43	4.665	2.05	3.22	4.31	2.1	3.79	4.38	4.43	5.21	3.86	2.7	2.64	2.58	3.96	4.42	2.9	3.11	2.56	1.23	3.41	2.99	2.88	3.04	2.94	10.21	4.18	2.17	5.38	2.53	3.3	3.84	3.38	2.86	2.54	4.05	2.12	3.91	4.69	4.15
ENSG00000040531	2.81	2.57	3.35	4.29	2.39	2.14	4.67	3.02	2.49	4.81	3.32	1.8	3.83	4.17	3.46	2.43	1.73	1.29	3.97	2.01	3.57	3.03	2.43	0.87	2.74	3.3	3.32	0.5	1.62	3.91	2.84	1.7	1.93	1.88	2.88	2.43	0.92	5.06	3.14	2.93	3.23	4.35	1.5	2.33	3.34	2.18	3.1	3.83	3.97
ENSG00000040608	3.27	2.04	5.14	1.37	1.31	1.41	2.78	1.87	0.43	2.07	0.665	1.08	1.36	1.26	0.15	2.49	3.46	4.2	3.44	1.49	1.47	0.48	4.91	1.09	3.47	3.08	0.87	0.83	0.82	1.18	0.99	4.32	3.61	5.09	0.24	3.27	2.68	2.68	1.17	2.28	2.02	1.9	3	1.3	1.03	3.09	2.11	0.94	0.88
ENSG00000040633	7.75	8.43	11.87	10.62	10.83	10.21	8.41	17.88	17.41	11.35	7.68	7.83	10.43	15.11	9.04	8.69	6.85	5.38	11.6	7.17	8.02	13.11	13.44	10.19	6.37	13.47	6.96	10.24	5.6	12.82	5.08	9.74	8.72	7.31	0.21	9.31	11.44	12.01	11.3	8.29	11.17	16.54	6.41	9.45	10.21	7.5	10.28	8.64	11.67
ENSG00000040731	0.03	0.03	0	0.28	0.09	0	0.47	0.01	0.06	0.01	0.23	0.02	0	0.24	0.15	0.08	0.03	0.01	0.31	0.3	0.04	0.02	0.04	0	0.06	0	0.03	0	0	0.01	0.01	0.11	0.26	0.04	0	0.02	0.01	0.06	0.05	0.17	0.03	0.35	0	0.05	0.06	0.42	0.53	0.01	0.02
ENSG00000040933	5.2	9.38	6.01	13.92	3.24	7.06	7.44	10.71	2.16	6.42	9.775	2.2	6.08	7.36	4.93	7.07	8.12	2.67	6.67	6.92	7.13	10.2	3.92	2.52	8.1	8.32	7.62	2.78	0.37	8.91	5.87	8.79	7.64	6.88	0.19	5.97	3.39	7.72	6.15	5.97	6.46	7.48	9.22	9.55	7.23	6.69	7.07	8.8	9.89
ENSG00000041353	40.57	7.65	5.32	6.01	15.81	2.46	10.43	38.21	0.33	13.65	2.99	5.28	6.07	6.85	3.73	6.28	19.24	6.69	9.47	5.51	16	12.47	10.48	3.6	12.99	11.18	8.64	10.28	5.14	6.22	7.82	10.73	16.79	15.34	0.23	8.83	18.75	9.81	19.64	18.92	13.1	21.9	45.23	14.08	17.22	20.23	13.97	12.07	8.49
ENSG00000041357	84.07	40.75	51.31	92.36	39.36	23.98	46.1	122.49	72.68	116.2	37.325	75.18	38.7	76.19	146.4	43.96	39.92	23.11	54.26	44.34	24.09	86.36	52.99	206.51	31.74	34.95	26.76	132.64	8.94	46.24	31.6	43.31	59.11	47.95	0.7	33.21	216.58	44.31	47.1	43.46	46.77	44.05	45.36	50.11	67.84	58.93	76.51	40.44	89.15
ENSG00000041515	0.17	0.24	0.04	0.26	0.07	0.24	0.19	0.04	0	0.02	0.2	0	0.16	0.09	0.03	0.08	0.04	0.02	0.24	0.15	0.17	2.64	0.08	0.15	0.39	0.02	0.19	0.01	0	0.11	0.1	0.14	0.15	0.17	0.31	0.1	0.15	0.14	0.28	0.07	0.14	0.1	0.03	0.17	0.05	0.4	0.16	0.14	0.1
ENSG00000041802	13.46	13.83	9.44	14.53	8.7	15.35	11.98	13.3	9.78	19.59	13.12	9.38	10.43	18.61	14.31	18.41	15.07	15.53	9.77	12.65	7.09	30.17	14.88	10.2	9.39	10.85	11.84	6.88	1.22	21.49	15.05	10.62	13.52	12.32	0.75	8.26	16.57	12.3	12.36	15.86	11.54	12.33	22.03	12.52	15.57	17.38	16.83	16.89	17.19
ENSG00000041880	10.94	13.19	5.8	6.9	5.04	19.55	11.34	11.17	3.98	5.22	6.375	3.79	7.4	8.96	2.1	3.66	10.01	8.61	4.95	7.25	4.5	5.01	6.44	1.91	13.53	11.06	12.81	4.74	0.48	4.05	4.97	7.52	11.92	5.78	0	11.98	6.99	8.82	4.59	15.5	4.27	6	7.51	9.57	15.92	8.76	11.75	6.04	4.8
ENSG00000041982	4.64	6.96	6.21	32.4	6.9	4.67	6.37	0.29	1.18	9.79	61.92	0.16	19.2	12.15	38.55	11.73	2.27	1.43	2.23	49.7	28.15	2.87	5.16	1.67	6.71	3.49	72.07	1.35	12.86	6.39	80.45	1.87	2.25	8	0.54	6.85	0.32	13.96	3.64	4.2	148.25	16.45	4.31	96.08	72.09	11.19	18.89	10.42	196.88
ENSG00000041988	3.92	3.95	5.6	4.26	2.91	2.63	3.11	17	3.85	3.9	4.725	2.86	3.77	3.56	3.91	4.36	5.12	5.37	5.57	4.04	2.9	3.83	4.08	4.86	3.82	2.94	3.56	3.98	0.27	6.42	5.28	4.43	9.45	4.48	82.09	5.8	5.71	6.86	2.56	3.37	5.93	5.37	3.03	3.47	6.67	3.32	5.74	4.17	5.27
ENSG00000042062	0.23	0.17	0.11	1.51	0.21	1.6	0.37	0.54	0.05	0.29	2.235	0.59	0.88	0.54	0.48	0.52	0.43	0.04	0.27	0.5	0.18	0.34	0.26	0.08	0.86	0.33	0.71	0.11	0	0.38	0.61	0.2	0.25	0.67	5.34	0.42	0.2	0.65	0.3	0.69	1.53	0.57	0.41	1.86	0.56	0.37	0.33	0.48	0.99
ENSG00000042088	6.26	4.95	6.59	4.15	3.68	6.07	5.12	14.63	14.07	8.61	6.52	5.22	3.44	6.67	11.56	5.78	6.64	5.38	4.42	5.75	3.81	10.2	7.34	8.9	5.52	3.1	4.75	5.69	3.5	9.25	3.62	3.29	4.51	5.03	0	4.05	6.16	6.61	5.94	5.15	4.46	6.5	2.94	6.45	7.01	4.96	6.68	7.08	4.9
ENSG00000042286	4.2	3.93	2.29	4.04	2.27	5.99	2.37	6.84	0.91	3.73	3.2	3.3	3.99	5.25	2.64	3.15	3.15	4.15	2.63	2.76	1.64	1.9	3.16	2.71	4.89	3.38	1.8	2.39	0.62	3.9	2.33	5.81	6.36	2.36	0.59	3.78	2.12	7.93	2.45	4.16	2.38	4.22	3.59	3.97	4.72	3.24	3.6	2.63	3.77
ENSG00000042304	0.03	0.15	0.01	0.1	0.04	0.59	0.19	0.08	0.01	0.05	0.775	0.02	0.4	0.34	0.11	0.16	0.2	0.01	0.04	0.07	0.1	0.16	0.14	0.02	0.12	0.05	0.24	0.01	0	0.06	0.22	0.07	0.13	0.18	8.13	0.16	0.03	0.11	0.11	0.41	0.09	0.06	0.16	0.05	0.1	0.09	0.03	0.25	0.14
ENSG00000042317	4.94	4.55	6.78	3.12	3.48	5.64	6.45	3.87	1.43	4.37	3.685	0.82	2.49	4.84	4.16	5.06	4.23	3.86	3.44	2.68	3.48	5.65	2.79	2.31	2.39	1.83	3.48	0.85	0	4.11	2.61	2.57	2.42	4.69	9.45	2.32	6.52	3.15	6	6	3.23	4.74	3.22	4.55	5.18	3.67	4.04	6.06	2.99
ENSG00000042429	13.75	12.97	8.07	10.49	11.92	19.41	12.02	17.24	5.49	18.44	16.985	5.27	14.56	20.83	11.76	15.53	16.7	8.82	11.48	16.35	8.63	11.6	18.72	6.21	12.71	9.8	12.05	3.96	1.06	17.78	13.82	12.37	16.2	16.91	38.93	10.59	23.61	13.78	16.03	19.94	11.36	12.29	15.73	15.31	14.95	14.05	17.04	20.64	10.86
ENSG00000042445	35.03	14.43	17.84	15.59	49	31.13	27.81	30.2	11.22	24.61	8.375	14.68	21.74	20.3	17.49	20.92	37.82	31.72	44.23	14.29	26.74	18.11	18.87	16.8	23.05	36.57	30.94	13.07	2.39	33.78	2.26	37.68	56.77	26.97	7.55	35.31	12.31	23.52	32.96	32.27	13.54	12.86	56.05	27.97	51.7	29.18	27.72	21.38	19.06
ENSG00000042493	113.85	78.31	171.47	120.67	177.95	65.24	94.21	170.07	29.41	98.66	31.31	123.77	127.56	80.17	140.48	51.75	132.04	51.68	103.34	144.89	105.49	42.77	136.38	77.53	65.67	78	101.92	276.41	42.4	61.81	88.6	135.27	139.16	99.55	0	196.54	84.53	97.04	130.55	104.92	82.68	102.15	32.33	125.77	88.33	59.97	122.51	74.14	85.42
ENSG00000042753	40.98	31.02	58.49	61.2	54.1	14.79	37.31	46.58	153.35	35.71	23.51	44.97	23.2	21.56	45.54	26.98	48.11	61.81	46.51	45.08	30.75	40.85	47.26	46.87	18.85	43.24	46.92	174.32	24.86	45.75	39.82	29.12	56.45	21.7	0	33.47	106.87	46.87	30.23	23.88	39.9	41.98	33.03	23.99	36.56	32.25	67.38	42.44	53.76
ENSG00000042781	0.02	0.02	0.03	0.04	0	0.06	0.08	0	0	0.01	0.07	0	0	0.04	0	0.02	0.04	0.01	0.02	0.02	0	0.32	0.01	0.01	0.02	0	0.05	0	0	0.01	0.01	0.02	0.06	0.03	1.06	0	0.01	0.01	0.05	0.03	0	0.02	0.02	0	0.01	0.11	0.05	0.01	0.01
ENSG00000042813	0.01	0	0	0.01	0	0	0.02	0	0	0	0	0	0.09	0.05	0.01	0	0	0	0.03	0.05	0.03	0	0	0	0	0	0	0	0	0	0	0.01	0	0	0	0	0	0.02	0	0	0	0	0	0.03	0	0.04	0	0	0
ENSG00000042832	0.16	0.4	0.43	0.44	0.2	0.54	0.41	0	0	0.08	2.245	0.06	0.12	0.26	0.13	0.12	0.24	0.19	0.37	0.58	0.33	0.9	0.11	0.28	0.09	0.12	0.28	0	0	0.25	0.56	0.27	0.32	0.43	0	0.43	0.06	0.41	0.15	0.57	0.26	0.11	0.11	0.15	0.23	0.37	0.49	0.22	0.38
ENSG00000042980	38.43	79.17	11.39	19.32	8.34	23.74	53.03	0.09	0.05	43.28	10.68	0.83	51.82	39.43	7.57	40.4	43.43	19.54	59.51	12.12	18.87	7.83	4.16	6.73	21.41	37.92	10.13	3.82	0	23.64	13.62	18.21	20.21	136.13	3.95	8.67	12.48	12.06	36.3	91.23	28.08	47.83	23.46	41.27	110.6	53.68	123.14	94.17	28.46
ENSG00000043039	4.53	0.45	0.19	2.59	0.92	1.05	0.67	2.55	0.03	1.26	1.225	1.32	5.21	4.19	2.17	9.5	6.07	7.53	3.06	1.93	2.23	1.71	6.47	0.14	5.62	10.21	2.52	0.59	0.56	2.37	4.97	10.21	2.98	1.59	0.47	1.98	10.4	13.06	5.04	6.34	1.79	6.18	13.98	1.3	15.77	5.81	4.3	10.64	4.53
ENSG00000043093	22.33	20.27	20.04	24.3	14.22	10.76	20.48	24.04	7.81	29.52	16.535	14.46	15.73	23	16.69	25	16.35	11.93	13.24	11.5	9.15	22.3	18.96	10.67	10.87	5.74	11.33	11.91	0.76	24.83	16.08	14.73	15.57	20.53	7	11.69	36.37	13.04	18.21	20.37	12	16.66	16.18	14.66	20.01	26.86	24.36	19.4	28.44
ENSG00000043143	9.59	13.98	9.32	16.9	21.47	26.11	14.46	26.5	10.61	14.95	8.845	13.3	7.82	10.15	8.17	11.77	18.14	13.44	11.84	11.58	17.42	19.73	7.51	18.86	16.08	5.13	12.81	17.27	12.33	12.07	10.22	12.58	15.59	11.95	0	14.19	14.25	12.14	10.12	26.82	7.57	20.83	7.79	19.16	21.26	14.94	14.35	29.01	14.86
ENSG00000043355	0.14	0.01	0.55	0.44	0.39	0.18	0.01	2.2	0.47	0	3.05	0.06	0.46	0.73	0.18	0.49	0.01	0.07	0	0.32	0	0.01	1.13	0	0.79	1.36	0.68	0.12	0.05	1.08	0.04	0.5	0.24	0.09	0.14	0.02	0.11	0.02	0.74	0.61	0.16	0.11	0.07	1.17	0	0.99	0.29	0	0.46
ENSG00000043462	13.85	13.1	9.33	17.98	4.13	7.62	9.63	0.01	0	10.9	12.58	0	6.73	13.44	10.55	10.53	4.21	2.7	20.67	5.14	8.74	7.47	4.98	0.04	9.53	9	7.52	0	0	13.96	16.13	5.4	6.58	7.24	0	6.89	0.02	12.87	13.78	16.53	12.14	5.23	9.66	9.76	8.81	7.83	11.25	14.96	14.39
ENSG00000043514	7.35	6.04	5.14	9.54	4.95	9.44	5.79	7.32	6.15	7.62	8.09	4.49	7.61	6.31	13.87	6.69	7.28	5.17	5.95	7.04	3.26	14.13	11.17	6.82	5.68	4.12	4.09	4.4	2.17	5	8.07	7.46	6.88	9.01	0	4.99	13.27	7.58	6.47	9.91	6.41	9.81	5.95	6.09	7.81	5.2	8.41	7.93	10.65
ENSG00000043591	0.02	0.21	0.07	0.43	2.84	0.57	0.27	1.64	0.01	0.28	0.14	0.26	0.28	0.24	0.03	0.48	0.87	0.06	0.19	0.21	0.09	2.43	0.26	0.11	0.8	0.57	0.11	0.2	0.05	0.58	0.1	1.12	0.99	0.84	0	1.46	0.12	0.13	0.17	0.08	0.24	0.13	0.11	0.22	0.51	0.64	0.49	0.16	0.39
ENSG00000044012	0.92	0	0	0.05	1.41	0.11	0.29	0	0	0.11	0	0.42	0	0.7	0.02	0.26	0	0	0.12	0.14	0.41	1.5	0	0	0.15	0	0.36	0.05	0	0.26	0.07	1.59	0	0.65	0	0.7	0.03	1.12	0.07	0.06	0.14	0	0	0.41	0.15	0	0	0	0.05
ENSG00000044090	10.02	3.89	4.41	11.8	3.4	9.85	4.78	21.31	2.24	3.69	7.66	2.65	6.34	4.07	2.67	5.91	9.65	5.55	3.62	6.28	4.19	8.69	4.32	2.24	8.49	8.01	6.16	2.81	1	8.41	7.84	8.97	4.68	2.71	0.32	5.12	5.78	10.48	4.02	5.15	5.4	7.18	4.39	4.51	4.63	4.91	4.62	4.62	4.18
ENSG00000044115	183.84	162.12	120.15	128.92	171.96	100.33	130.78	189.93	38.92	126.76	55.485	64.17	109.34	137.07	68.41	121.05	149.12	122.04	143.63	112.25	103.54	105.57	157.3	86.68	115.65	66.05	162.53	91.13	13.38	90.38	116.83	138.4	153.96	151.34	0.84	178.1	151.42	93.92	144.97	137.84	135.04	148.36	109.66	144.54	152.25	165.46	139.33	150.48	134.34
ENSG00000044446	9.93	8.31	3.16	7.18	4.68	10.84	4.4	5.19	1.17	4.16	12.65	0.65	3.02	5.47	4.47	6.08	7.84	5.47	4.15	3.51	3.05	7.73	4.81	2.5	5.32	9.35	4.23	1.18	0.69	10.29	4.61	6.15	6.05	5.08	3.51	6.18	2.36	5.08	3.79	7.65	4.79	2.46	8.93	3.43	4.95	13.79	5.52	6.73	5.78
ENSG00000044459	2.5	3.31	3.14	2.76	1.17	4.26	4.51	1.12	2.97	4.58	4.785	0.86	2.26	2.72	3.95	2.7	1.16	0.94	1.78	2.05	1.37	2.58	1.11	1.13	1.19	0.52	1.18	0.84	0.65	1.65	2.04	1.62	2.12	3.85	1.03	1.06	1.25	2.19	5.3	3.93	2.08	2.87	3.02	5.27	2.19	4.16	1.99	4.86	2.88
ENSG00000044524	6.07	18.56	7	7.9	5.14	3.99	40.08	0.03	0.36	15.25	6.805	0.03	1.54	13.23	2.22	9.51	12.69	2.04	12.27	5.19	2.9	5.08	6.35	1.51	6.44	1.56	5.02	0	0	14.17	3.42	14.38	6.25	3.47	0.07	6.1	0.62	21.45	5.39	22.15	2.13	14.17	0.84	9.19	12.2	7.67	15.33	6.31	2.57
ENSG00000044574	121.01	55.33	88.9	116.82	85.46	43.89	46.79	81.77	23.01	154.98	61.245	31.91	81.99	165.31	84.79	89.34	55.17	27.21	56.21	94.77	44.55	88.15	98.17	33.53	73.42	102.32	70.09	18.47	9.62	161.95	113.82	122.28	67.5	79.33	0.54	69.29	51.14	91.8	131.94	97.75	120.64	77.73	185.99	69.79	107.26	124.56	90.71	91.26	87.98
ENSG00000046604	76.24	59.98	36.01	82.77	125.83	20.41	47.88	54.59	1.96	25.23	15.365	37.25	51.32	68.59	224.38	35.91	59.36	72.79	34.7	58.56	50.14	39.42	181.88	23.19	40.27	47.44	128.57	21.26	6.74	32.78	65.65	23.48	56.75	472.04	5.09	43.51	178.09	31.06	56.61	80.85	86.76	64.97	34.16	207.86	48.55	125.71	66.91	178.38	84.07
ENSG00000046647	11.98	5.5	4.47	6.81	4.76	6.69	3.39	5.06	3.47	5	7.69	3.11	3.52	8.46	5.09	8.31	6.04	5.59	6.81	5.04	5.66	7.88	4.1	1.87	6.64	11.6	9.5	2.09	0.13	12.91	4.57	17.03	6.04	6.2	0	4.65	6.74	7.75	5.49	4.08	5.52	6.72	9.75	5.89	8.93	10.65	4.41	5.62	5.88
ENSG00000046651	11.13	13.48	4.7	9.09	6.16	32.28	8.17	9.26	3.03	8.82	17.86	5.07	8.41	20.61	6.9	11.69	9.32	6.81	8.96	6.2	4.44	12.39	5.84	6.1	9.67	10.78	10.68	4.78	0.84	12.55	7.2	19.44	10.23	12.61	1.76	7.17	9.41	9.45	9.51	9.94	7.68	12.48	10.59	11.55	15.91	16.78	10.39	15.14	10.32
ENSG00000046653	0.33	0.66	0.8	1.75	0.25	0.12	0.45	0.04	0.07	0.83	1	0	0.92	0.58	2.01	1.03	0.86	0.34	0.58	1.4	2.22	0.89	0.69	0.09	0.25	0.29	2.21	0	0	0.6	0.86	0.2	0.58	0.77	9.37	0.5	0	0.56	0.51	0.3	1.83	0.61	0.04	0.38	1.75	0.42	0.65	0.54	3.98
ENSG00000046774	0	0	0	0.07	0.01	0	0	0	0	0	0	0	0.01	0.07	0	0	0	0	0	0	0	0.01	0	0	0	0	1.83	0	0	0	0	0	0	0	0	0	0.57	0.01	0	0	0	0	0	0	0	0	0	0	0
ENSG00000046889	1.46	3.59	1.43	2.34	1.24	1.69	10.01	0.01	0	2.99	2.4	0	1.28	5.31	2.11	3.48	3.95	0.61	2.55	1.49	3.27	2.04	1.07	0	2.25	0.73	2.05	0	0.01	3.02	2.87	3.37	1.89	1.67	0.26	1.74	0.02	3.59	2.25	4.9	2.08	2.93	0.89	2.85	3.76	3.28	1.86	2.24	0.51
ENSG00000047056	2.94	6.09	2.42	5.12	4.55	9.52	4.34	10.6	1.17	3.55	4.535	1.39	4.05	3.43	2.4	3.44	4.91	5.32	3.87	3.52	4.17	6.85	1.94	1.76	2.92	2.41	3.23	3.24	0.67	3.11	5.04	5.87	4.92	3.54	0.09	3.05	3.17	4.89	3.86	4.9	2.95	4.23	4.87	4.38	4.55	3.75	2.82	4.81	3.6
ENSG00000047188	10.23	8.6	4.18	8.68	4.54	10.68	8.89	3.8	2.32	6.51	8.23	1.7	5.63	11.21	8.11	9.06	8.64	3.73	5.53	4.61	6.21	6.09	3.87	2.67	4.97	2.24	3.98	1.75	0.5	6.44	6.16	3.96	8.08	11.29	1.3	5.6	5.14	6.23	6.3	12.12	6.54	6.55	8	6.53	9.68	7.81	8.16	11.36	11.43
ENSG00000047230	11.93	10.29	6.16	9.65	5.97	10.12	6.39	6.75	1.29	11.28	4.875	1.39	4.5	13.03	6.15	7.54	6.56	7.42	4.26	4.4	4.48	10.65	7.3	4.41	4.89	8.26	4.1	3.36	0.39	15.75	4.1	9.9	6.98	10.53	0.48	5.54	9.75	7.56	7.31	5.72	5.61	12.99	6.47	8.39	11.51	14.48	7.58	9.63	3.57
ENSG00000047249	10.79	20.77	17.86	22.85	27.61	10.48	23.82	38.48	16.05	18.35	11.945	10.74	16.57	26.26	27.39	15.34	12.84	9.53	19.13	10.61	13.82	16.39	17.34	11.24	11.58	8.08	13.85	6.84	2.5	25.73	13.16	15.56	18.03	22.67	0.75	14.87	28.9	25.19	16.56	14.85	20.31	20.41	13.24	34.08	24.08	19.55	20.08	18.74	29.45
ENSG00000047315	41.96	35.09	27.99	23.51	19.63	19.78	29.66	35.51	15.62	35.94	25.9	19.24	23.5	27.75	25.43	32.46	20.6	37.75	23.49	18.22	14.48	46.47	20.63	28.85	24.07	26.93	26.09	22.9	2.91	43.97	24.58	33.09	22.88	22.5	10.86	21.12	66.35	27.32	29	30.64	20.91	27.03	30.38	21.24	41.04	33.34	37.01	36.93	32.58
ENSG00000047346	8.39	15.21	4.34	12.7	4.56	23.71	13.89	7.45	0.5	7.09	13.52	0.57	15.1	22	6.84	14.85	11.19	4.37	6.53	10.7	9.09	13.77	9.58	1.46	9.23	4.69	10.97	2.52	0	6.23	13.18	6.78	7.66	19.11	0	9.75	15	9.4	11.37	14.7	10.4	11.44	8.63	13.47	17.67	12.27	6.59	11.78	12.73
ENSG00000047365	8.75	16.26	7.38	16.03	7.26	19.06	11.36	11.35	0.19	9.74	12.15	3	12.5	16.44	5.51	9.24	6.84	8.06	9.69	8.46	5.83	14.56	6.74	4.11	6.89	2.34	11.95	5.41	0.32	9.02	13.15	5.96	6.93	16.98	0.06	11.69	19.98	7.74	9.99	12.94	9.7	13.18	9.17	23.4	9.22	11.5	12.61	11.12	13.2
ENSG00000047410	27.28	43.01	35.03	38.39	15.72	46.68	29.06	48.33	13.41	55.07	32.89	9.14	32.14	39.6	33.89	32.29	51.67	28.69	26.9	22.38	22.08	43.05	25.15	19.86	24.76	20.41	21.69	10.53	2.07	32.41	29.31	29.54	29.43	30.64	6.57	24.91	25.36	28.97	44.37	52.53	23.53	58.39	34.07	33.29	36.09	42.82	38.1	75.18	27.23
ENSG00000047457	9.26	16.82	51.03	150.85	24.54	123.38	6.96	0.76	0	81.1	14.405	0.01	4.89	35.74	14.35	3.51	1.55	0.63	1.05	53.22	0.93	1.58	15.38	5.8	9.45	56.99	130.55	0.01	0.06	15.75	156.78	170.45	7.98	204.04	49.86	14.73	1.36	6.94	1.86	255.27	39.96	48.13	0.07	32.9	23.55	367.25	140.05	3.01	36.25
ENSG00000047578	7.36	7.24	3.75	6.72	5.73	12.75	6.72	7.01	1.34	3.77	8.145	2.61	6.57	11.45	2.85	6.61	7.24	3.09	7.32	6.61	5.61	7.25	5.53	1.91	7.14	4.67	10.05	2.55	1.13	5.25	5.66	6.85	11.73	9.61	0.06	7.46	4.03	9.52	8.65	7.96	6.3	10.72	10.43	9.13	9.44	7.56	5.68	6.09	5.62
ENSG00000047579	4.03	4.5	3.33	5.07	4.05	2.84	4.37	3.66	2.01	5.05	4.24	1.18	5.27	7.94	3.77	6.04	8.91	5.52	3.84	4.14	3.39	5.59	3.92	1.55	5.84	4.15	4.45	1.05	0.32	9.27	3.58	3.31	5.22	2.74	0	5.07	2.79	4.23	4.92	3.41	3.9	7.33	5.13	4.25	3.1	4.07	4.65	10.75	2.36
ENSG00000047597	2.99	2.15	2.75	2.23	0.68	3.34	2.97	0.45	0.07	4.83	0.405	1.67	0.24	4.29	0.55	0.66	6.06	4.6	1.24	0.73	0.75	6.75	0.74	0.73	0.86	1.96	1.04	1.46	0.03	4.17	0.3	1.47	4.31	2.62	0	2.77	1.43	1.21	0.46	0.82	1.64	1.6	1.06	4.42	9.75	0.63	5.56	5.92	0.59
ENSG00000047617	0.41	0.41	0.25	0.47	0.29	0.1	1.37	0	0.03	0.71	0.705	0	0.4	0.98	0.5	0.29	0.45	0.18	0.49	0.52	0.38	0.57	0.24	0	0.38	0.53	0.42	0	0	0.49	0.97	0.54	0.29	0.56	0	0.45	0	0.69	0.49	0.63	0.62	0.34	0.19	0.33	0.78	0.68	0.21	0.15	0.64
ENSG00000047621	5.45	7.79	9.12	11.28	8.23	8.5	8.86	4.88	9.77	9.51	11.04	6.81	6.28	9.41	10.62	6.88	4.81	2.47	5.11	6.66	9.51	19.93	6.35	7.18	3.96	2.13	5.67	6.9	1.45	7.75	7.71	4.78	7.81	10.84	25.3	2.73	12.2	5.99	9.67	8.1	8.49	4.98	4.96	9.79	6.73	9	10.63	10.08	8.54
ENSG00000047634	2.18	5.05	1.46	3.07	1.41	7.33	2.29	4.36	3.74	2.92	2.235	1.81	1.98	7.48	3.07	2.15	4.81	1.69	1.68	2.83	1.75	4.67	1.35	3.17	1.27	4.93	1.52	1.78	0	12.76	2.16	1.47	2.66	1.94	0.16	2.03	3.96	1.03	2.78	2.34	2.73	3.23	5.51	2.3	3.03	6.79	3.16	7.98	2.1
ENSG00000047644	4.15	9.34	4.24	11.28	8.92	10.09	6.59	2.03	1.3	7.65	8	2.28	5.8	10.56	3.22	10.11	6.17	6.07	7.63	7.8	8.91	5.62	5.31	4.97	4.35	11.05	13.02	3.63	0.45	13.33	9.64	6.05	7.23	6.29	0	7.58	5.92	11.3	8.75	6.54	8.06	8.55	2.68	6.63	8.3	7.81	6.49	9.13	11.2
ENSG00000047648	0.93	9.22	1.31	1.29	2.86	6.76	2.13	0.24	0.01	1.77	1.245	0	0.89	3.74	1.09	1.48	4.65	10.24	2.41	1.11	1.53	2.38	0.84	0.1	1.35	7.67	2.8	0.06	0	7.29	1.54	7.62	6.26	6.69	0.48	2.95	0.43	1.58	1.19	2.7	1.4	2.55	0.21	0.9	4.73	9.98	2.64	5.93	0.98
ENSG00000047662	0.01	0	0	0.08	0.01	0.03	0.02	0	0.01	0.08	0.025	0	0.01	0.01	0	0.02	0.01	0	0.01	0	0.02	0.02	0	0.02	0	0	0.01	0	0	0	0.01	0.01	0.02	0	38.55	0.01	0.02	0.01	0.01	0.01	0.03	0.03	0.01	0.01	0.03	0	0.01	0.04	0.03
ENSG00000047849	36.86	50.9	44.86	31.9	32.36	38.92	61.5	11.4	18.96	44.16	39.65	5.91	51.28	35.33	26.52	48.53	44.29	29.97	27.49	37.6	32.78	39.62	33.37	5.82	36.84	37.82	46.27	12.87	3.9	29.61	34.26	24.53	40.3	43.9	2.82	44.32	11.82	45.02	43.36	59.1	46.81	37.26	38.21	55.62	61.65	43.27	38.85	47.48	40.54
ENSG00000047932	10.24	16.29	19.47	12.12	10.25	6.17	10.84	13.21	4.69	16.29	15.755	3.67	8.07	13.34	13.98	10.28	14.42	4.84	7.44	8.77	5.63	12.75	13.9	8.41	6.28	3.33	6.51	3.28	1.41	9.42	7.17	7.79	7.39	13.69	1.04	4.04	11.25	7.26	14.66	14.36	8.96	9.17	6.61	14.48	8.93	8.41	14.55	15.02	12.87
ENSG00000047936	2.53	0.07	0.12	1.11	0.04	0.03	1	0.03	0	3.79	2.705	0	0.01	0.27	5.72	2.27	1.29	0.02	0.2	0.22	0	0.03	0.06	1.71	3.16	1.06	0.89	0	0.27	0.02	0.27	0.07	0.03	2.6	0	0.04	0.01	0.21	0.03	3.85	0.25	0.22	0.51	0.23	0.05	0.75	0.14	3.56	1.81
ENSG00000048028	6.62	4.16	4.26	8.27	3.85	4.31	5.96	11.35	4.42	7.49	8.095	3.32	3.83	7.53	7.99	5.09	4.5	3.51	3.61	4.64	3.78	7.57	6.79	5.11	6.96	9.54	3.73	1.86	1.62	9.1	6.01	4.77	5.02	4.58	0.36	3.99	7.36	6.26	4.24	8.25	4.93	6.43	3.42	8.86	7.84	4.43	10.44	10.04	5.32
ENSG00000048052	7.91	8.89	11.25	15.44	5.05	6.9	18.15	8.28	6.37	7.14	7.08	5.46	17.02	25.53	3.48	9.74	8.04	11.82	9.53	4.12	3.35	0.79	5.66	17.64	8.01	1.47	5.06	7.23	0.96	6.16	10.46	3.71	5.01	12.7	3.7	11.13	18.87	9.39	7.63	7.35	14.15	7.73	2.2	66.59	23.96	4.61	15.04	9.7	9.48
ENSG00000048140	22.39	12.87	7.28	18.09	11.09	11.15	11.18	7.56	18.64	11.85	12.33	16.21	10.52	11.57	10.05	10.22	8.61	17.87	14.18	9.48	13.06	9.26	6.58	13.83	11.03	6.71	17.25	16.6	3.1	9.62	9.25	17.41	19.36	9.67	0	10.76	18.23	21.89	8.8	15.09	10.02	10.22	16.27	16.2	19.96	26	12.96	11.5	24.04
ENSG00000048162	6.95	6.43	4.24	6.2	6.16	9.27	2.9	12.98	30.85	7.08	4.4	17.84	8.28	5.63	32.91	5.49	9.84	10.19	9.38	3.75	4.25	9.44	9.46	18.69	4.94	3.83	5.97	15.63	11.17	11.5	6.16	14.11	10.23	6.17	45.44	5.28	16.53	7.58	5.81	8.86	5.32	6.09	14.42	8.59	10.11	13.71	9.64	8.9	10.62
ENSG00000048342	4.27	4.24	5	5.17	2.65	5.04	8.41	1.94	3.17	4.35	6.245	0.88	4.79	4.6	3.49	4.36	1.67	2.1	3.35	3.73	4.61	1.97	3.3	2.71	3.14	2	5.11	2.16	0.48	2.77	2.75	2.64	4.45	3.93	31.96	1.87	3.38	6.61	3.61	7.3	3.81	3.99	12.29	4.11	7.48	3.9	5.48	3.53	2.25
ENSG00000048392	7.02	12.12	11.6	33.68	12.87	4.69	10.51	11.66	4.94	10.22	7.87	1.66	6.81	10.55	10.55	8.98	8.04	8.13	7.93	6.88	13.34	8.94	6.26	5.64	5.22	3.15	9.39	1.09	0.27	16.12	10.45	16.99	9.57	13.89	0	6.48	5.74	12.76	12.06	11.99	8.27	9.87	5.95	11.61	9.62	10.92	13.51	9.65	32.31
ENSG00000048405	11.01	16.35	8.44	8.45	7.58	18.69	12.41	11.1	4.68	11.73	9.27	3.5	12.66	22.17	7.8	15.21	12.93	13.16	9.37	8.63	6.6	19.68	5.83	3.8	7.43	5.05	5.53	5.19	2.29	14.82	9.59	11.62	12.54	13.75	0.1	8.78	6.37	8.61	13.25	16.62	4.16	12.32	17.61	16.3	18.55	15	10.8	17.08	13.55
ENSG00000048462	0.3	1.66	0.17	0.89	0.06	0.13	0.04	0	0	1.79	2.705	0	0.53	0.04	0.09	0.65	0.24	0.15	0.39	0.04	0	0.2	0	0	1.17	0.18	0.12	0	0	2.81	0	0.42	0.42	0.03	0	0.17	0	1.06	0	0.03	0.17	0.45	0	0.1	0.04	0	0.42	0.54	0.13
ENSG00000048471	5.24	8.61	4.18	8.58	6.23	22.28	8.09	0.96	0.85	5.62	15.96	1	9.21	12.78	4.7	7.56	7.66	2.35	7.8	10.34	9.3	8.3	4.89	1.39	6.92	4.89	6.43	2.36	0.76	6.15	11.3	5.04	6.36	12.17	12.51	7.58	2.27	8.58	9.51	9.54	8.05	5.91	9.74	8.63	6.83	8.42	4.6	6.86	8.36
ENSG00000048540	0.62	1.88	1.06	0.86	0.75	0.02	2.33	0.02	0	0.74	2.12	0	0.22	1.09	1.11	3.24	1.27	0.22	1.08	0.24	1.7	0.99	0.12	0	1.37	0.41	0.84	0.04	0	0.88	0.11	1.37	1.44	0.41	0.48	0.67	0.01	1.96	0.91	0.9	0.51	2.56	0.02	0.41	2.68	0.79	0.75	0.64	0.09
ENSG00000048544	17.79	16.63	18.18	23.15	10.82	15.6	17.29	119.25	18.14	24.97	11.665	15.37	10.19	15.21	43.3	16.33	13.14	24.39	7.84	11.27	6.6	17.47	21.14	27.31	8.91	11.36	10.08	42.37	2	22.21	12.42	14.36	9.84	11.37	1.62	12.13	46.21	14.74	15.19	11.96	16.43	21.14	24.71	19.19	12.81	20.01	22.27	17.36	18.51
ENSG00000048545	0.05	0.02	0.05	0.18	0.05	0	0.06	0.02	0	0.08	0.055	0	0.08	0.03	0.04	0.11	0.02	0	0.2	0.1	0.07	0.03	0.1	0	0.03	0.06	0.02	0	0	0.03	0.35	0.02	0.06	0.08	0	0.05	0.01	0.03	0.09	0.02	0.38	0.06	0	0.06	0.05	0.11	0.11	0.16	0.24
ENSG00000048649	20.61	20.64	24.69	22.13	14	28.2	20.44	29.04	5.14	21.55	27.7	5.85	26.13	36.51	10.7	24.61	17.44	13.88	14.61	28.57	13.39	15.23	29.01	6.09	15.77	16.07	14.83	5.57	0.91	22.51	18.61	17.09	20.62	27.1	2.55	16.2	19.55	23.1	22.41	24.79	19.95	20.17	22.6	31.32	21.08	25.41	22.28	27.9	15.31
ENSG00000048707	11.56	16.75	6.55	8.34	7.25	20.48	10.13	16.52	2.13	8.04	11.135	1.93	8.76	12.86	5.63	13.03	16.87	19.96	9.4	8.49	7.66	10.06	5.7	5.23	11.2	5.47	13.5	2.8	0.62	16.64	10.08	16.64	27.47	12.9	0.07	11.49	4.13	16.71	8.33	11.68	10.25	14.3	16.7	7.33	16.66	10.08	9.49	16.13	13.01
ENSG00000048740	3.3	6.5	4.43	5.12	1.62	2.71	4.4	0.15	0.73	4.93	4.775	0	3.47	3.91	4.15	4.32	2.85	0.77	5.76	1.4	6.33	2.57	1.71	0	3.15	1.62	4.13	0.02	0	7.17	3.87	3.04	2.17	2.45	0	2.75	0.01	3.57	5.99	7.11	7.59	2.71	0.94	3.72	7.24	2.31	3.22	4.71	8.21
ENSG00000048828	50.32	42.58	33.39	39.21	28.53	60.58	42.83	44.3	13.83	74.74	32.085	21.63	36.63	56.99	27.63	54.55	47.96	48.19	67.14	48.85	43.84	88.44	43.29	15.94	49.56	68.77	39.34	22.98	11.93	64.84	37.25	58.75	42.61	34.04	0.77	71.26	21.52	46.33	62.73	42.33	31.11	55.55	120.43	52.51	85.07	63.94	49.6	85.39	60.91
ENSG00000048991	7.77	7.19	4.49	5.42	3.87	16.42	6.1	3.26	3.68	7.01	13.73	1.2	6.56	10.14	5.7	9.83	4.95	6.13	3.53	5.38	3.96	7.48	3.51	1.78	5.35	6.78	4.45	1.97	0.99	6.42	5.24	3.34	5.29	7.79	24.79	2.98	2.73	4.7	9.35	9.8	7.13	5.1	7.98	9.37	7.34	7.68	5.64	10.79	8.14
ENSG00000049089	2.08	5.35	0.93	3.11	0.97	1.87	1.74	0.43	0.17	1.35	10.125	0.95	1.22	2.41	0.13	1.25	2.83	0.12	3.53	1.62	0.94	2.58	1.88	0.46	2.17	1.57	2.07	0.51	0.05	0.9	2.72	6.88	24.04	1.52	6.09	3.26	1.91	4.75	2.28	4.55	2.65	2.23	6.8	1.87	1.95	3.04	1.53	4.42	1.39
ENSG00000049130	20.7	23.51	14.35	11.04	17.38	9.76	24.64	2.16	3.15	58.94	13.19	20.03	25.08	13.88	3.66	21.38	21.81	13.61	6.76	26.44	11.12	16.9	7.63	7.41	9.12	24.71	28.69	14.5	2.63	18.34	3.9	7.83	16.15	28.85	0.26	9.18	19.56	19.51	31.97	23.75	16.76	23.33	18.41	21.22	22.25	73.16	76.64	52.89	20.29
ENSG00000049167	7.34	5.77	4.6	5.67	3.47	4.47	5.21	4.68	5.83	6.77	3.61	4.52	1.92	4.01	5.09	4.39	5.36	6.75	2.8	2.79	2.83	4.3	3.21	6.64	3.08	1.6	2.83	4.5	1.01	4.24	3.13	1.57	4.42	5.09	0.12	2	8.71	4.32	4.79	8.92	3.46	4.37	4.51	7.85	4.6	4.03	5.27	6.47	7.48
ENSG00000049192	1.32	3.99	4.79	8.83	2.61	1.28	3.55	0.76	0.19	1.36	4.65	0.14	2.68	3.98	2.98	4.16	0.87	1.36	2.4	3.15	3.36	2.8	2.88	3.19	1.64	1.57	2.13	0.24	0.28	1.54	3.75	1.01	2.49	6.61	0.34	0.95	2.43	0.98	6.45	1.96	4.47	2.24	0.12	1.61	4.23	2.88	3.12	3.84	4.35
ENSG00000049239	24.1	12.84	12.28	13.65	4.73	22.8	11.13	6.54	0.68	7.07	13.1	3.51	9.13	9.26	4.38	18.49	26.98	11.1	13.27	11.74	8.96	10.01	6.26	4.38	15.27	5.56	11.89	2.5	0.32	13.74	14.87	10.68	21.58	11.94	1.74	13.11	1.8	27.21	11.27	15.07	7.97	36.46	9.36	9.82	18.17	10.88	10.77	21.45	21.19
ENSG00000049245	50.08	57.14	49.19	37.83	25.24	25.9	41.54	123.25	18.85	47.28	25.85	15.97	40.69	47	38.75	34.55	41.51	48.42	40.24	27.52	21.77	24.99	39.37	28.58	28.91	16.05	33.55	38.63	3	45.65	31.65	27.51	82.09	38.02	2.82	50.55	57.12	48.95	34.07	35.16	35.8	78.39	52.01	33.81	69.03	33.93	48.64	46.58	58.67
ENSG00000049246	9	12.63	6.45	1.59	1.73	18.68	7.59	28.78	0.34	7.75	5.8	2.14	3.04	4.36	1.29	6.11	3.62	8.19	4.94	6.67	3.08	3.02	3.51	1.19	5.06	1.31	8.79	5.25	0.33	2.12	2.96	3.13	20.78	4	3.59	9.52	8.49	8	5.62	5.84	2.62	4.95	10.56	1.78	8.41	2.66	3.46	5.31	3.3
ENSG00000049247	0.01	0.86	0.07	0.12	0.04	0.08	0.61	0.25	0	1.23	0.145	0	0.23	1.06	0.06	2.02	0.19	0.06	0.32	0.1	0.6	0	0.44	0.25	0.05	0	0.02	0.52	0	0.18	0.78	0.05	2.52	0.06	75.9	0.27	1.6	0.03	0.07	0.15	0.11	0.02	3.84	0.08	0.08	0	0.13	0.81	0.07
ENSG00000049249	0.38	3.37	1.3	1.03	0.2	0.23	0.42	0.06	0.03	0.62	1.58	0.06	0.97	1.18	0.29	0.69	0.47	0.09	0.5	1.19	0.12	0.69	0.48	1.62	0.96	0.21	0.69	1.62	0	1.12	0.53	0.15	1.48	0.43	0	0.88	1.03	0.7	0.7	0.47	1.37	0.68	0.17	0.63	0.6	0.2	1.35	1.22	0.96
ENSG00000049283	9.61	2.79	0.48	6.08	3.83	6.67	4.61	10.29	0.04	7.95	1.65	4.64	9.21	4.28	1.36	5.78	8.82	3.18	5.48	4.8	2.08	7.93	2.44	2.12	10	6.14	8.21	7.71	1.62	16.73	2.33	0.9	9.18	2.77	0.75	3.77	3.24	6.54	1.29	7.11	2.62	6.08	28.7	8.21	13.97	6.35	8.09	9.7	4.85
ENSG00000049319	0.03	0	0	0.01	0	1.5	0	0.01	0	0	0.015	0	0	0.01	0	0.01	0.06	0.01	0.01	0.02	0	0	0	0.02	0.17	0	0.04	0.01	0	0.02	0.33	0.01	0.09	0.6	0	0	0	0.06	0.01	0.06	0.02	0.01	0.07	0.03	0.01	0.07	0.02	0	0.04
ENSG00000049323	37.32	24.32	38.23	28.28	24.05	8.89	54.83	0.16	1.3	36.16	41.11	0.61	15.47	19.66	40.38	102.39	23.21	13.07	32.49	25.91	61.37	20.55	24.68	1.14	40.82	28.18	58.64	1.32	0.59	33.96	64.25	22.86	42.95	24.83	0.55	33.02	1.51	64.35	58.47	27.06	48.39	24.17	14.06	29.18	56.96	12.53	29.26	52.76	89.83
ENSG00000049449	58.91	29.81	37.32	44.91	33.53	30.81	35.65	79.44	35.68	42.7	42.24	32.48	32.9	64.95	21.76	42.72	11.55	17.52	30.92	52.55	42.54	116.58	51.96	55.59	40.88	39.02	73.33	25.82	4.88	41.88	61.69	27.87	31.61	56.39	31.08	29.55	105.58	58.2	46.25	47.33	59.26	33.81	27.22	88.95	28.97	51.2	58.22	27.85	94.51
ENSG00000049540	11.45	15.47	17.78	5.2	3.68	4.94	40.98	0	0.05	29.05	20.475	0.01	12.27	11.19	2.99	22.84	21.08	11.27	18.98	31.66	92.9	12.33	12.91	0.06	17.49	2.91	25.11	0	0	23.67	5.46	24.94	14.71	4.36	8.66	12.09	0.01	45.73	11.05	19.72	9.53	16.63	0.69	9.62	31.9	10.36	11.05	29.92	4.56
ENSG00000049541	11.9	8.48	10.82	31.25	9.51	7.25	14.24	12.27	20.5	11.68	11.185	21.18	10.81	6.53	15.09	8.05	6.61	11.93	9.9	12.39	4.97	9.76	7.96	28.75	7.71	8.73	7.46	16.06	13.11	7.85	9.19	7.8	9.29	7.98	8.27	6.11	16.81	10.31	6.9	12.24	9.78	15.55	5.78	21.72	11.41	8.48	17.28	12.56	16.58
ENSG00000049618	15.24	14.94	10.77	11.61	8.8	12.89	14.28	3.18	3.07	12.73	12.065	1.92	14.46	19.6	6.34	13.65	18.75	8.8	7.57	14.8	8.03	12.4	12.75	2.97	15.22	5.96	10.92	1.78	1.17	10.47	9.6	12.52	12.88	14.37	0.06	10.3	6.24	14.73	18.27	17.85	13.45	22.75	10.38	16.79	12.5	17.11	11.48	24.9	9.32
ENSG00000049656	44.84	51.02	41.7	42.33	34.5	33.05	54.6	62.33	21.76	52.03	30.73	33.6	28.85	31.43	18.99	42.38	39.13	99.34	40.19	38.25	27.98	54.53	20.3	53.44	36.69	44.91	43.59	39.58	4.44	39.75	35.38	151.26	63.12	36	0.81	43.46	49.23	43.85	24.76	29.1	24.9	22.48	76.05	57.52	42.95	38.04	45.64	37.16	43.61
ENSG00000049759	28.05	8.75	4.41	16.27	28.05	8.6	12.92	9.43	6.97	6.54	10.64	7.09	6.78	18.14	6.3	9.46	13.07	3.63	4.95	5.99	4.99	32.39	6.94	5.79	12.42	8.87	9.07	12.76	5.26	8.59	6.93	6.67	9.51	9.66	0.2	7.8	13.13	11.07	6.5	13.33	9.66	10.41	12.83	12.35	12.54	9.26	9.14	20.21	6.03
ENSG00000049768	0.38	0.39	0.24	0.74	0.17	0.19	0.4	0.04	0.02	0.53	1.255	0	0.48	0.32	0.29	0.47	0.17	0.04	0.5	0.18	0.03	0.39	0.28	0	0.8	0.17	0.49	0	0	0.71	0.33	0.24	0.28	0.28	1.17	0.32	0.02	0.53	0.26	0.61	0.74	0.36	0.06	0.62	0.56	0.25	0.47	0.73	0.74
ENSG00000049769	0.31	1.07	1	2.79	0.55	2.31	0.72	2.19	0.62	0.49	1.37	0.19	0.61	2.5	0.53	0.88	0.43	0.32	0.82	0.99	1	0.7	0.57	1.79	0.65	0.8	2.02	1.1	0.32	0.52	1.11	0.74	1.23	0.82	0	0.98	0.22	0.96	0.68	0.97	0.54	0.73	2.51	1.31	1.29	0.7	0.58	0.45	1.87
ENSG00000049860	179.17	77.84	103.93	79.1	56.42	20.98	96.61	80.23	47.35	140.73	29.08	27.38	29.05	47.85	61.36	55.88	65.93	70.27	69.95	26.14	45.74	58.57	39.91	36.66	64.97	34.38	48.32	20.98	4.01	78.15	40.76	30.41	60.69	44.82	36.91	29.3	78.93	95.01	65.5	60.3	52.3	60.72	79.09	60.22	61.51	46.77	76.98	89.31	101.7
ENSG00000049883	2.13	2.15	2.6	4.49	2.21	2.01	2.59	4.33	2.42	4.84	1.745	2.29	1.63	2.32	4.86	2.45	3.04	2.8	1.6	2.44	1.95	2.03	1.61	3.11	1.91	1.01	2.24	2.41	0.3	2.2	1.97	1.16	3.2	3.18	1.99	1.57	6.61	2.45	2.77	5.05	2.03	2.52	2.34	4.29	3.05	2.25	2.89	3.15	3.38
ENSG00000050030	0.06	0.17	0.16	0.11	0.06	0.01	0.2	0	0.06	0.04	0.155	0	0.15	0.26	0.07	0.13	0.06	0.02	0.29	0.15	0.15	0.06	0.11	0	0.14	0.04	0.38	0	0	0.06	0.08	0.14	0.1	0.11	0	0.05	0.03	0.17	0.16	0.14	0.19	0.18	0	0.09	0.35	0.16	0.21	0.09	0.21
ENSG00000050130	31.62	24.43	24.2	25.1	27.59	12.82	21.55	24.16	26.57	32.36	14.335	14.67	14.46	20.05	20.39	23.78	19.51	21.82	18.36	16.62	17.56	23.37	19	17.57	14.51	7.87	21.65	13.19	1.88	22.55	13.43	14.27	16.33	29.69	10.59	14.32	46.72	18.67	26.65	21.68	23.05	17.74	58.16	28.04	27.18	26.54	29.47	18.42	22.62
ENSG00000050165	46.63	41.69	77.83	33.52	19.09	5.19	63.24	1.38	2.45	59.06	35.035	1.28	17.61	24.5	9.5	65.29	16.69	20.53	39.08	36.43	49.17	29.01	32.52	15.2	31.83	28.05	25.87	3.96	1.1	42	25.37	38.4	36.3	22.42	0	23.2	3.49	64.81	43.83	30.64	46.04	33.76	5.02	32.67	70.53	16.94	41.97	37.74	41.06
ENSG00000050327	11.98	6.8	3.87	5.54	7.41	17.7	8.16	3.74	0.77	5.31	3.38	5.54	10.16	18.98	4.76	8.95	7.14	10.24	14.13	9.29	3.12	6.52	16.04	4.86	7.68	7.35	3.32	5.19	2.79	4.9	3.68	12.34	13.86	6.24	1.74	14.47	3.94	7.69	10.72	13.14	2.51	13.96	18.09	6.72	16.59	3.52	6.01	7.94	17.98
ENSG00000050344	9.07	24.82	11.65	52.53	9.77	8.68	9.71	60.14	15.59	17.34	12.115	13.81	16.11	29.07	6.46	12.8	7.65	23.95	12.17	8.91	3.57	16.19	13.31	15.76	15.64	12.84	13.68	18.28	1.29	17.34	9.94	7.24	15.86	8.4	61.93	12.32	33.54	9.82	10.22	21.78	8.1	19.32	27.66	22.47	19.34	12.86	33.53	24.7	8.08
ENSG00000050393	4.41	9.85	8.91	9.28	4.44	6.01	19.9	16.16	6.04	15.85	6.45	4.48	6.59	10.72	9.84	8.44	9.64	10.45	5.21	5.93	3.84	12.77	9.76	6.16	11.24	10.42	4.58	6.78	0.5	18.13	8.29	6.05	7.86	3.93	1.68	8.01	12.44	6.85	8.77	4.03	6.6	13.45	10.62	7.72	4.93	4.09	7.52	13.84	9.91
ENSG00000050405	43.37	116.87	29.15	23.95	34.56	47.46	75.29	64.07	13.99	54.38	43.735	26.37	61.61	91.43	32.95	59.58	69.18	46.94	97.66	59.71	36.52	62.05	69.52	15.89	29.46	44.54	46.31	42.35	0.41	49.16	20.91	33.36	69.4	64.26	3.67	95.25	84.98	24.9	75.99	34.49	46.74	95.77	99.75	42.52	68.01	106.48	94.67	87.29	43.93
ENSG00000050426	10.71	24.21	13.17	13.96	16.47	25.65	19.55	54.78	8.97	9.6	13.94	7.34	15.28	13.6	10.39	12.54	21.51	25.57	13.56	15.4	13.59	17.49	21.87	4.3	9.1	12.73	9.25	7.18	2.49	16.69	15.83	14.33	23.56	18.04	7.77	15.05	18.35	10.92	16.91	20.46	12.21	28.84	23.01	51.76	14.32	18.03	17.3	20.65	8.52
ENSG00000050438	2.16	1.69	0.56	0.96	0.77	2.47	1.74	0.44	1.21	1.88	2.815	0.07	1.26	1.97	0.62	1.03	3.32	3.26	1.38	1.26	0.81	3.51	0.63	0.06	0.64	1.16	0.93	0.14	0	1.61	0.96	0.56	1.39	1.28	6.9	0.69	0.25	0.89	1.58	1.42	0.51	1.47	11.01	0.87	1.5	1.55	1.19	1.23	0.78
ENSG00000050555	0.31	0.13	0.44	2.55	1.07	2.8	1.22	0.01	0.21	0.67	0.65	0.02	0.1	0.66	0.18	0.92	0.69	0.18	0.25	1.12	0.32	0.42	0.47	0.05	0.9	0.31	0.13	0.01	0.04	0.82	0.9	0.65	0.49	0.64	2.45	2.4	0.01	2.22	0.72	0.38	0.23	2.31	0.2	0.58	0.3	1.3	0.98	0.1	0.17
ENSG00000050628	0.8	0.81	2.27	0.51	0.33	0.09	1.33	0.01	0	1.13	2.68	0	1.27	1.2	0.73	2.85	0.46	0.33	1.4	1.5	3.18	1.46	0.74	0.02	0.73	0.37	2.07	0	0	0.62	0.58	0.76	0.47	1.44	2.74	0.18	0.04	0.76	1.91	1.02	3.17	0.91	0.05	0.59	0.85	0.56	0.79	1.25	1.47
ENSG00000050730	0.25	0.46	0.4	0.56	0.03	0.16	0.5	0	0	0.38	5.005	0	0.17	0.41	0.26	0.11	0.06	0	0.24	0.21	0.2	0.5	0.04	0.42	0.13	0.12	0.3	0.03	0	0.38	0.1	0.07	0.18	0.35	0.53	0.11	0.1	0.25	0.28	0.17	0.44	0.06	0.05	0.4	0.29	0.4	1.07	0.31	1.82
ENSG00000050748	14.97	8.43	13.88	22.31	10.05	11.56	11.45	20.53	5.82	13.57	11.94	5.11	10.68	16.11	14.82	11.96	14	12.25	10.34	10.55	8.71	17.79	11.02	7.67	11.59	6.32	10.74	5.07	1.55	13.27	10.2	19.21	16.3	11.32	9.43	10.57	18.46	14.25	11.94	13.71	8.96	13.37	13.31	13.5	16.05	24.02	11.98	20.95	17.1
ENSG00000050767	0.14	0.11	0.1	0.38	0.08	0.28	0.26	0.02	0.01	0.14	0.205	0	0.13	0.18	0.2	0.12	0.16	0.08	0.32	0.3	0.27	0.35	0.1	0.1	0.05	0.1	0.18	0	0	0.18	0.35	0.06	0.11	0.1	0	0.07	0.02	0.15	0.07	0.14	0.4	0.1	0.05	0.18	0.18	0.14	0.03	0.17	0.37
ENSG00000050820	25.53	21.77	23.77	21.25	25.99	35.8	20.5	68.75	10.88	17.88	16.425	20.49	33.75	23.37	6.77	30.32	21.21	26.4	35.29	43.76	23.97	16.05	23.59	14.68	27.8	22.52	17.64	20.59	10.15	21.25	25.4	30.97	37.35	24.91	0.24	42.41	21.67	50.39	24.34	20.34	36.6	17.66	39.56	38.41	26.29	33.89	26.66	15.57	21.92
ENSG00000051009	9.3	16.92	6.96	5.71	5.97	35.49	9	9.02	2.43	8.17	11.675	3.7	7.96	24.24	3.76	10.19	15.24	10.13	8.18	7.46	9.04	11.57	14.37	1.91	8.57	9.8	7.13	3.09	0.58	4.83	9.06	17.03	20.58	13.89	0	12.9	7.08	13.09	13.69	14.31	10.15	10.63	17.03	9.8	9.88	18.71	11.32	14.48	6.55
ENSG00000051108	63.64	68.83	61.18	69.57	38.65	28.72	45.62	51.94	17.99	56.83	43.145	28.85	31.48	53.13	22.3	62.78	47.59	37.68	63.04	38.07	31.77	60.7	28.2	12.22	37.69	55.98	27.48	7.32	10.87	97.62	42.3	69.19	28.23	44.86	2.6	30.92	37.52	84.98	49.63	58.98	35.66	32.09	45.44	47.13	42.92	35.42	47.32	30.31	45.6
ENSG00000051128	6.48	6.51	10.24	9.47	6.02	3.94	7.69	6.99	26.34	10.76	10.23	2.31	6.65	5.9	8.53	9.66	4.61	8.26	9.31	9.97	10.45	4.26	6.52	8.38	5.68	8.78	5.05	2.12	9.73	6.22	13.86	4.35	7.21	6.47	0.8	8.15	5.98	10.64	11.61	8.31	13.25	5.4	1.56	9.36	5.29	8.76	6.86	5.14	17.91
ENSG00000051180	3.44	0.76	2.09	5.21	1.15	0.99	2.9	4.35	2.67	4.07	2.085	4.02	2.4	2.28	5.54	1.53	0.74	1.12	1.52	2.9	0.75	2.37	3.7	3.37	2.56	1.77	0.77	2.96	3.04	2.01	1.52	1.45	2.58	1.48	0	1.53	8.31	2.04	1.91	1.66	2.14	1.78	2.13	2.65	2.33	2.53	2	2.11	3.67
ENSG00000051341	0.92	0.92	0.63	2.51	0.69	3.15	2.39	3.07	1.67	2.7	3.21	1.96	1.72	1.24	2.62	0.85	0.68	0.59	0.77	1.28	0.46	2.23	1.51	1.61	0.76	1.55	0.87	1.08	0.25	1.89	0.89	0.37	1.59	0.81	10.18	0.53	3.64	0.83	0.77	1.6	1.12	1.24	1.24	1.79	1.38	1.51	1.23	2.76	2.68
ENSG00000051382	14.2	16.37	9.96	8.97	15.89	17.34	15.88	27.77	2.06	15.43	11.54	4.84	13.07	16.63	5.55	16.1	22.29	14.56	9.75	11.09	7.23	15.89	19.52	2.63	10.68	20.83	10.14	2.75	1.45	14.61	14.47	17.25	16.74	16.21	0.98	15.39	7.31	14.77	14.53	22.48	7.05	15.11	16.46	18.31	15.13	22.84	12.04	17.63	9.69
ENSG00000051523	182.22	105.68	240.1	195.15	300.7	20.24	121.75	203.99	15.32	147.97	61.805	216.67	173.52	92.6	65.34	64.65	114.49	283.13	317.61	200.74	100.95	21.72	159.89	257.19	144.16	193.69	69.43	309.9	67.97	272.59	130.89	252.61	170	64.15	40.05	130.5	161.63	212.94	115.31	101.07	108.88	133.48	102.69	189.1	253.46	392.14	143.04	97.92	117.9
ENSG00000051596	12.69	9.01	9.93	15.67	12.63	6.19	11.79	40.35	18.84	31.38	6.36	15.36	20.48	8.46	39.18	11.76	9.01	9.97	12.13	15.21	9.07	12.87	21.69	28.09	8.05	14.38	10.1	16.42	13.44	18.92	14.08	19.45	16.04	9.31	3.44	10.68	25.3	11.72	14.32	13.34	13.76	18.49	16.34	20.1	16.44	31.67	21.71	21.22	21.23
ENSG00000051620	70.27	41.25	59.2	73.76	54.63	27.98	34.04	125.82	20.9	52.67	26.25	26.41	51.87	62.28	37.89	39.68	59.72	48.41	19.14	41.38	40.63	30.5	132.71	41.47	34.93	22.62	39.91	37.9	2.86	33.47	47.33	73.12	53.92	29.88	0	36.37	106.25	32.55	46.21	38.9	53.13	83.38	36.46	64.77	42.81	87.43	75.74	65.66	54.16
ENSG00000051825	5.7	6.86	5.02	7.25	4.64	6.36	8.57	14.78	11.06	14.02	9.365	6.84	6.58	11.16	10.13	7.2	6.87	7.8	6.06	8.86	3.42	11.93	5	12.61	3.66	3.78	4	5.79	2.39	6.03	6.1	3.67	4.95	9.19	1.55	3.85	8.77	6.01	7.73	7.54	6.32	7.63	5.02	10.15	5.79	7.12	10.09	14.04	7.96
ENSG00000052126	7.94	27.51	21.42	31.16	20.97	19.44	24.21	8.77	2.45	20.38	19.97	6.24	23.53	21.95	9.82	21.24	18.96	7.33	12.73	10.44	15.68	15.92	21.16	7.49	19.99	15.2	14.06	5.99	0.24	15.86	19.35	10.26	18.93	34.71	6.31	7.06	15.41	15.17	20.87	28.24	18.54	13.24	16.29	38.32	14.64	22.95	21.1	48.17	15.62
ENSG00000052344	37.4	26.87	21.64	30.51	37.07	55.38	28.21	145.63	0.04	17.83	5.39	23.16	32.21	73.93	2.21	59.96	43.4	40	66.33	42.76	28.58	24.54	25.91	13.58	54.53	58.32	39.54	44.93	5.09	21.07	25.11	40.88	50.07	27.01	0.69	90.41	33.58	41.48	24.35	22.21	19.03	47.12	93.65	62.87	50.24	26.4	29.12	13.92	19.27
ENSG00000052723	12.48	13.51	13.43	18.99	8.6	13.92	11.77	19.37	10.55	18.42	14.295	7.8	13.5	13.45	13.69	15.02	11.96	17.13	11.34	10.75	9.17	23.05	12.96	9.8	13.1	10.48	13.54	13.2	5.49	11.54	17.71	16.92	17.96	12.21	0.93	11.48	27.61	15.61	9.28	18.59	11.39	11.99	9.13	9	14.98	14.15	16.07	17.19	15.64
ENSG00000052749	4.37	6.25	3.77	6.65	4.43	9.71	2.45	14.6	15	6.54	5.77	5.68	5.86	5.17	6.22	5.23	9.68	8.23	4.38	6.45	3.71	6.45	3.5	6.74	6.27	15.51	6.97	5.15	3.73	10.54	9.1	9.23	8.55	4.37	0	6.19	4.81	5.08	3.89	5.36	4.34	7.82	15.03	11.18	6.81	5.9	4.82	4.35	5.29
ENSG00000052795	25.51	27.87	14.53	14.36	10.45	28.35	26.47	0.81	0.83	16.02	5.98	2.83	19.95	23.25	7.04	16.92	16.31	9.03	25.94	9.61	8.16	29.34	13.67	2.83	27.04	16.75	11.47	3.15	0.27	22.65	17.71	35.9	12.86	14.08	0.12	21.63	4.68	32	16.05	30.77	19.51	18.14	28.17	18.13	28.67	27.28	13.78	23.91	13.43
ENSG00000052802	40.7	43.24	33.66	11.19	20.07	12.01	35.14	58.25	10.44	39.46	10.125	58.5	34.56	31.34	15.27	25.22	18.11	20.64	46.9	12.78	7.19	49.99	27.41	71.02	23.32	19.27	14	123.69	2.5	20.24	20.96	37.72	33.79	21.14	5.28	35.32	218.43	10.59	21.41	23.83	32.26	25.37	67.37	22.69	29.99	68.78	24.4	12.91	26.81
ENSG00000052841	21.7	34.64	18.82	21.44	19.01	51.47	31.57	33.42	6.91	33.06	31.46	8.13	22.85	33.44	17.53	25.4	28.6	34.46	18.95	23.16	12.5	49.99	26.97	8.11	19.27	13.27	19.6	5.46	0.83	21.07	24.02	18.45	29.68	37.53	0.82	19.04	24.25	25.34	24.63	40.32	23.8	24.36	23.41	39.69	29.19	25.8	26.56	39.07	21.19
ENSG00000052850	0.01	0.01	0	0.1	0	0	0	0	0.02	0	0.025	0	0	0	0	0	0	0	0	0	0.01	0	0	0.01	0	0	0.01	0	0	0	0	0.01	0	0.01	0.51	0	0	0.01	0	0	0	0	0	0	0	0.01	0	0	0
ENSG00000053108	0.71	0.35	0.24	0.7	0.2	1.62	2.03	0.01	0.25	0.59	0.805	0.13	0.5	0.72	0.4	0.23	0.51	0.15	0.37	1.37	0.59	0.54	0.44	0.01	0.59	0.18	2.2	0.19	0	0.25	0.26	0.34	0.8	0.83	10.75	0.75	0.09	2.53	0.33	0.83	0.77	0.98	0.04	0.57	0.83	0.63	0.8	0.68	3.72
ENSG00000053254	15.07	25.51	20.53	15.51	5.07	15.68	18.92	3.12	1.91	21.16	20.225	0.31	9.47	12.49	6.94	20.51	20.63	5.81	15.14	10.89	12.48	16.7	9.05	4.25	17.12	6.76	20.66	0.77	0.46	17.88	11.92	8.28	9.76	13.82	3.21	10.09	2.88	20.71	20.11	14.03	20	10.97	11.8	11.89	20.89	12.26	16.97	34.72	24.08
ENSG00000053328	2.16	0.78	2.57	0.94	0.43	0.12	1.39	0	0	1.1	3.045	0	1.77	0.83	0.74	2.2	0.5	0.33	1.48	1.96	4.27	0.68	1.25	0	1.54	0.61	3.25	0	0	1.37	1	1.38	1.3	2.66	0	0.67	0	3.05	1.33	0.39	1.56	1.15	0.07	0.86	2.05	0.97	1.55	1.15	1.14
ENSG00000053371	39.22	13.25	24.93	13.28	15.22	11.89	13.17	16.8	11.27	21.37	10.25	9.9	14.26	11.18	13.68	20.23	29.31	49.99	26.01	14.07	15.73	15.04	13.25	11.1	29.99	15.5	19.24	13.51	3.78	16.23	8.91	31.41	20.43	8.21	0	27.93	19.34	30.37	12.68	11.49	14.88	16.22	20.99	13.74	26.29	12.93	16.9	21.08	17.78
ENSG00000053372	11.21	7.91	5.21	8.94	4.3	6.73	5.41	7.99	30.96	10.45	6.455	23.79	10.37	6.6	24.4	8.33	8.64	11.16	7.07	8.93	3.73	8.35	10.26	33.14	10.01	6.17	9.3	24.37	8.43	8.86	10.02	5.24	8.3	7	11.56	5.78	18.42	6.52	5.32	7.24	10.84	10.58	16.17	8.46	9.9	5.99	11.93	11.98	13.26
ENSG00000053438	0.03	0.03	0.02	0.01	0.02	0	0.02	0	0	0.03	0.115	0.03	0.12	0	0.04	0.11	0.05	0	0.17	0.05	0.18	0.11	0.07	0	0.02	0	0.73	0.12	0	0.04	0.05	0.01	0.07	0.1	7.57	0.03	0	0.09	0.02	0.03	0.33	0.02	0	0.03	0.31	0	0.09	0.08	0.13
ENSG00000053501	11.34	8.89	7.14	5.7	4.97	7.68	6.62	8.75	8.3	6.2	7.96	4.06	4.21	6.02	7.5	6.71	10.02	13.58	5.42	9.18	5.78	6.15	8.46	4.44	9.5	9.81	4.8	4.69	1.72	8.58	6.91	11.92	7.1	5.51	12.44	7.48	11.35	7.25	6.08	11.41	6.46	6.56	5.57	6.07	5.82	5.3	5.49	5.61	5.38
ENSG00000053524	0.34	0.78	0.57	1.17	0.26	1.39	1.32	0.34	0.2	0.5	1.995	0.12	0.85	1.07	0.74	0.72	0.49	0.18	0.62	0.82	0.64	0.69	0.36	0.18	0.6	0.11	0.61	0.16	0.14	0.48	0.65	0.55	1.07	0.71	88.89	0.66	0.33	0.58	0.48	1.65	1.12	0.71	1.51	1.06	0.78	1.37	0.58	0.87	0.66
ENSG00000053702	0.35	0.73	0.42	0.23	0.11	0.6	1.09	0.01	0.04	1.03	0.825	0	0.28	0.66	0.08	0.35	0.34	0.18	0.25	0.44	0.56	0.23	0.24	0.05	0.37	0.27	0.28	0.01	0	0.57	0.4	0.53	0.36	0.16	13.15	0.44	0.03	1.04	0.3	0.4	0.32	0.53	0.13	0.11	0.53	0.34	0.47	0.39	0.11
ENSG00000053747	35.24	178.13	261.02	314.97	119.24	59.91	31.06	417.91	0.12	106.46	35.265	59.36	66.58	331.55	147.77	27.61	56.61	25.12	63.62	120.67	94.58	13.81	41.77	120.48	73.9	44.75	63.71	60.69	9.06	34.89	36.15	26.29	153.25	143.04	2.15	85.01	65.11	16.59	88.33	62.27	95.5	33.98	61.29	169.42	28.78	98.39	110.03	82.43	215.15
ENSG00000053770	18.1	16.13	14.32	9.93	8.94	7.25	16.73	11.94	3.32	17.77	8.275	6.93	5.68	12.35	11.61	11.54	11.35	13.75	9.75	8.29	8.48	16.32	8.19	7.15	8.54	3.97	12.55	6.23	1.65	15.44	4.43	18.87	10.19	10.7	0.58	8.59	22.05	11.15	14.45	13.9	9.43	8.51	19.51	11.74	16.06	13	13.84	14.4	12.98
ENSG00000053900	7.09	14.74	6.09	11.92	6.06	13.26	9.7	8.57	2.77	7.49	8.13	2.82	7.13	8	7.5	8.87	5.7	7.64	6.06	4.79	4.51	11.38	4.35	4.81	5.59	2.3	6.74	3.77	0.54	5.93	7.24	4.58	6.62	10.41	0	5.05	12.87	5.52	8.33	11	6.16	6.49	7.2	8.7	9.71	10.47	7.97	9.79	10.17
ENSG00000053918	15.57	6.26	4.95	4.51	2.86	11.41	2.32	8.22	0.02	4.36	2.67	1.4	5.76	6.18	1.06	12.15	11.58	18.08	2.78	1.25	3.21	3.16	6.61	0.03	14.86	4.37	8.26	0.09	0	8	2.09	14.27	17.67	1.95	1.63	8.28	1.68	14.3	1.6	5.03	3.76	4.47	4.46	4.01	9.99	6.26	4.97	10.14	4.07
ENSG00000054116	36.91	20.77	22.29	34.38	14.32	12.1	20.52	22.88	44.11	27.6	19.29	27.25	15.45	19.67	30.99	19.75	21.53	27.01	28.65	18.97	17.75	28.76	44.67	48.07	19.63	13.16	23.29	41.86	10.8	21.38	20.06	36.79	33.59	20.38	0	18.61	35.08	41	21.19	25.45	20.1	23.79	31.66	17.15	29.62	21.97	29.63	25.15	31.49
ENSG00000054118	43.8	43.21	34.61	40.07	19.23	29.26	31.55	31.5	26.74	43.06	31.975	29.27	30.94	39.01	29.7	38.44	42.84	34.77	29.7	34.71	22.63	50.23	44.49	37.48	35.73	20.81	30.99	32.13	7.63	28.43	28.61	34.5	38.56	30.33	1.39	33.88	32.26	51.3	36.62	44.69	32.93	34.82	42.29	28.91	44.56	48.57	34.84	49.07	51.4
ENSG00000054148	15.43	13.22	27.65	35.3	17.25	20.73	24.61	18.06	38.56	24.55	19.44	22.88	15.25	14.97	21.13	14.05	9.79	14.74	26.84	24.55	29.95	22.57	20.87	32.92	18.04	16.71	17.33	37.38	30.65	19.38	24.3	16.72	19.44	10.65	4.98	21.87	22.09	22.91	23.34	13.99	41.11	32.02	9.35	8.68	25.43	36	35.07	24.23	32.03
ENSG00000054179	2.19	1.93	0.85	0.49	3.03	14.25	4.46	0.41	0.03	0.74	0.7	0.21	0.97	5.46	0.55	2.94	0.73	2.72	2.71	5.81	2.28	0.23	0.64	0	2.87	3.84	2.03	0.06	1.42	0.42	0.59	1.67	3.13	0.84	0.61	3.68	0.12	2	2.17	2.46	1.9	3.02	13.68	0.83	4.19	3.4	0.64	2.25	0.19
ENSG00000054219	21.26	28.59	15.9	21.27	21.95	17.42	18.12	4.3	0.02	22.85	9.795	8.32	25.12	29.19	2.98	24.04	43.87	28.41	14.55	14.71	13.56	10.5	11.91	7.5	8.98	13.57	13.12	7.27	0.1	17.38	8.92	19.62	19.18	21.22	2.86	15.36	14.35	8.87	25.41	39.16	20.87	32.42	25.1	45.84	23.58	33.69	31.41	22.01	16.86
ENSG00000054267	13.05	28.14	16.92	15.46	9.49	23.34	13.12	22.71	3.71	23.06	24.825	3.62	15.74	32.75	10.16	17.76	23.48	13.07	15.21	7.96	12.62	19.31	11.52	6.77	11.4	10.17	12.44	4	0.51	16.45	17.52	14.21	15.95	20.84	2.86	14.11	14.85	14.68	20.86	34.61	12.76	31.8	20.19	22.36	17.52	24.68	19.54	34.31	13.73
ENSG00000054277	8.36	9.37	30.28	24.04	9.33	3.42	7.27	2.83	0.35	4.78	8.005	2.73	7.27	15.57	15.21	7.87	8.84	17.93	7.93	3.28	3.23	4.97	6.47	7.99	5.64	2.71	9.05	8.34	2.29	9.77	6.99	4.57	5.65	7.65	6.05	11.81	16.04	6.99	8.75	22.93	5	13.82	10.79	14.87	13.35	4.41	10.05	12.19	15.06
ENSG00000054282	15.96	23.8	19.8	16.52	11.17	29.47	12.42	15.46	2.76	15.58	32.005	10.06	12.51	30.51	20.18	16.7	20.36	8.94	21.95	9.46	14.43	14.01	8.68	9.88	13.74	8.11	9.07	5.57	1.84	18.44	26.97	10.97	12.28	30.18	63.68	10.49	14.88	13.74	24.79	38.63	9.68	21.25	12.86	25.95	16.62	22.9	18.85	22.65	17.38
ENSG00000054356	0.67	0.61	1.01	1.41	1.77	0.02	7.44	0.03	0	0.16	2.695	0.04	1.48	2.38	1.45	0.65	0.4	0.41	5.5	8.43	0.95	0.41	1.62	0	3.79	0.51	1.06	0	0	0.19	2.49	3.77	8.29	1.37	0.79	1.03	0.28	2.16	1.84	2.17	3.18	5.32	0	1.61	2.1	10.46	5.44	0.19	2.02
ENSG00000054392	2.92	2.09	2.4	4.27	1.36	2.64	2.74	1.96	0.23	2.86	3.43	0.11	1.8	2.18	1	2.37	1.9	3.26	3.06	1.33	1.95	2.21	0.51	1.48	3.24	0.72	2.58	0.24	0.09	1.92	1.65	3.49	2.42	2.09	0	1.81	1.47	2.05	2.07	2.25	2.02	5.18	2.38	0.63	2.92	3.82	2.52	3.31	2.18
ENSG00000054523	16.03	12.44	8.45	10.14	7.21	14.92	10.34	12.8	4.6	9.2	9.355	1.65	8.97	18.74	6.27	15.92	22.33	6.2	9.46	8.3	7.07	8.06	6.88	4.1	9.91	5.24	10.11	2.88	0.83	13.03	10.61	8.97	22.2	13.25	4.46	11.4	7.21	20.9	10.48	9.6	12.18	11.65	7.98	10.46	13.26	7.42	10.07	26.96	16.25
ENSG00000054598	0.77	8.89	3.52	5.77	2.03	6.12	3.28	7.03	0.34	10.98	8.93	4.62	6.53	6.85	1.69	7.95	10.83	7.99	1.74	6.44	4.08	1.29	6.98	6.49	6	5.17	3.17	12.89	0.29	6.5	2.67	0.79	2.85	5.73	0.49	6.87	21.69	12.84	12.99	4.98	4.05	11.06	1.08	8.14	6.68	2.71	6.67	7.68	5.58
ENSG00000054611	10.67	10.99	5.15	9.36	10.21	10.82	7.06	13.72	3.42	6.56	10.77	4.95	9.87	7.71	3.12	9.64	10.16	5.01	9.65	8.11	10.37	9.13	9.72	4.82	11.2	16.04	7.78	3.59	3.15	7.7	12.78	5.77	10.5	9.77	2.79	8.3	13.01	14.44	10.42	10.02	9.5	7.14	6.41	11.45	8.4	15.32	9.91	7.82	8.99
ENSG00000054654	43.82	67.43	38.46	37.31	17.44	105.84	55.16	15.41	2.99	59.76	53	3.63	46.56	67.09	21.06	103.41	114.28	39.95	21.54	52.28	25.09	46.41	41.87	4.31	73.14	37.84	66.7	4.41	1.73	55.98	27.71	33.41	46.87	87.5	276.64	42.03	10.15	191.99	60.42	100.15	50.87	51.16	28.58	51.63	61.6	64.76	57.35	139.2	28.9
ENSG00000054690	1.43	5.8	2.18	2.14	2.17	30.63	3.58	1.55	0.33	2.15	3.765	0.44	2.54	5.18	0.75	3.2	6.05	1.86	3.17	3.66	1.24	5.51	3.54	0.19	3.16	1.29	1.19	0.59	0.36	4.56	1.96	1.55	4.9	6.04	18.91	4.96	1.45	2.98	6.01	3.97	1.92	2.71	4.88	3.31	4.35	4.73	3.48	7.89	0.42
ENSG00000054793	19.43	30.9	26.6	17.05	12.04	36.1	23.2	5.67	2.88	27.92	15.505	5.33	20.4	38.55	3.74	22.28	54.05	28.53	16.54	33.5	22.77	33.3	31.17	3.97	32.68	39.08	29.44	2.63	0.56	27.1	14.12	35.58	37.01	12.65	0.47	33.4	15.31	54.9	22.28	23.72	17.8	45.34	22.49	13.77	42.1	30.78	26.8	52.05	8.23
ENSG00000054796	0	0	0	0	0	0	0	0	0	0	0	0	0	0	0	0	0	0	0	0	0	0.02	0	0	0	0	0	0	0	0	0	0	0	0	0	0	0	0	0	0	0	0	0	0	0	0	0.01	0	0
ENSG00000054803	0.14	0.2	0.2	0.03	0.08	0	0.38	0.01	0	0.12	0.18	0	0.11	0.34	0.02	0.06	0.03	0	0.21	0.16	0.26	0.08	0.12	0	0.05	0.03	0.2	0	0	0.1	0.01	0.17	0.07	0.09	0	0.02	0.01	0.2	0.06	0.05	0.04	0.15	0	0.02	0.12	0.56	0.08	0.05	0.05
ENSG00000054938	2.48	0.33	0.09	0.97	0.28	1.09	1.33	0	0	2.01	1.095	0	0.19	0.79	3.31	1.43	0.93	0.52	0.15	0.13	1.12	3.37	0.18	0.12	0.74	1.27	13.05	0	0	0.98	0.54	0.19	0.15	0.02	0	0.03	0	0.17	0.05	1.31	8.56	1.01	0	0.11	4.93	0.22	1.02	0.3	1.78
ENSG00000054965	10.05	13.34	13.7	11.86	5.81	9.6	12.7	6.49	3.97	11.48	9.54	5.61	8.25	9.16	3.78	12.09	8.01	5.6	10.63	9.71	8.45	8.72	7.05	3.14	6.38	11.02	8.91	1.74	1.79	9.02	9.4	9.56	8.79	8.59	2.42	6.32	5.64	12.6	12.36	10.5	8.08	10.47	6.75	7.52	9.92	9.61	9.62	11.07	12.03
ENSG00000054967	1.54	3.68	3.59	3.92	1.42	2.66	1.25	3.06	2.01	2.61	3.295	3.36	2.29	4.2	1.77	1.77	1.09	0.84	5.49	2.99	2.93	2.1	3.99	1.27	1.95	3.81	2.12	1.29	1.44	3.33	3.92	1.86	5.09	2.11	0	3.39	2.3	2.86	3.19	2.14	3.36	1.73	2.48	2.86	1.78	2.55	2.92	3.17	4.8
ENSG00000054983	24.55	23.56	36.13	11.73	38.75	28.75	20.84	5.16	2.31	17.27	8.215	8.71	9.67	27.51	6.84	28.19	24.06	10.32	19.01	12.89	16.59	16.67	11.26	11.66	23.59	9.09	11.94	8.22	1.06	12.68	9.04	8.53	13.02	26.71	8.1	27.04	23.51	25.25	39.91	16.16	19.47	14.71	9.45	11.83	14.34	15.99	21.27	18.92	10.59
ENSG00000055044	24.59	28.23	14.22	20.51	16.56	33.63	20.52	29.19	28.21	30.36	23.485	19.96	23.04	31.61	52.84	22.47	33.5	21.76	9.75	16.43	12.63	25.84	22.25	21.93	15.13	14.57	12.76	20.68	3.24	28.12	23.81	19.67	25.59	27.6	0	11.43	36.5	18.44	23.59	34.17	23.38	28.35	26.99	39.84	22.33	41.17	28.79	42.03	25.76
ENSG00000055070	31.74	21.89	20.42	22.8	14.85	24.83	16.1	54.46	40.94	22.42	20.205	28.8	22.68	23.15	15.61	24.25	22.71	20.58	20.96	20.71	16.97	23.52	16.03	35.97	25.2	14.96	18.46	49.83	13.15	20.36	29.97	15.49	19.41	18.82	0.56	21.95	25.28	48.36	17.86	18.15	26.67	21.4	29.69	20.48	27.34	19.96	25.41	31.1	34.11
ENSG00000055118	0.76	0.71	0.28	0.59	0.35	2.35	1.34	0.01	0.06	0.4	2.06	0.08	0.48	1.69	0.2	2.28	0.68	0.4	5.54	5.35	2.41	0.39	1.73	0.08	1.65	0.05	6.13	2.51	0	0.88	0.05	1.52	1.61	0.44	0	2.37	0.05	2.79	0.59	0.72	2.01	3.12	0.94	4.53	8.16	1.08	1.33	1.48	0.83
ENSG00000055130	19.03	19.61	15.48	15.4	9	14.38	19.41	9.33	14.81	18.8	18.18	7.99	14.75	21.72	19.2	15.03	13.81	16.07	17.75	13.19	10.81	32.46	22.89	9.6	13.24	10.14	10.43	8.73	1.53	22.47	10.67	28.81	13.51	17.22	5.35	11.64	12.49	15.77	15.55	22.56	9.1	18.63	14.75	19.27	25.4	11.78	20.18	20.87	29.98
ENSG00000055147	9.83	10.79	11.43	9.37	10.99	5.92	12.92	4.77	8.58	8.57	6.75	8.19	6.33	7.42	13.08	11.12	9.35	3.47	8.52	7.61	8.94	7.18	6.09	7.64	7.33	4.23	8.3	4.9	0.48	7.1	10.71	9.11	6.39	9.41	0	6.06	10.49	10.34	10.61	8.88	6.45	6.85	4.46	7.05	8.24	12.86	11.83	8.45	9.79
ENSG00000055163	10.59	5.38	2.21	6	1.53	2.96	6.15	0.42	0.12	3.34	3.575	0.4	3.45	4.32	2.94	6.13	3.79	4.37	3.86	2.22	3.33	1.49	1.77	0.14	4.02	1.88	6.33	0.12	0	5.4	4.15	6.33	4.04	2.58	2.56	4.58	0.65	8.73	3.38	7.41	4.14	4.44	15.76	3.01	3.36	9.85	3.19	3.54	5.11
ENSG00000055208	19.17	19.5	17.92	22.04	14.06	11.92	15.21	20.76	4.15	21.08	16.43	5.8	19.45	23.87	11.82	17.14	19.58	7.85	9.52	14.16	9.68	15.93	18.43	9.04	13.96	8.02	13.8	6.28	1.01	13.56	14.13	15.79	11.36	18.83	0	10.29	23.36	12.22	24.14	20.89	21.05	25.01	6.72	37.66	14.18	20.63	18.61	24.71	23.17
ENSG00000055211	20.52	17.72	27.81	26.71	17.6	6.78	20.09	45.94	7.59	35.43	15.78	7.52	16	18.28	20.96	19.26	15.32	9.47	12.36	16.07	12.44	16.17	17.73	13.49	12.98	7.4	12.81	7.65	0.5	13.92	11.53	12.97	11.75	15.39	1.49	7.98	46.99	15.66	21.39	17.12	21.84	21.68	8.04	20.36	18.08	23.42	26.82	26.62	23.75
ENSG00000055332	22.68	16.32	26.77	30.86	16.62	35.26	15.98	29.39	7.86	53.86	14.28	12.75	24.64	37.23	45.8	22.17	17.08	11.02	14.79	19.45	9.13	15.42	7.42	9.65	26.92	11.98	18.85	11.96	0.69	21.31	14.01	14.01	30.35	28.35	15.72	14.49	13.39	35.05	19.25	25.32	18.17	43.33	20.69	32.18	20.07	38.7	33.92	56.51	29.47
ENSG00000055483	7.32	10.25	6.4	14.7	6.05	14.3	9.37	5.55	7.63	10.32	14.455	4.32	14.55	15.01	8.29	9.94	17.08	12.99	9.58	11.12	6.93	14.26	11.68	4.16	10.38	11.16	12.21	2.48	3.09	11.21	19.14	6.21	9.34	10.07	0	6.42	3.7	10.31	10.12	15.12	11.45	11.22	19.64	14.98	12.04	14.97	8.96	14.21	10.72
ENSG00000055609	18.74	24.84	11.15	12.56	8.37	37.38	19.61	2.39	1.86	15.81	22.45	0.67	18.56	27.47	6.46	21.34	23.99	13.77	13.31	18.24	10.2	27.15	24.39	2.07	13.85	10.32	9.08	3.6	1.1	16.11	13.29	17.48	17.91	31.2	1.8	19.67	4.02	19.84	22.87	25.52	9.99	18.97	16.81	21.2	28.43	15.35	11.96	30.98	14.18
ENSG00000055732	0.44	0.8	0.37	3.45	0.39	0.21	2.28	0.61	0.43	0.38	1.15	0	0.28	0.67	1	0.3	0.19	0.03	0.54	0.37	0.77	1.37	0.24	0.58	0.36	2.18	0.18	0.05	0	1.28	0.5	0.31	0.36	0.5	0.52	0.33	3.24	0.33	1.15	0.69	0.27	1.34	0.05	0.65	0.5	1.04	0.82	0.7	0.45
ENSG00000055813	0.19	0.2	0.15	0.35	0.09	0.06	0.58	0	0.01	0.3	0.375	0.01	0.14	0.35	0.24	0.29	0.14	0.3	0.29	0.4	0.11	0.12	0.19	0.55	0.13	0.04	0.35	0.03	0	0.21	0.13	0.11	0.14	0.21	0	0.12	0.68	0.18	0.6	1.59	0.1	0.3	0.21	0.22	3.57	0.31	0.27	0.47	0.16
ENSG00000055917	30.45	27.54	34.55	33.03	31.08	26	36.35	21.53	6.6	30.12	19.555	8.02	37.67	31.67	22.29	30.08	40.97	31.74	20.89	26.46	18.09	34.24	30.22	7.78	25.4	23.59	26.08	6.9	0.94	28.38	31.63	29.96	27.83	29.72	0.84	27.18	12.47	24.12	29.88	36.12	21.91	37.47	27.36	36.69	32.69	31.9	32.6	40.78	29.61
ENSG00000055950	19.84	19.77	26.94	23.66	24.84	18.17	17.76	43	28.02	31.28	13.37	15.93	16.41	15.71	22.79	22.57	21.5	35.59	19.36	20.06	19.55	23.56	20.3	22.08	24.46	26.68	22.02	34.06	4.21	31.99	22.08	31.29	29.71	18.35	26.57	21.63	47.07	20.24	17.8	17.75	20.15	27.54	23.75	24.6	30.15	26.05	30.85	19.33	16.23
ENSG00000055955	6.77	2.85	1.42	4.07	1.7	196.83	1.44	0.04	0.09	21.98	2.2	0.09	0.59	1.79	2.38	0.54	30.07	0.13	0.61	0.74	3.43	0.69	0.38	0.4	0.96	4.29	0.32	0	0	1.88	10.78	1.71	2.07	12.04	0	0.73	0.19	2.14	0.27	16.48	0.12	5.55	1.16	1.72	0.63	2.25	2.18	13.65	0.85
ENSG00000055957	0.12	0	0.13	0.12	0.01	70.8	0.02	0	0	0.49	0.055	0	0.25	0.1	0.12	0	0.86	0.06	0	0	0.04	0.03	0.02	0	0.19	0.02	0.05	0	0	0.33	3.98	0.46	0.03	6.94	0	0.1	0	0.21	0.09	0.97	0.19	0.23	0.19	0.08	0.01	0.08	0.05	0.61	0
ENSG00000056050	9.03	7.71	7.83	7.63	3.67	2.84	7.98	3.9	9.46	8.8	6.33	5.92	5.05	6.63	9.9	6.5	3.15	1.93	4.2	3.47	3.34	6.7	4.09	8.9	3.75	2.6	3.49	8.52	0.29	5.9	4.46	4.16	4.73	5.98	1.66	2.81	18.61	3.28	5.44	7.68	5.61	5.33	5.28	5.04	7.38	10.67	8.47	7.55	10.41
ENSG00000056097	17.31	29.6	21.22	33.62	22	15.92	27.64	38.05	13.51	30.48	21.13	12.49	30.95	27.99	22.39	24.77	25.63	21.01	16.27	17.56	15.4	26.14	19.69	17.06	15.76	19.28	17.97	10.08	2.28	24.68	19	23.89	23.65	27.47	0.14	15.59	31.15	19.39	22.53	33.12	18.75	24.6	17.97	29.5	26.09	26.11	26.17	30.7	27.11
ENSG00000056277	2.29	2.05	1.87	2.26	1	2.58	1.35	2.14	2.68	2.24	2.56	0.36	1.06	1.64	3.07	2.36	2.61	1.48	1.12	1.95	1.22	2.97	0.87	1.19	1.62	0.54	1	0.52	0.37	2	1.4	1.23	1.72	1.99	0.55	0.95	2.52	1.47	2.43	1.77	1.35	1.44	1.21	1.64	1.98	2.25	1.62	3.47	2.65
ENSG00000056291	0.07	0.04	0	0.01	0.26	0	0.03	0.56	0.02	0.05	0.18	0.03	0.01	0.03	0.01	0.05	0.01	0	0.2	0	0.2	0.02	0	5.81	0.07	0	0.11	0	0	0	0.02	0.1	0.03	0.32	0	0.02	0.04	0.06	0.1	0.09	0.07	0.24	0.24	0.02	0.12	0.08	0.57	0.08	0.02
ENSG00000056487	0.03	0.07	0	0.34	0.01	0	0.1	0.01	0.4	0	0.36	0	0.06	0.05	0.03	0.1	0.07	0	0.19	0.2	0.02	0.09	0.01	0	0.01	0	0	0	0	0.03	0.11	0.14	0.09	0.06	0	0.04	0.01	0.03	0.04	0.01	0	0.08	0	0.04	0.23	0.15	0.02	0.06	0.05
ENSG00000056558	1.05	2.52	1.08	1.77	0.52	4.84	2.08	0.09	11.01	1.85	5.29	0.19	1.96	2.59	1.05	1.28	1.07	0.56	1.55	0.88	0.85	1.3	0.87	0.45	2.64	0.62	1.45	0.42	0.24	2.26	2.01	1.51	1.44	1.13	0.23	1.82	0.48	2.84	1.08	2.13	1.06	1.56	0.83	2.27	1.52	1.49	1.55	2.12	2.29
ENSG00000056586	9.39	12.88	11.51	18.11	11.33	23.39	17.57	14.24	5.46	25.13	13.59	3.97	12.97	19.24	10.52	12.47	8.81	7.68	12.7	13.58	9.87	19.25	8.71	5.59	12.02	12.03	8.88	7.32	1.09	16.44	13.9	7.7	9.2	12.84	0.14	19.16	10.28	13.68	16.79	11.87	16.95	16.05	12.13	20.32	30.18	18.05	17.2	15.97	24.23
ENSG00000056661	4.35	3.14	2.4	4.41	4.37	7.13	4.23	4.13	2.95	3.39	3.55	0.64	8.78	3.95	1.24	5.41	17.2	7.06	2.43	6.73	2.85	2.73	3.39	1.74	3.24	1.98	4.78	3.01	0.59	3.46	4.17	1.82	3.93	5.46	18.86	5.78	2.54	9.04	6.29	8.44	3.83	11.64	6.89	4.44	3.16	6.09	4.48	3.53	2.78
ENSG00000056736	6.93	2.78	4.02	3.54	2.33	3.02	6.49	0.06	0.01	4.83	0.575	1.44	2.78	2.05	0.3	3.68	5.86	2.93	0.82	0.57	0.61	7.07	3.34	0.59	12.4	12.86	3.09	0.19	0.76	2.63	1.71	3.37	2.8	1.74	15.28	1.55	0.1	3.35	0.55	16.07	1.61	2.33	6.92	4.03	1.42	2.94	5.82	24.15	0.83
ENSG00000056972	14.37	11.19	6.92	10.86	8.07	5.91	5.19	9.32	1.19	8.03	6.865	4.43	5.59	9.86	8.93	5.73	15.51	5.84	7.65	6.74	5.58	6.17	19.27	5.21	13.57	8.33	3.84	2.13	1.27	7.2	6.81	16.18	10.59	4.79	8.93	4.53	5.46	5.51	8.55	8.11	8.74	5.54	24.98	12.27	5.99	11.39	9.06	14.22	14.4
ENSG00000056998	3.37	1.4	1.44	2.09	0.92	1.38	1.91	0.39	0.04	2.3	2.275	0	1.53	0.8	0.4	1.17	1.13	1.44	1.43	1.39	0.99	2.57	1.56	0.69	1.87	3.65	2.89	0.1	0	4.2	0.73	1.09	2.14	1.38	0	1.56	1.49	2.37	1.33	0.68	0.63	4.6	0.29	0.56	2.14	2.25	1.95	2.71	1.96
ENSG00000057019	9.06	22.86	39.07	51.6	74.08	36.24	14.23	59.06	2.31	47.44	33.7	33.58	34.88	110.7	33.16	28.96	11.79	20.85	10.98	47.39	38.42	6.86	92.8	92.71	11.39	7.95	15.13	79.96	5.3	12.03	30.18	12.02	14.47	113.92	17.74	9.27	163.81	13.54	16.82	41.5	67.63	26.53	5.31	123.5	11.71	41.08	29.43	23.47	29.92
ENSG00000057149	91.39	6.93	0	7.49	0.58	0.17	0	0.22	0	0.16	1.305	0.02	2.5	2.33	32.58	1.25	8.6	0.19	0.04	6.57	0.96	0.15	1.73	3.35	0.05	0	3.53	0.02	0	0.04	77.64	0.65	250.6	82.92	2.4	11.06	0.06	0.39	0.61	43.07	22.36	26.2	0.14	6.59	0.25	50.99	12.88	0.09	36.78
ENSG00000057252	37.27	19.91	34.51	33.76	15.88	2.49	16.82	21.67	32.39	45.7	12.25	8.79	7.62	20.04	19.56	16.03	4.94	1.72	28.89	9.99	15.93	34.53	8.93	23.88	14.29	21.24	10.7	9.03	1.53	43.56	23.2	23.37	7.75	7.69	2.03	11.9	9.96	21.83	26.35	21.7	13.6	26.56	30.05	23.43	15.52	15.41	29.29	41.98	24.17
ENSG00000057294	12.67	18.56	19.5	20.19	23.99	13.96	21.91	37.74	0.23	24.6	10.67	10.58	10.07	15.74	6.87	11.14	11.75	20.33	10.62	6.13	12.23	22.55	19.72	6.51	17.22	13.61	6.81	14.17	0.17	19.28	9.98	8.94	18.32	11.89	0.81	17.96	27.24	4.4	17.41	20.4	12.02	6.91	18.84	13.68	17.96	16.49	13.49	20.52	11.44
ENSG00000057468	0.02	0.25	0.01	0.04	0.09	0.2	0.06	0.02	0.05	0.02	0.1	0.01	0.05	0.06	0.03	0.02	0.03	0.03	0.02	0.02	0.02	0.23	0.03	0.02	0.07	0.03	0.04	0.04	0	0.05	0.04	0.03	0.03	0.07	0	0.01	0.06	0.02	0.06	0.06	0.05	0.03	0.05	0.11	0.03	0.01	0.03	0.02	0.05
ENSG00000057593	0.07	0	0.1	0.11	0.05	8.08	0.14	0.01	0	0.05	0.07	0	0.07	0.08	0.04	0.06	0.07	0.05	0.04	0.03	0.12	0.07	0	0	0.09	0.04	0.19	0	0	0.19	0.31	0.06	0.14	0.55	0	0.19	0.01	0.61	0.01	0.04	0.09	0.1	0.01	0.03	0.04	0.03	0.05	0.06	0.02
ENSG00000057608	82.22	112.5	136.04	101.87	73.74	57.54	78.43	133.58	90.21	123.51	58.82	53.6	71.48	86.54	140.94	74.53	112.25	130.24	82.07	75.08	71.73	113.4	99.24	51.95	44.84	76.71	53.22	94.32	17.35	83.54	72.42	141.24	96.02	96.83	2.93	70.24	115.86	94.89	98.19	80.82	68.07	94.32	89.19	128.51	130.43	107.67	110.59	79.61	85.79
ENSG00000057657	4.74	19.46	15.36	11.01	1.7	3.47	5.99	4.61	0.06	7.88	10.625	0.81	6.74	11.3	3.27	8.22	2.84	3.81	5.75	9.83	6.1	4.59	15.54	1.93	6.15	3.17	5.16	0.5	0.03	8.87	12.7	7.56	6.92	17.99	0.16	8.77	0.67	10.35	11.39	6.73	10.82	4.62	2.25	9.39	5.74	9.28	6.06	7.45	11.96
ENSG00000057663	14.56	19.6	16.07	19.91	12.87	5.04	11.58	11.26	5.06	17.3	10.235	3.23	11.54	15.61	12.3	8.34	11.69	6.69	7.36	9.05	6.03	10.14	21.39	7.93	8.01	4.58	6.79	2.71	0.49	10.48	11.83	10.89	8.76	11.47	0	5.98	25.22	6.75	13.89	12.25	11.5	11.4	8.14	16.99	10.57	14.66	17.03	14.21	12.5
ENSG00000057704	2.13	12.54	3.08	5.72	7.76	1.48	8.46	28.4	0.39	4.5	3.35	2.31	7.66	6.39	3.04	7.34	3.25	0.41	4.88	2.96	12.68	13.53	14.96	2.18	4.73	1.88	3.34	1.65	0.03	4.04	5.42	2.6	6.6	17.36	0	11.7	6.06	4.63	9.3	7.68	5.93	2.49	9.75	19.93	3.27	3.95	6.97	5.86	4.16
ENSG00000057757	13.25	16.48	15.2	10.6	9.9	12.58	14.02	22.27	8.74	16.11	11.42	10.44	10.07	19.48	16.52	13.49	22.31	24.89	16.31	12.55	8.31	15.66	9.13	14.65	11.31	9.73	15.01	15.2	4.04	19.33	10.66	16.53	13.15	9.58	0.93	15.56	17.57	12.6	11.29	10.47	12.37	17.95	22.16	14.31	18.07	8.66	18.44	23.4	20.58
ENSG00000057935	15.36	11.95	15.86	17.99	9.42	17.05	17.09	24.64	10.5	16.21	11.11	7.92	18.21	17.49	11.18	13.44	18.13	9.41	9.94	11.16	9.41	11.57	7	8.16	11.8	8.32	10	9.58	3.02	9.85	11.72	9.25	17.86	17.49	1.37	12.77	15	19.3	7.01	18.45	9.51	12.68	9.46	21.76	14.48	14.26	15.01	14.73	12.73
ENSG00000058056	2.89	2.37	1.52	2.6	1.68	1.39	1.97	2.8	1.87	2.98	2.99	0.5	1.83	2.73	2.19	4.62	2.88	2.1	1.61	1.76	2.52	6.35	1.34	1.42	2.56	1.03	2.11	0.75	0.4	3.25	3.01	2.48	1.06	2.36	0.37	1.71	3.75	4.05	2.92	3.18	2.74	1.69	5.95	2.13	4.28	4.36	2.13	3.1	2.22
ENSG00000058063	44.88	36.34	27.8	31.27	23.66	31.44	38.31	48.63	7.9	43.84	21.345	11.9	29.58	47.4	18.05	31.84	42.89	14.46	23.41	27.75	25.15	39.77	47.07	16	24.13	16.14	18.78	19.01	1.69	53.96	41.63	34.13	30.82	33.11	0.97	39.81	44.93	19.74	33.27	30.96	44.33	35.81	27.57	22.86	60.09	50.16	57.49	43.42	36.17
ENSG00000058085	67.74	196.76	136.9	494.84	223.32	29.02	37.3	985.92	0.23	175.44	45.79	176.91	110.52	332.78	101.72	78.77	94.17	68.24	279.19	144.2	165.9	51.85	93.99	243.01	101.55	63.82	204.38	213.06	29.82	81.75	563.71	81.94	99.12	174.33	4.97	262.12	187.23	86.04	99.78	117.32	199.14	121.54	71.21	154.63	85.33	228.68	172.5	130.45	410.38
ENSG00000058091	10.36	14.97	15.52	44.06	3.04	10.08	17.01	3.19	1.73	9.17	26.375	4.47	16.39	14.65	9.09	21.88	9.45	3.84	10.98	15.75	9.27	5.69	6.58	5.79	11.91	3.43	13.08	2.87	1.12	6.87	25.85	8.22	7.17	32.15	0.08	4.43	24.82	19.39	13.46	32.89	11.27	10.48	16.63	8.29	10.01	10.6	10.04	5.77	16.41
ENSG00000058262	86.44	58.51	66.07	85.68	61.84	36.71	51.51	35.8	46.46	105.09	46.99	51.21	48.29	52.73	39.21	73.81	59.18	66.4	69.94	68.3	59.39	81.34	79.48	36.01	52	134.99	61.42	39.48	21.1	82.62	75.91	97.45	79.88	59.01	1.25	54.6	44.77	94.25	65.74	67.38	74.19	61.63	67.28	58.03	59.83	88.18	69.1	69.68	91.14
ENSG00000058272	14.39	43.09	24.17	22.08	24.59	26.37	26.52	41.47	4.99	30.65	36.36	9.17	25.88	50.59	17.31	31.77	23.96	14.95	15.54	27.64	18.57	31.78	35.6	10.45	11.86	13.07	29.87	10.57	1.12	24.07	18.65	13.73	20.47	40.97	4.84	19.26	24.92	22.86	34.52	32.56	26.82	20.34	22.02	40.37	28.61	34.52	31.79	43.05	28.44
ENSG00000058335	0.25	0.13	0.32	1.97	0.11	0.56	0.74	2.72	0	1.88	0.93	0.01	0.46	0.58	0.9	0.4	0.12	2.54	0.25	1.11	0.18	0.06	0.3	0.04	0.88	0.05	1.55	0.13	0	0.13	0.17	0.39	0.61	0.41	2.37	0.33	0.32	1.05	0.2	0.38	0.18	1.01	0.06	2.35	0.3	0.4	0.91	0.26	0.13
ENSG00000058404	0.06	0.13	0.1	3.13	0.52	0.23	0.62	0.15	0.05	0.23	0.37	0.02	0.01	0.41	0.29	0.07	0.12	0.02	0.6	0.9	0.15	0.04	0.09	0.08	0.36	0	0.25	0.16	0	0.04	0.67	0.43	0.57	0.18	0	0.28	0.06	0.22	0.24	0.47	0.08	0.65	0.04	0.58	0.31	1.02	0.37	0.15	0.13
ENSG00000058453	1.95	3.71	2.06	3.77	1.2	10.43	3.8	2.46	1.52	1.44	12.59	0.97	3.35	5.5	1.1	3.18	4.23	1.67	3.07	6.15	2.39	3.14	2.35	1.22	3.07	1.72	3.42	0.57	0.71	2.96	3.54	2.8	3.44	4.05	7.43	2.82	1.1	5.5	2.54	6.05	3.14	3.16	3.07	2.68	4.83	4.13	3.62	5.46	3.81
ENSG00000058600	10.67	12.62	6.2	14.5	6.62	17.56	9.41	19.16	10.83	6.46	10.86	14.29	8.08	16.77	8.88	10.71	14.25	6.9	12.05	8.62	7.06	14.9	8.31	12.84	9.97	11.63	9.65	14.27	16.46	11.15	12.79	18.33	19.07	11.31	1.52	11.53	6.56	11.57	10.37	12.53	8.41	15.26	17.15	12.12	14.48	11.56	10.53	9.33	9.52
ENSG00000058668	23.6	50.2	29.07	20.29	33.51	21.22	22.94	18.35	3.28	22.64	25.42	4.47	44.73	34.19	10.54	26.48	45.92	15.99	35.35	33.26	42.12	11.22	19.84	8.41	19.71	26.08	75.5	13.41	6.4	19.77	55.43	20.36	38.22	26.37	0.9	59.86	12.37	31.8	35.57	44.83	36.74	48.49	22.63	24.72	54.54	38.03	29.85	47.48	34.94
ENSG00000058673	35.09	58.7	47.89	54.07	24.32	45.75	38.19	89.42	20.54	60.5	46.15	19.21	41.95	65.05	30.51	39.87	64.96	37.6	40.34	36.61	31.46	54.14	31.03	35.76	29.54	27.32	31.98	23.7	4.94	42.65	47.67	49.89	42.2	37.89	0.52	37.52	28.42	50.66	63.73	63.66	35.07	69.45	58.64	44	48.96	64.55	55	80.34	49.39
ENSG00000058729	9.29	8.67	5.74	10.11	6.8	8.67	6.74	8.66	7.53	9.72	5.36	4.5	5.21	10.37	17.77	10.69	9.48	7.89	5.16	5.86	4.06	9.2	4.81	6.61	4.92	3.32	2.31	3.9	0.26	7.4	5.67	4.77	7.89	7.58	1.12	4.67	11.74	5.76	7.04	8.37	6.34	4.68	9.03	7.62	6.51	7.2	7.87	10.9	6.83
ENSG00000058799	17.4	13.93	15.72	16.92	9.37	7.3	10.84	11.29	7.94	24.01	6.81	8.51	8.89	9.79	9.09	13.19	13.61	18.79	12.32	8.69	5.94	23.41	13.17	9.15	10.1	14.39	14.58	8.19	1.4	11.56	8.65	13.77	15.07	8.65	0	10.1	12.41	12.52	8.82	14.39	11.71	9.94	24.23	10.22	15.61	15.68	14.4	13.13	15.89
ENSG00000058804	15.72	8.76	11.43	13.91	5.97	3.57	9.86	11.1	13.69	15.36	4.84	9.65	9.27	6.77	15.07	9.21	12.69	19.53	7.9	6.66	4.59	14.2	19.94	14.06	9.35	11.18	8.87	6.8	1.08	10.34	5.42	10.19	15.89	6.42	0	6.44	26.29	9.58	5.92	16.23	8.79	8.34	15.04	10.19	13.24	10.05	12.94	12.5	9.69
ENSG00000058866	1.81	0.76	1.03	1.94	0.3	2.39	0.32	0.03	0.11	0.97	1.19	0.23	0.55	3.33	0.43	2.31	1.57	0.74	1.39	1.74	1.21	0.15	1.1	1.65	0.65	0.28	1.26	0.81	0.5	2.68	1.03	2.7	0.86	1.14	0	1.06	0.79	1.23	1.28	0.85	1.43	0.58	1.33	0.9	3.05	1.2	1.16	1.64	3.24
ENSG00000059122	2.97	5.38	3.06	6.42	6.28	18.17	4.02	13.27	4.82	4.61	10.87	3.8	4.9	7.88	1.32	5.52	5.47	3.43	7.37	6.26	4.45	2.65	2.96	2.39	4.73	3.57	6.05	2.37	2.93	5.28	6.21	6.99	6.18	5.79	2.63	6.29	2.32	7.21	3.65	5.64	5.86	5.64	6.29	7.17	6.03	5.43	4.01	4.28	7.17
ENSG00000059145	2.19	5.39	2.11	5.49	2.4	7.68	4.07	4.95	1.93	2.16	6.7	1.91	3.74	4.45	0.66	3.5	4.09	1.35	3.27	3.09	2.89	2.99	3.51	1.6	3.85	2.92	4.74	1.33	2.7	1.48	4.22	2.89	2.95	2.73	6.47	3.48	1.17	4.03	3.03	4.4	3.13	4.86	1.7	4.6	4.43	4.42	1.99	2.53	3.92
ENSG00000059377	44.11	26.7	20.04	11.76	6.54	12.1	8.27	0.03	0.13	16.54	10.505	1.43	3.11	15.02	7.98	11.55	23.81	10.94	24.38	8.56	11.3	11.18	6.91	4.21	13.81	12.65	5.19	0.41	1.16	26.55	7.37	53.62	15.93	4.86	1.28	8.22	0.34	22.92	14.77	22.93	6.09	18.23	7.32	7.66	32.1	11.03	14.86	38.7	13.96
ENSG00000059378	23.54	22.26	17.9	22.3	10.88	46.58	21.56	4.08	9.55	35.21	10.09	10.68	16.86	33.48	29.92	14.12	18.04	13.98	22.24	25.89	10.54	18.1	18.05	10.94	18.94	11.43	16.19	15.61	0.71	24.49	13.46	9.86	21.35	26.07	1.15	21.06	14.89	22.33	28.32	27.6	8.8	36.78	9.55	34	25.21	24.82	31.88	59.66	22.36
ENSG00000059573	22.93	27.05	30.65	20.87	18.44	21.53	21.24	25.45	15.73	37.02	20.495	8.2	18.97	22.99	18.08	28.31	36.55	26.54	26.56	24.04	19.36	26.04	12.5	12.21	30.1	59.68	19.02	11.59	4.27	65.41	17.38	46.46	36.52	13.49	0.13	38.37	22.32	19.9	27.32	15.23	21.43	29.43	34.16	21.23	26.58	27.86	37.19	18.31	20.78
ENSG00000059588	5.74	11.59	5.57	9.84	2.44	25.74	6.26	13.03	4.41	7.95	11.855	1.04	7.58	11.78	11.26	8.66	14	10.72	5.35	4.51	4.98	12.86	4.66	2.16	5.42	5.65	8.12	1.06	0.17	12.31	6.84	7.13	12.09	9.88	2.27	5.84	5.07	7.13	7.28	13.23	4.2	10.43	12.63	7.41	7.91	9.56	8.54	20.92	7.87
ENSG00000059691	6.57	3.8	4.41	3.24	2.44	3.46	4.54	4.25	3.86	4.44	3.58	4.97	3.48	2.86	6.8	3.09	2.35	2.05	3.43	3.12	2	4.43	3.38	2.91	3.96	2.53	4.73	3.33	0.86	4.02	2.55	2.87	2.39	4.25	3.83	2.55	8.26	7.92	9.76	4.52	4.85	3.23	3.34	3.93	4.54	4.19	4.1	2.48	4.28
ENSG00000059728	8.95	18.18	22.06	10.39	10.96	35.6	23.83	13.7	0.37	10.82	8.585	2.79	11.25	36.54	8.49	11.06	13.79	4.87	27.49	15.35	8.02	7.33	46.41	2.15	13.5	20.13	7.35	3.1	0.56	12.56	11.54	7.93	15.97	26.88	1.89	61.61	3.75	11.93	28.74	10.94	22.52	6.4	15.78	21.42	11.79	14.8	16.43	24.8	19.22
ENSG00000059758	6.34	20.39	10.26	13.27	10.86	23.29	15.45	21.57	18.14	13.81	15.855	4.12	17.61	23.87	9.95	15.48	12.7	7.89	9.42	13.49	12.21	18.76	13.02	8.15	6.14	7.88	15.61	4.68	0.54	9.67	16.1	6.54	8.13	23.07	3.49	7.93	12.04	10.09	14.73	12.98	15.05	9.58	10.82	20.84	10.66	15.11	11.96	19.86	14.22
ENSG00000059769	6.31	15.33	11.37	11.03	15.35	8.8	10.5	8.92	3.16	18.54	7.3	2.93	10.54	11.07	17.66	8.29	4.28	3.96	4.39	3.16	4.17	16.89	4.76	4.52	3.51	5.44	3.35	3.99	0.35	6.44	10.58	2.9	6.72	10.5	0.56	4.73	17.15	4.89	20.6	10.28	10.52	11.99	12.4	18.16	19.43	16.16	14.09	12.78	17.24
ENSG00000059804	6.76	56.3	129.63	57.99	7.22	1.65	8.37	90.32	16.13	41.12	27.855	0.42	31.97	52.6	19.04	19.38	4.81	2	43.45	41.3	13.18	17.17	94.49	4.72	5.75	27.69	13.54	0.31	0	7.77	108.22	13.46	22.94	34.86	2.61	31.34	18.9	24.04	31.73	25.96	37.84	10.23	14.1	109.59	6.73	46.63	11.05	15.05	81.62
ENSG00000059915	1.28	0.83	0.91	1.7	0.72	1.81	2.75	1.53	0.28	1.08	3.06	0.09	0.75	0.88	0.33	3.9	1.2	0.69	1.27	2.52	5.77	0.43	1.76	0.01	3.42	0.54	10.4	0.04	0	0.45	1.47	1.16	4.83	0.67	4.26	2.06	0.06	7.91	0.92	1.82	4.35	2.33	0.35	1.65	10.47	2.18	3.04	3.15	0.71
ENSG00000060069	6.25	11.49	2.61	8.39	3.82	4.35	3.65	6.42	3.22	3.36	5	3.72	3.35	6.09	1.79	4.6	4.99	7.58	5.2	4.62	5.37	10.86	3.31	1.68	5.83	4.18	6.05	1.55	2.43	4.74	4.66	3.68	22.31	4.13	0.73	4.75	2.74	5.36	4.38	5.37	5.36	5.34	5.22	4.52	4.76	3.65	3.58	5.41	5.96
ENSG00000060138	34.87	85.7	63.73	190.98	52.13	29.4	41.27	106	28.83	66.34	77.19	43.24	80.96	48.6	71.36	66.07	52.73	38.18	32.63	45.9	58.12	65.57	115.2	44.08	47.03	44.57	65.87	30.7	9.78	40.92	161.4	59.64	60.67	61.56	18.28	24.87	84.92	48.48	64.05	84.5	118.54	49.68	37.54	173.07	50.12	84.4	80.27	117.07	149.21
ENSG00000060140	3.72	8.51	4.46	6.97	9.22	3.53	3.72	6.58	0.7	3.45	1.89	5.35	5.6	5.9	0.39	4.77	4.4	1.59	7.13	6.03	8.48	7.41	9.17	6.35	7.18	4.87	3.75	7.95	0.3	2.52	6.88	5.74	7.6	3.22	0.14	10.37	10.37	3.63	5.05	1.45	3.3	4.89	5.12	11.59	5.96	7.4	9.04	7.22	4.17
ENSG00000060237	33.33	44.54	29.81	40.45	33.09	29.89	33.37	28.94	11.27	28.28	49.94	4.32	40.02	36.94	20	45.92	28.8	18.52	29.99	36.35	35.42	106.39	44.45	6.76	40.15	39.25	36.7	6.65	8.35	33.63	44.7	39.02	55.37	54.43	2.44	22.75	10.75	48.85	68.23	54.6	36.82	33.49	53.8	57.61	33.78	34.86	31.58	58.55	32.55
ENSG00000060303	0	0.09	0	0	0	0	0.06	0	0	0	0	0	0	0	0	0	0	0.07	0	0	0	0	0	0	0	0	0	0	0	0	0	0	0	0	0	0	0.09	0	0	0	0	0	0.1	0.18	0	0	0	0	0
ENSG00000060339	12.94	18.86	12.93	14.17	9.51	33.54	12.88	18.1	15.22	19.01	21.49	5.89	10.34	25.53	21	15.08	16.81	9.78	13.06	15.43	9.33	19.21	11.9	10.88	9	10.29	10.04	10.56	2.22	15.88	11.13	16.17	12.46	18.1	7.95	11.07	15.12	14.93	19.86	22.64	11.42	10.81	16.01	21.93	13.85	19.9	14.11	18.38	14.4
ENSG00000060491	14.03	11.94	12.01	21.24	9.83	28.1	6.86	50.88	16.74	16.02	10.23	15.68	11.02	16.74	8.01	11.56	11.64	16.68	16.46	16.26	12	13.2	18.16	14.12	14.06	18.35	10.86	14.19	4.33	16.29	11.45	16.12	23.42	9.53	4.07	16.22	16.71	20.99	13.08	15.33	12.9	21.09	18.79	21.22	17.33	20.94	20.61	13.78	12.18
ENSG00000060558	5.56	11.6	9.91	11.23	15.34	7.49	2.51	13.18	0.35	5.71	7.59	6.23	6.64	9.19	16.66	3.88	3.16	4.88	14.31	6.56	5.33	12.57	19.85	9.33	4.56	11.28	6.14	7.28	3.27	7.68	8.17	1.32	24.23	8.09	0	10.59	6.67	5.38	5.96	6.24	19.65	9.99	1.88	23.97	13.8	8.76	12.55	6.93	28.72
ENSG00000060566	1.19	0.31	0.35	0.1	1.62	21.01	0.53	0.01	0	0.22	0.025	0.03	0.01	1.53	0.05	0.32	0.9	0.09	0.18	0.02	1.74	0.07	0.02	0.1	0.17	2.07	0.06	0	0	3.15	0.34	1.74	0.26	0.85	0	0.23	0	0.02	2.05	1.54	0.1	0.33	7.28	0.23	0.19	0.26	0.01	0.42	0.09
ENSG00000060642	8.91	3.09	4.43	5.83	4	4.41	4.48	6.19	2.56	4.84	3.74	4.17	2.5	2.88	3.84	4.11	4.68	3.21	6.54	4.21	4.12	7.44	2.57	3.85	7.53	3.7	6.1	2.47	0.89	4.07	2.51	3.85	3.2	4.74	0	3.45	3.1	4.78	3.56	4.88	5.65	4.36	4.85	5.8	10.49	4.68	6.62	2.74	5.08
ENSG00000060656	2.51	5.98	9.46	15.14	9.98	31.08	12.52	7.9	0.65	8.89	13.945	5.92	10.8	6.19	3.39	11.67	26.04	31.06	7.19	19.94	8.33	1.74	4.81	5	13.43	7.87	38.16	6.33	1.11	4.16	9.6	18.16	36.28	12.09	0	12.56	9.4	18.91	6.02	15.51	10.55	20.87	31.08	11.17	15.75	7.06	12.69	4.8	10.61
ENSG00000060688	23.76	12.7	18.32	26.4	10.84	11.88	18.03	17.51	35.16	24.41	16.68	21.57	17.07	14.11	29.47	14.73	17.82	18.72	14	14.39	8.29	25.01	9.57	24.72	13.93	8.97	15.6	24.92	9.6	18.36	9.88	17.13	17.2	11.32	0	12.09	35.9	11.44	9.09	12.54	14.54	18.46	17.39	11.74	20.84	18.02	23.6	24.87	24.14
ENSG00000060709	0.04	0.42	0.04	0.16	0.36	0.03	0.97	0	0	0.06	1.165	0	0.06	0.41	0.27	0.34	0.11	0.07	0.43	0.86	0.2	0.12	0.2	0.01	0.4	0.07	0.31	0	0	0.15	0.02	0.45	1.04	0.15	0.4	0.83	0.02	0.4	0.08	0.22	0.19	0.43	0.18	0.08	0.32	1.17	0.66	0.04	0.42
ENSG00000060718	24.84	22.96	123.78	8.58	10.77	0.71	9.28	0.02	0.03	9.28	44.12	0	86.39	20.64	60.22	70.75	2.29	7.83	60.5	106.35	56.23	17.36	53.54	0	22.31	33.29	14.68	0	0	20.72	67.02	8.3	20.43	96.64	4.52	5.44	0.03	23.96	116.7	6.03	70.85	27.11	0.21	18.26	6.77	26.45	19.98	16.88	81.8
ENSG00000060749	10.21	9.48	8.31	8.69	6.43	11.09	12.01	4.67	2.1	13.78	9.86	0.99	11.63	13.99	9.51	11.36	9.51	13.31	5.97	12.08	5.06	13.95	12.03	1.39	6.88	9.07	7.48	1.96	0.48	8.63	10.85	6.73	9.14	14.24	0.18	5.75	5.57	7.75	12.23	11.6	9.2	9.84	12.55	18.4	11.93	12.35	9.49	15.8	14.11
ENSG00000060762	20.07	18.6	19.48	19.72	6.39	11.07	14.19	9.46	3.2	23.83	8.84	5.34	6.12	16.2	19.65	13.49	17.22	14.77	11.52	4.48	8.47	19.48	10.63	15.33	10.37	5.89	6.4	7.81	1.39	14.16	7.63	19.67	11.55	11.51	0	7.18	53.8	10.52	14.78	13.27	9.48	14.79	7.57	11.95	11.49	17.65	19.39	13.72	15.33
ENSG00000060971	17.03	18.01	20.04	13.94	13.04	39.34	17.72	8.69	4.38	19.24	13.055	19.34	26.85	14.11	9.66	10.94	24.98	18.89	12	13.27	11.07	12.49	23.21	10.34	19.72	14.09	15.86	22	4.06	12.68	8.01	9.56	19.2	16.22	2.14	21.57	30.72	18.79	8.89	21.97	10.94	22.43	27.37	14.34	28.25	21.72	23.73	31.47	8.66
ENSG00000060982	7.37	13.15	14.41	104.34	18.86	5.76	3.53	11.08	24.23	17.04	16.23	2.43	9.38	3.9	12.67	10.47	1.91	1.43	9.53	49.82	26.65	7.71	16.34	58.47	4.97	5.34	3.33	32.61	0.05	8.05	13.89	1.98	4.18	11.91	0.89	9.03	0.44	5.75	19.02	6.73	11.28	20.54	0.45	7.2	13.18	5.01	44.63	8.15	36.86
ENSG00000061273	6.29	14.23	6.88	12.76	11.6	36.75	10.86	32.82	5.43	11.32	16.21	16.63	15.07	15.64	6.4	19.11	13.94	10.88	11.93	13.61	9.37	6.92	12.9	14.83	8.95	8.63	11.47	15.83	3.8	7.7	10.41	7.76	20.42	15.87	8.02	12.56	13.17	13.04	13.32	16.29	11.87	22.74	14.23	22.34	10.4	14.51	10.03	13.66	10.98
ENSG00000061337	1.77	5.22	2.17	1.47	1.32	1.31	4.52	0.01	0.05	2.68	4.87	0	1.43	3.14	0.87	2.61	1.33	0.65	5.1	2.34	3.67	1.5	1.89	0	1.16	1.06	2.39	0	0	3.61	3.71	1.58	2.37	1.65	0.31	0.73	0.01	4.74	4.06	1.45	1.39	1.73	0.22	1.26	2.52	4.23	2.02	3.07	1.94
ENSG00000061455	0.56	1.1	1.15	0.66	0.38	0.21	1.2	0.7	0.01	0.61	1.515	0	0.92	1.33	0.15	1.66	0.71	0.29	0.74	0.97	1.69	0.41	0.64	0.01	0.57	0.37	0.93	0.01	0	1.02	0.86	0.76	0.56	0.76	0	0.34	0.07	1.04	1.72	0.73	0.48	0.95	0.31	0.79	1.18	0.85	0.71	1.23	0.77
ENSG00000061492	0	0	0	0.01	0	0	0	0	0	0	0	0	0	0	0	0	0.01	0	0	0	0	0	0	0	0	0	0	0	0	0	0	0	0	0	0	0	0.01	0	0	0	0	0	0	0	0	0	0	0	0
ENSG00000061656	4.57	4.53	2.66	5.66	7.26	1.04	3.42	13.75	3.02	1.65	2.485	5.28	4.75	1.57	1.33	1.87	1.45	1.38	2.69	9.47	1.15	0.76	7.68	2.98	4	5.86	5.45	2.78	0.79	3.46	4.19	1.14	3.59	2.89	10.52	3.86	19.66	5.46	2.03	2.41	1.87	4.19	2.34	4.53	6.93	5.5	9.22	1.85	2.06
ENSG00000061676	120.64	87.28	72.17	93.05	73.92	29.93	86.93	104.74	20.15	66.56	46.23	21.79	88.45	77.39	60.78	79.16	74.71	69.25	50.55	46.64	43.87	64.42	73.76	31.62	48.87	50.88	46.84	26.28	2.32	69	55.75	56.34	62.25	75.81	1.75	46.66	61.12	59.81	69.87	87.98	93.5	78.26	58.8	92.48	78.52	101.14	85.97	80.52	93.35
ENSG00000061794	37.41	38.65	37.76	41.55	28.83	21.28	20.91	73.98	42.91	53.09	13.37	21.63	24.05	26.29	36.93	26.96	19.76	48.39	21.88	31.9	23.5	32.86	39.84	26.6	26.66	36.33	17.03	32.88	3.6	53.77	24.22	18.13	39.44	22.13	0	14.06	50.24	20.09	30.16	19.47	25.02	54.06	48.93	57.1	17.23	28.75	33.36	34.14	29.9
ENSG00000061918	3.51	6.94	5.83	8.04	3.12	0.82	9.12	0.61	0.27	7.36	6.59	0.19	3.14	6.54	6.77	7.79	3.33	5.65	6.73	4.56	9.86	3.04	2.35	1.54	3.26	2.12	8.25	0.37	0	7.7	5.47	2.63	2.16	4.9	0	2.34	3.09	6.68	7.67	12.03	9.23	3.99	1.71	4.64	19.57	9.85	7.65	5.09	7.18
ENSG00000061936	3.93	12.26	5.36	7.66	5.88	25.18	8.63	11.79	7.32	6.72	13.77	7.06	8.5	11.2	4.51	9.13	9.25	9.37	6.73	9.11	4.91	9.89	9.09	3.93	5.36	6.04	5.73	6.19	3.21	7.11	9.9	4.56	7.58	12.2	3.1	8.66	4.66	5.86	9.49	7.6	7.1	11.69	10.54	13.77	6.8	10.97	7.32	13.51	8.21
ENSG00000061938	2.44	16.17	5.7	12.68	8.82	64.35	6.4	48.62	2.63	6.39	18.165	38.04	31.52	19.28	2.25	6.8	12.41	9.01	9.03	6.99	10.39	2.99	52.89	10.7	11.38	4.86	14.7	28.3	2.58	4.91	13.37	3.89	26.43	12.46	11.62	21.95	33.81	12.91	12.37	14.37	15.83	10.62	17.49	12.31	9.81	31.37	15.18	6.21	6.85
ENSG00000061987	7.64	27.75	8.78	14.91	14.84	21.75	19.2	14.73	2.11	13.74	14.885	2.82	16.35	28.61	11.02	19.08	17.94	7.4	15.54	13.3	8.84	15.69	16.71	3.38	6.96	7.36	10.35	2.55	0.44	31.46	21.42	7.96	17.04	30.8	1.83	9.82	9.57	9.12	19.74	21.64	13.96	17.58	18.02	17.62	18.21	21.77	14.21	28.95	14.59
ENSG00000062038	26.79	42.49	31.4	33.52	51.7	33.17	29.48	21.41	0.82	17.85	25.74	10.27	26.85	25.79	31.58	44.66	18.39	33.09	33.87	55.82	20.88	12.91	27.17	11.44	22.33	45.92	11.82	13.22	13.99	11.82	35.38	36.26	56.4	36.17	4.11	68.98	24.95	22.47	8.07	24.51	33.7	13.77	41.14	66.87	28.6	40.63	26.6	9.17	46.83
ENSG00000062096	0.33	0	0.01	0.02	0	0.1	0.07	0.02	0	0.02	0.065	0	0	0	0	0.01	0	0	0	0.24	0.02	0.02	0.01	0	0.03	0	0.06	0	0	0	0.03	0	0.01	0	0	0	0	0.01	0.02	0.01	0	0	0	0	0.01	0	0.02	0	0.03
ENSG00000062194	26.57	45.39	25.93	34.09	23.48	38.36	31	67.93	8.78	37.23	23.37	13.4	22.62	40.38	19.93	30.83	25.98	20.42	22.19	20.09	14.78	35.49	24.74	19.43	19.42	21.85	20.9	16.66	1.57	25.75	24.43	15.09	29.08	39.19	0.38	22.9	46.32	28.4	31.92	37.43	24.38	34.65	33.31	43.99	33.05	30.78	35.27	40.29	37.57
ENSG00000062282	7.75	2.5	4.34	2.54	2.45	14.13	5.37	1.13	2.38	6.54	1.385	2.71	3.26	4.27	2.99	3.89	19.15	7.47	5.7	8.73	1.31	6.05	1.87	2.92	4.98	9.55	5.28	1.11	0.33	13.8	1.64	14.53	10.3	1.6	0.19	6.61	4.83	8.94	1.21	2.18	1.33	3.69	37.6	3.34	3.5	2.26	6.16	7.24	1.47
ENSG00000062370	2.95	3.79	1.95	3.19	2.06	3.99	6.96	0.94	0.49	1.44	2.28	0.62	1.67	2.4	1.48	2.8	2.65	3.09	1.79	1.76	1.03	1.13	1	0.55	2.25	1.62	1.64	0.72	0.29	2.28	1.54	1.22	3.12	1.97	0	1.54	2.42	1.78	2.65	3.9	1.49	1.86	3.27	1.34	3.76	2.44	3.9	5.12	1.85
ENSG00000062485	26.56	36.24	24.2	24.88	33.24	33.3	30.72	52.44	51.59	16.78	19.765	16.43	28.1	39.19	22.19	30.28	22.72	40.99	30.82	26.53	21.47	33.43	34.03	21.22	24.58	31.01	27.7	32.68	9.95	80.89	28.37	18.06	35.28	26.87	6.7	32.17	27.18	22.53	31.78	28.96	30.72	42.1	34	59.45	34.69	30.44	35.07	33.16	28.5
ENSG00000062524	0.06	0.45	0.59	0.93	0.36	2.33	0.7	2.64	0.02	0.17	0.14	0.08	0.13	0.72	0.07	0.28	0.7	0.04	0.12	0.25	0.23	0.19	0.05	0.01	0.32	0.78	0.16	0.08	0	0.16	0.31	0.11	0.81	0.17	0	1.67	0.12	0.17	0.12	0.23	0.5	0.1	0.08	0.74	0.91	1.62	0.83	0.42	0.15
ENSG00000062582	27.93	25.3	34.74	55.03	23.67	8.79	22.68	47.42	83.46	33.75	14.53	37.51	20.01	37.17	67.48	20.18	20.12	53.41	31.3	22.94	22.93	26.89	22.98	73.59	18.74	33.34	26.75	44.62	50.68	39.44	23.85	28.84	29.97	18.57	3.63	26	39.22	27.14	19.92	22.59	22.33	32.89	25.75	52.51	35.54	24.97	30.62	24.6	42.88
ENSG00000062598	7.01	7.58	9.34	13.15	9.44	9.12	7.99	10.31	5.36	9.6	8.54	4.66	7.7	10.01	7.4	7.51	7.73	7.08	8.63	10.44	5.48	13.98	7.28	5.07	7.54	14.4	8.69	2.99	1.23	11.04	7.21	7.7	9.07	6.11	1.24	6.85	5.79	10.71	9.33	9.37	8.97	8.93	6.65	8.59	9.69	7.87	11.08	8.34	7.18
ENSG00000062650	13.77	23.86	14.54	16.57	15.87	20.73	14.75	36.03	8.9	21.44	13.73	6.37	15.36	31.27	11.91	17.31	18.95	13.67	14.89	17.31	11.25	14.67	15.81	10.73	13.24	13.74	10.19	10.29	0.69	16.47	13.54	20.05	21	17.51	0.95	16.75	15.98	12.34	18.55	17.95	8.74	18.17	25.1	24.36	20.09	17.13	21.35	15.99	15.59
ENSG00000062716	74.63	179.5	59.27	163.15	61.63	159.23	68.09	94.33	95.58	93.49	104.785	100.57	136.61	221.48	121.41	133.16	108.74	21.79	59.71	117.51	57.3	94.79	93.53	118.47	61.4	53.95	74.33	60.55	14.44	71.35	99.59	51.59	106.66	259.51	9.14	42.04	63.28	64.86	173.11	307.85	111.94	103.02	132.62	154.19	114.58	234.64	124.68	213.33	182.3
ENSG00000062725	13.85	8.77	13.11	15.85	8.59	3.71	11.31	11.14	5.82	22.84	8.72	3.86	10.14	9.48	10.05	11.13	11.06	5.33	7.98	6.9	11.36	14.72	11.23	6.31	9.52	10.01	10.18	2.61	1.12	9.15	6.02	9.66	7.43	10.98	1.43	6.61	7.83	9.67	9.88	17.16	7.78	15.55	13.17	9.4	13.46	16.32	16.72	14.17	9.29
ENSG00000062822	6.47	3.57	5.09	9.51	3.77	4.12	5.33	9.89	9.51	4.74	5.995	8.03	4.25	2.8	4.31	3.35	3.36	9.45	4.79	6.28	3.34	5.85	3	8	3.79	5.62	8.51	8.76	8.11	5.37	3.81	1.77	6.15	2.54	0	4.87	10.38	4.6	3.03	5.4	2.69	7.31	3.44	3.79	4.18	3.49	6.45	8.39	7.23
ENSG00000063015	0.06	0	0.02	0.21	0.05	0	0.33	0.02	0	0	0.11	0	0.01	0.07	0.05	0.03	0.03	0.03	0.12	0.13	0.05	0	0.04	0	0.08	0	0.15	0	0	0	0	0.05	0.37	0.06	13.83	0.04	0.02	0.09	0.03	0.06	0.1	0.21	0	0.04	0.05	0.22	0.2	0	0
ENSG00000063046	85.25	197.46	112.79	109.84	141.99	89.75	127.55	434.87	127.62	103.76	84.57	141.84	107.34	114.26	69.13	121.33	172.78	267.1	125.04	90.9	120.73	200.12	198.1	150.06	65.79	164.25	113.87	133.38	25.94	196.55	168.42	183.29	162.6	112.04	30.63	132.14	139.14	116.19	141.59	149.76	107.95	246.73	192.27	231.53	166.87	127.53	163.79	116.96	94.42
ENSG00000063127	0.27	0.15	0.12	0.24	0.13	0.54	0.33	0.02	0.2	0.3	0.415	0	0.06	0.23	0.23	0.08	0.61	0.36	0.14	0.18	0.05	0.08	0.06	0.02	0.21	0.09	0.12	0	0	0.22	0.25	0.23	0.08	0.07	0	0.23	0.01	0.31	0.05	0.22	0.23	0.15	0.1	0.16	0.2	0.34	0.09	0.35	0.07
ENSG00000063169	1.4	1.34	0.83	1.38	1.62	4.93	1.89	0.81	0.99	0.93	3.01	0.66	2.54	2.75	0.92	2.1	2.18	1.6	1.05	2.29	1.61	1.65	1.39	0.98	1.29	1.78	3.77	0.9	0.87	1.77	2.05	0.94	2.27	1.84	0.51	3.64	0.77	2.61	2.38	2.36	1.67	2.23	2.54	1.24	1.47	1.53	1.21	4.2	1.31
ENSG00000063176	3.53	4.34	1.79	2.98	1.95	6.37	3.09	7.57	1.43	1.41	3.635	3.13	2.09	5.26	0.7	2.84	2.54	4.11	4.5	3.09	2.09	1.8	3.3	1.66	1.77	2.02	4.21	13.31	0.85	3.05	2.14	1.87	7.66	1.87	6.08	3.19	6.46	7.27	3.24	3.99	1.2	5.35	6.36	1.72	1.83	2.46	3.96	3.72	1.65
ENSG00000063177	413.38	486.97	857.46	676.09	625.27	203.53	473.36	1060.59	795.91	293.48	218.905	585.78	361.37	234.61	746.38	312.98	453.77	2244.48	515.23	434.02	594.4	604.02	812.08	695.27	278.5	694.75	470.6	1279.74	151.14	764.66	527.45	496.94	785.02	244.72	1.7	531.5	948.14	455.48	338.45	424.8	446.79	606.96	514.85	344.89	546.09	540.87	733.55	608.92	402.9
ENSG00000063180	1.77	1.28	1.91	1.18	1.1	1.27	2.96	9.25	2.18	0.97	1.67	1.95	0.66	1.92	0.45	0.99	0.44	1.25	1.54	0.85	1.26	0.49	0.51	0.59	0.84	0.69	2.24	3.4	0.08	1.78	1.25	0.68	1.1	1.13	0	0.6	2.21	2.12	0.64	2.68	0.44	1.61	2.21	1.51	1.76	2.52	1.6	1.26	1.58
ENSG00000063241	24.81	11.03	20.25	18.08	11.64	14.24	12.2	57.72	28.18	19.64	11.555	13.67	10.13	10.62	13.32	13.5	14.74	42.9	18.69	24.27	10.96	15.45	15.45	11.98	10.36	15.18	30.67	26.57	3.43	28.45	11.65	16.8	22.62	6.1	0.28	11.33	24.24	18.96	11	13.47	10.32	23.45	30.88	6.84	18.96	13.32	34.3	17.52	17.93
ENSG00000063244	28.16	26.99	28.37	36.39	38.54	52.94	25.63	34.81	42.01	27.14	36.715	27.16	24.98	26.14	26.64	25.66	25.24	39.49	28.92	40.89	16.75	40.49	35.51	43.66	22.6	30.09	46.28	70.6	14.65	30.8	33.69	15.64	46.95	18.94	1.82	44.01	43.62	32.43	25.09	28.71	36.23	36.43	27.6	25.28	28.76	33.62	50.32	44.94	30.95
ENSG00000063245	28.32	26.37	17.94	21.84	27.66	58.58	25.22	24.88	9.07	15.63	14.12	12.48	19.01	31.64	3.42	24.44	23	33.4	23.63	25.35	16.76	16.89	15.02	12.12	23.47	24.22	34.62	31.03	9.78	15.55	17.43	15.85	36.58	13.07	0	45.59	20.41	37.48	23.92	29.73	17.21	22.92	48.44	17.41	25.31	31.02	25.59	34.17	21.35
ENSG00000063322	11.51	7.84	8.31	15.61	7.17	10.89	22.02	9.03	4.81	41.29	7.285	6.35	6.11	8.28	5.13	8.53	12.49	9.49	6.48	7.99	5.78	7.96	7.69	27.44	11.69	6.49	12.29	11.22	3.67	8.7	6.47	7.52	9.87	7.39	6.31	7.68	11.88	13.66	7.33	11.75	6.79	9.77	12.18	23.38	10.18	10.13	13.78	13.61	6.63
ENSG00000063438	0.38	0.12	0.32	0.68	0.13	1.74	0.15	5.8	0.24	0.06	0.825	0.18	0.32	0.37	0.03	0.23	0.15	0.81	0.2	0.53	0.07	0.18	0.55	0.58	0.17	0.07	0.79	0.07	0	0.16	0.83	1.01	0.65	0.38	0.07	0.25	0.26	0.41	0.32	0.41	0.09	0.58	0.16	1.23	0.49	0.27	0.23	0.26	0.08
ENSG00000063515	0	0	0	0	0	0	0	0	0	0	0	0	0	0	0	0	0.01	0	0	0	0	0.02	0	0	0	0	0.06	0	0	0	0	0	0	0	0	0	0	0	0	0	0	0	0	0	0	0	0	0	0
ENSG00000063587	3.01	4.36	3.77	3.85	1.72	4.18	3.06	2.59	0.76	3.21	4.275	0.22	2.85	6.16	1.93	5.95	3.31	2.87	3.84	3.53	3.97	4.23	2.75	0.61	2.9	3.46	3.06	0.36	0.14	5.1	3.2	4.02	3.27	2.41	0.08	2.5	0.68	4.77	3.6	2.53	3.3	3.51	2.88	2.03	3.96	3.74	2.92	4.3	5.02
ENSG00000063601	8.8	8.82	11.62	12.68	6.63	9.22	18.05	18.62	4.2	10.02	11.12	3.58	4.75	18.54	6.41	8.29	8.19	5.3	9.11	9.44	5.51	8.26	4.87	5.95	5.61	4.82	6.04	5.88	1.66	9.1	5.96	6.92	8.38	8.5	1.05	7.52	11.09	6.9	7.28	7.65	9.01	10.02	6.45	9.63	7.57	10.58	13.34	13.72	14.04
ENSG00000063660	18.26	14.58	23.24	21.57	10.44	9.21	18.28	31.79	1.74	7.57	38.125	23.78	19.52	7.8	4.36	10.26	5.91	25.3	13.19	78.95	16.42	3.96	17.75	13.4	13.17	6.86	23.37	13.64	2.61	8.78	12.29	21.26	29.91	15.88	0.58	10.94	17.57	34.11	11.06	17.8	29.52	9.16	10.23	9.51	19.55	17.22	33.82	8.39	102.2
ENSG00000063761	2.55	1.73	1.99	1.4	1.44	3.08	1.64	1.2	0.81	2.14	1.64	0.59	1.06	1.96	2.02	1.55	2.46	0.83	1.93	2.33	1.31	1.74	1.53	0.77	2.01	1.19	2.17	0.93	0.69	2.84	1.21	1.44	2.4	1.21	0.44	1.18	1.56	2.87	2.03	1.68	1.66	1.02	0.99	0.72	2.04	1.91	1.8	2.14	0.89
ENSG00000063854	21.57	14.1	11.76	20.64	15.99	21.05	10.72	23.41	7.3	13.06	9.885	6.25	8.25	18.43	7.73	13.88	14	8.99	24.76	13.94	17.35	16.76	11.89	5.52	15.33	17.87	15.53	8.02	3.45	14.49	16.2	38.2	17.49	12.52	6.07	17.34	6.74	20.41	12.57	12.62	11.28	26.43	16.35	12.95	18.76	18.31	15.08	9.35	13.8
ENSG00000063978	23.01	19.54	16.11	26.31	18.87	16.96	18.21	33.83	12.84	18.08	16.925	12.58	16.63	13.09	8.86	18.82	12.92	20.17	19.94	17.43	11.47	21.27	14.59	18.68	17.06	21.39	15.6	18.4	4.35	17.37	19.31	14.85	16.73	15.74	7.59	24.38	20.42	22.4	16.47	19.95	15.21	16.21	24.25	19.96	24.9	13.65	19.81	16.02	23.29
ENSG00000064012	38.5	19.55	14.59	18.99	13.63	29.7	18.78	24.5	13.39	17.27	18.52	19.2	18.41	20.13	27.45	15.13	27.01	16.75	14.48	13.96	10.59	12.29	9.79	16.64	13.86	13.13	14.44	19.63	1.84	16.09	15.4	17.28	16.57	23.21	11.87	16.4	26.1	20.63	17.48	27.03	19.32	26.44	20.79	41.41	22.38	33.09	29.07	19.53	14.23
ENSG00000064042	5.95	11.84	4.67	42.06	11.36	6.67	7.1	1.4	0.03	4.37	5.92	3.07	8.25	8	2.4	7.06	4.84	2.85	3.71	12.99	4.63	20.09	3.94	5.75	5.27	1.31	3.05	2.01	4.53	6.88	4.06	6.95	11.37	7.8	0.14	10.82	45.44	3.71	5.91	20.38	5.82	49.62	5.01	3.55	16.61	15.77	12.48	8.48	7.35
ENSG00000064102	9.01	8.83	8.45	15.68	10.73	14.15	7.88	28.57	27.44	14.89	8.015	9.2	7.81	9.53	17.95	8.11	4.65	8.99	5.77	12.12	4.4	7.8	8.58	10.74	5.23	5.77	3.55	10.41	3.25	13.74	12.3	5.31	7.12	10.17	0	1.72	12.77	5.4	8.13	8.96	9.68	11.52	10.5	20.68	5.75	9.34	10.07	8.54	11.73
ENSG00000064115	34.88	26.06	30.76	81.85	19.82	16.48	36.97	22.52	9.55	40.26	36.59	18.18	19.01	23.02	10.22	28.66	18.06	42	21.48	51.49	54.82	24.18	16.07	19.19	24.61	14.03	33.39	18.54	1.36	28.75	31.96	23.96	22.81	24.31	7.81	10.14	30.02	29.2	23.66	38.07	26.6	33.15	24.5	34.38	12.81	18.09	34.98	32.07	22.15
ENSG00000064195	0.02	0.04	0.05	0.59	0.58	0.16	0.05	0.1	0.04	0.01	0.14	0	0.82	0.31	0.02	0.1	0.06	0	0.01	0.11	0	0.02	0.31	0.08	0.02	0	0.02	0.07	0	0.14	0.05	0.02	0.47	0.02	0	0.11	0.02	0.43	0.04	0.12	0.06	0.01	0	0.06	0.02	0.33	0.05	0.04	0.08
ENSG00000064199	6.73	3.68	3.21	4.74	4.13	2.61	4.43	5.03	9.86	4.16	2.655	12.3	3.41	5.15	5	4.62	3.8	4.36	4.91	2.56	2.58	5.04	2.33	7.78	3.44	4.32	1.94	9.14	0.53	3.52	2.56	6.05	4.38	3.31	3.39	2.16	10.26	3.84	4.38	4.74	2.08	4.16	4.46	4.39	5.69	5.79	4.41	5.19	2.72
ENSG00000064201	0.19	0.52	0.19	0.14	0.07	0.48	0.24	0.21	0	0.12	0.375	0.15	0.25	0.23	0.09	0.38	0.43	0.02	0.23	0.49	0.18	0.06	0.27	0.03	0.3	0.83	0.61	0	0.04	0.5	0.22	0.23	0.19	0.38	2.28	0.37	1.22	0.33	0.35	0.37	0.11	0.35	0.1	0.53	0.27	0.13	0.29	0.74	0.7
ENSG00000064205	0.14	0.39	2.44	0.28	0.24	0.83	0.41	0	0	0.25	0.13	0	0.63	0.15	1.71	0.35	0.24	0.09	1.6	0.99	1.79	1.13	1.76	1.24	0.39	1.03	0.28	0	1.47	5.44	12.55	0.55	0.33	0.79	0.31	0.65	0.29	0.23	1.31	0.56	0.2	0.8	0.13	0.68	0.1	0.68	0.79	0.12	1.11
ENSG00000064218	0.03	0	0.02	0.01	0	0	0	0	0	0	0.005	0	0.08	0	0.05	0	0	0	0	0.04	0	0.02	0.02	0	0.02	0	0.01	0	0	0	0.03	0	0	0.12	0	0	0	0	0.08	0	0.02	0	0.02	0	0	0.08	0.02	0	0.04
ENSG00000064225	1.67	4.18	2.36	3.37	7.95	5.45	3.04	0.57	0.12	5.7	7.73	0.73	1.7	3.13	3.91	3.42	2.03	0.83	2.92	2.02	2.96	1.96	2.24	3.94	4.43	0.86	1.51	0.54	0	3.23	4.42	0.86	2.58	3.6	9.89	1.14	3.42	1.42	6.37	4.9	4.14	3.53	0.62	2.23	8.43	2.23	2.79	10.47	5.18
ENSG00000064270	19.36	9.46	3.24	3.75	13.17	36.12	3.9	6.33	0.02	0.7	5.86	2.3	4.49	6.09	9.83	10.49	29.33	4.07	12.29	6.24	2.57	31.69	5.12	2.75	7.73	3.34	7.89	1.69	0.98	6.07	1.88	21.49	17.86	12.81	11.77	9.23	8.62	5.46	4.26	10.7	4.94	6.34	33.26	21.64	12.5	21.64	8.03	6.6	2.89
ENSG00000064300	0.36	2.66	0.3	0.52	0.51	2.36	2.41	0.16	0.31	1.33	5.61	0.05	1.04	1.55	0.25	0.61	2.06	0.19	2.51	2.41	2.03	0.32	0.56	0.39	0.65	0.17	4.36	0.01	0.38	2.8	0.44	1.09	0.97	0.44	0	0.6	0.08	0.66	0.34	0.7	1.74	0.96	0.16	0.43	2.17	0.83	2.12	1.21	3.94
ENSG00000064309	1.06	1.26	0.76	2.43	1.8	0.65	2.86	70.49	1.19	4.91	7.265	2.12	5.99	2.79	1.11	3.56	1.05	1.08	2.19	3.11	4.3	3.73	4.34	1.91	2.66	0.55	6.69	1.13	0	1.97	2.96	5.2	3.8	12.89	0.46	1.03	3.85	1.71	0.82	3.57	3.19	2.71	0.32	1.44	6.17	2.67	6.11	2.93	0.55
ENSG00000064313	10.99	13.53	28.81	12.59	12.16	14.35	11.94	15.3	18.72	14.01	11.21	7.29	9.48	12.49	21.09	10.83	9.22	7.33	7.5	9.03	6.09	13.63	8.91	14.92	7.97	3.85	8.48	13.64	10.43	14.27	8.48	8.47	10.62	15.24	2.13	8.91	14.16	11.2	10.11	10.96	9.18	9.9	10.74	16.63	10.76	10.21	11.48	14.09	15.87
ENSG00000064393	37.23	13.87	5.27	8.75	3.59	22.86	10.92	1.11	1.99	9.39	8.485	1.55	3.68	10.86	3.49	17.3	23.3	16.32	9.09	8.45	4.59	14.84	5.21	4.77	14.62	10.17	4.2	1.76	4.36	11.89	5.57	12.23	5.55	6.75	0.13	6.83	1.35	16.34	7.82	22.29	3.22	11.53	18.32	7.51	22.83	10.91	7.32	29.76	10.05
ENSG00000064419	18.96	13.94	15.63	13.81	9.48	16.06	17.12	15.1	9.03	14.94	10.775	9.97	18.44	16.3	10.05	15.26	13.1	20.3	16.19	13.04	9.52	19.47	12.16	12.12	12.31	12.09	8.72	8.64	2.77	16.86	8.58	16.4	15.57	12.5	0.26	15.92	9.52	19.95	13.55	16.69	7.84	19.87	15.86	16.43	23.61	15.7	14.63	18.17	16.09
ENSG00000064489	0.48	0.51	0.37	0.44	0.98	0.78	0.44	0.28	0.1	1.07	1.135	0.07	0.28	0.46	0.09	0.89	0.53	0.12	0.63	1.06	0.33	0.54	0.59	0.03	0.65	0.81	0.26	0.02	0	1.02	0.67	0.52	0.75	0.54	0	0.7	0.57	0.7	0.64	0.5	0.87	0.15	0.64	1.02	0.97	0.86	0.38	0.13	0.67
ENSG00000064490	18.23	15.36	15.37	15.7	15.74	14.94	17.53	21.39	22.96	27.78	11.47	17.05	12.04	14.1	24.1	13.68	16.38	16.47	15.14	23.87	11.31	14.1	18.33	13.7	14.29	15.39	12.91	11.41	6.51	22.02	14.41	24.79	18.61	8.84	15.01	17.18	25.12	13.87	15.11	14.95	14.98	15.72	21.83	14.14	17.94	16.67	16.03	13.49	18.03
ENSG00000064545	8.01	3.95	5.63	4.8	6.19	7.21	5.78	6.72	8.39	4.82	4.005	4.97	5.14	4.71	4.77	6.22	4.23	7.13	6.42	7.12	5.38	4.4	5.23	3.42	6.03	11.58	5.35	0.92	5.28	9.54	3.87	5.04	8.64	3.28	0	5.32	4.33	4.99	4.4	4.17	4.3	3.49	5.86	2.97	6.28	5.53	5.14	3.6	4.65
ENSG00000064547	7.85	7.5	4.1	3.72	7.25	11.28	6.46	5.35	0.44	6.34	5.015	3.48	3.1	6.29	1.63	5.13	7	7.8	7.77	6.97	5.53	9.75	4.67	3.64	7.12	6.55	3.61	3.1	2.04	4.91	3.6	10.01	14	3.85	0	6.57	8.53	3.62	6.13	6.53	4.07	3.24	11.08	3.52	8.31	7.07	5.47	3.44	2.97
ENSG00000064601	79.13	91.52	127.63	51.29	35.75	65.23	51.83	56.64	53.38	79.72	27.225	24.19	58.82	92.26	25.55	52.06	39.83	48.67	67.01	67.79	42.33	44.76	60.88	19.35	49.76	114.25	59.6	21.98	6.94	78.12	46.64	46.82	76.88	73.93	29.28	50.74	27.03	131.92	57.27	55.17	84.01	46	51.3	60.27	51.76	53.37	68.84	61.94	59.32
ENSG00000064607	9.42	13.45	6.24	14.25	5.39	24.76	10.91	11.99	10.73	8.15	20.145	5.52	10.52	13.02	8.07	10.34	10.17	7.38	10.43	14.02	6.17	11.65	8.37	6.5	8.41	8.37	6.44	2.56	4.23	12.33	10.96	8.35	13.94	14.23	2.84	9.08	7.76	7.09	11.3	17.26	11.52	7.28	10.38	10.93	13.85	12.73	8.97	11.51	12.02
ENSG00000064651	198.21	48.87	42.6	25.91	19.04	21.48	22.07	5.81	4.13	82.9	14.975	2.96	16.43	58.16	11.03	133.21	69.45	114.5	33.64	32.25	21.77	95.34	15.93	9.85	78.33	45.46	19.25	10.7	0.47	121.17	10.4	33.48	78.46	38.04	4.21	35.22	29.38	39.64	18.66	63.73	20.22	58.1	243.79	23.49	122.45	70.41	61.34	103.77	9.55
ENSG00000064652	11.12	6.26	8.78	11.16	4.97	2.94	9.39	2.93	4.64	8.1	3.985	6.87	4.16	3.93	5.89	7.44	2.93	3.99	5.07	3.54	3.1	3.53	5.19	5.6	4.83	2.26	3.77	6.22	1.37	4.42	8.38	4.27	9.13	10.47	0.81	2.98	13.19	6.87	7.41	11.12	5.7	5.17	8.16	14.19	5.75	6.52	7.8	7.62	12.43
ENSG00000064655	1.15	4.19	2.38	3.99	0.19	0.69	3.54	0.02	0	4.42	10.68	0	0.68	0.77	0.83	0.58	4.07	0.35	2.73	1.88	1.69	6.67	5.95	0	0.78	8.44	3.27	0	0	0.8	2.66	0.57	10.01	1.16	0.17	1.23	0.14	0.82	2.26	2.61	1.89	0.63	0.46	0.38	7.05	1.17	2.97	0.65	6.71
ENSG00000064666	54.35	65.85	161.15	70.56	100.42	67.17	53.26	139.11	60.21	45.47	100.405	60.53	113.99	58.3	69.05	95.71	40.42	47.61	72.15	76.74	91.99	27.92	110.58	84.71	63.32	108.71	89.8	71.76	13.52	91.78	57.48	117.82	109.16	79.01	15.84	51.04	109.07	95.22	99.26	65.05	120.87	97.31	18.13	73.43	51.02	53.78	76.13	68.13	92.17
ENSG00000064687	1.1	4.59	2.94	3.51	4.44	13.05	2.11	7.52	1.28	1.43	10.815	3.79	3.98	5.62	0.98	1.88	3.93	1.38	3.29	3.84	2.48	3.05	2.15	5.08	2.19	5.06	4.91	2.31	2.65	2.05	2.62	4.02	9.11	3.85	0	2.49	1.81	2.95	3.96	8.58	4.79	4.61	7.28	7.57	2.35	3.07	2.93	6.27	4.97
ENSG00000064692	0.28	1.4	0.81	4.39	0.14	1.65	6.33	0.12	0.29	7.5	6.26	0	1.03	2.93	1.08	1.83	4.71	0.08	0.63	6.25	0.76	1.14	0.48	0.06	1.76	0.59	0.95	0	0	0.56	0.81	0.28	0.46	3.17	0.99	1.01	0.02	1.43	1.01	7.82	1.16	39.67	0.03	0.94	1.02	1.48	2.94	7.59	3.14
ENSG00000064703	4.23	3.03	2.47	6	3.2	3.27	3.45	2.97	3.26	5.74	3.025	2.6	3.06	4.22	7.12	4.36	4.61	5.4	3.16	3.75	2.3	5.71	3.4	4.61	3.48	2.76	3.43	2.98	0.82	4.27	3.05	3.7	4.93	2.35	0.4	2.88	4.72	3.73	2.84	5.79	2.46	3.15	2.55	2.77	4.38	3.03	4.54	5.87	4.55
ENSG00000064726	31.11	24.23	23.16	32.42	11.68	12.01	19.87	25.61	10.26	33.71	17.065	7.44	17.82	26.77	25.23	23.19	27.89	29.49	23.84	22.01	15.65	28.61	16.64	17.38	13.21	17.08	13.54	14.34	1.23	21.54	15.6	62.47	31.84	20.56	12.12	18.09	35.49	19.73	18.75	27.2	17.86	19.99	33.2	23.23	28.2	26.88	23.17	17.91	37.27
ENSG00000064763	11.09	9.9	5.94	13.44	7.18	5.09	6.83	0.98	5.05	7.58	2.245	2.15	3.02	2.95	3.28	6.48	5.12	3.26	13.01	2.24	5.87	23.91	6.34	2.92	7.4	5.15	9.1	0.94	0.56	14.2	11.14	6.35	6.52	2.99	78.5	11.84	2.15	3.33	5.41	4.63	3.86	16.43	10.39	1.55	9.6	9.19	7.15	11.25	3.78
ENSG00000064787	67.16	27.59	13.59	3.05	13.67	78.66	20.54	1.92	0.06	17.52	3.465	4.42	10.72	30.68	0.18	27.2	44.38	21.15	28.64	22.48	14.65	152.22	37.07	0.87	34.87	55.05	30.28	8.44	0	19.65	2.42	46.27	44.91	31.23	2.04	43.05	13.67	8.76	42.49	11.28	12.23	9.43	68.34	21.43	54.56	55.1	54.07	18.64	2.78
ENSG00000064835	0	0	0	0	0	0	0	0	0	0	0	0	0	0	0	0	0	0	0	0	0	0	0.02	0	0	0	0.03	0	0	0	0	0	0	0.05	2.32	0	0	0	0	0	0	0	0	0	0	0	0	0	0
ENSG00000064886	0.35	0.35	0.58	2.38	0.17	0.24	0.38	0.02	0.17	0.72	1.03	0.02	0.75	0.58	9.67	0.21	0.41	0.03	0.52	1.37	0.21	19.52	0.33	0.4	0.83	0.78	1.15	0.18	0.1	0.67	3.31	0.78	1.05	0.21	3.35	0.47	0.1	1.26	0.19	1.01	0.66	0.3	0.08	1.25	0.78	0.31	0.45	0.44	5.84
ENSG00000064932	15.73	32.93	17.39	18.85	10.85	26.91	7.6	29.5	6.5	10.2	26.235	8.82	22.75	15.06	3.64	16.08	10.04	8.27	28.33	16.89	15.22	16.56	21.4	9.01	15	23.27	22.67	6.19	6.63	11.4	28.15	19.42	36.95	19.39	4.19	24.08	11.71	22.18	15.15	14.21	25.82	16.3	19.79	22.27	19.83	26.93	19.44	21.81	25.14
ENSG00000064933	6.29	6.85	3.98	6.25	3.5	8.91	6.83	6.21	5.21	6.72	7.135	4.25	5.29	5.17	7.05	5.68	7.15	4.09	3.27	3.8	3.34	5.97	2.34	4.06	2.76	2.9	2.37	3.25	1.74	5.89	4.84	3.79	5.11	6.49	1.07	2.16	8.28	2.71	5.57	8.39	4.35	6.44	7.04	5.17	4.33	6.68	6.51	6.8	4.4
ENSG00000064961	18.68	19.67	26.45	13.65	18.18	31.29	14.29	24.57	42.34	12.47	20.575	16.54	16.04	18.39	9.01	18.89	9.37	30.91	19.71	13.4	14.04	78.64	25.32	16.58	16.56	17.26	18.01	13.66	4.87	19.14	12.22	18.18	27.96	13.08	20	13.88	29	17.48	22.19	24.06	16.59	16.4	33.78	22.38	25.5	23.23	16.94	14.27	25.64
ENSG00000064989	9.3	11.07	8.06	13.27	3.99	7.76	27.91	0.2	0.64	33.91	20.57	0.09	8.64	15.97	20.44	12.94	10.5	3.72	8.62	5.42	10.84	14.64	5	0.72	6.06	5.36	8.42	0.27	0.42	18.59	8.85	5.34	2.95	4.29	15.02	4.82	1.42	6.93	13.27	6.84	13.42	8.73	2.02	6.56	8.67	4.57	7.79	11.7	11.66
ENSG00000064995	8.85	8.47	8.55	10.09	6.7	6.34	11.25	16.29	6.98	18.21	9.29	6.04	7.11	7.17	16.05	8.68	8.46	6.16	7.39	6.68	5.13	13.9	10.28	11.78	7.57	5.77	6.54	9.74	0.48	7.98	7.62	4.98	7.2	6.46	0.55	6.99	18.83	9.36	9.77	7.2	9.19	12.33	15.81	5.51	7.26	11.59	11.75	11.76	8.99
ENSG00000064999	6.09	5.18	5.9	7.04	3.6	6.38	5.93	8.3	0.68	7.65	7.135	2.3	6.18	6.23	3.45	6.36	7.2	6.88	3.89	5.13	4.91	9.35	6.92	2.26	6.28	6.56	9.12	2.75	0.66	7.27	5.2	4.16	6.27	3.86	0.27	7.49	3.22	6.82	5.77	5.58	6.85	9.12	13.49	4.77	10.28	5.95	5.07	8.39	4.65
ENSG00000065000	29.29	25.58	18.2	24.98	19.16	33.44	13.58	24.37	15.95	13.94	20.215	16.48	19.54	24.19	7.83	23.99	15	13.54	24.84	14.66	17.26	21.41	16.67	11.88	20.9	25.41	19.3	11.61	4.29	20.7	14.35	29.61	32.29	15.04	1.95	16.89	13.5	26.24	23.44	27.26	20.01	18.04	28.01	24.97	30.63	25.92	19.04	18.06	20.69
ENSG00000065029	6.71	5.2	4.1	8.5	2.4	7.89	7.22	7.96	1.97	7.5	13.325	2.95	5.11	4.85	4.6	3.69	7.43	4.58	4.07	5.2	3.29	9.16	4.59	4.37	5.63	4.89	6.26	3.07	0.26	5.3	6.33	3.22	4.4	4.34	3.23	4.36	4.65	8.67	4.19	6.08	6.54	6.24	4.26	5.5	5.95	5.95	7.51	8.76	4.87
ENSG00000065054	15.55	20.04	17.81	19.53	14.52	47.45	18.79	18.93	0.89	33.73	15.17	42.26	24.85	17.73	3.1	26.06	28.75	14.43	23.03	19.41	12.38	28.37	26.89	16.73	16.46	26.16	26.02	27.78	5.92	14.3	21.6	26.94	20.21	25.84	2.88	29.65	36.54	25.13	30.2	23.95	20.24	31.05	31.38	32.55	28.1	30.27	20.48	19.51	10.44
ENSG00000065057	7.25	6.23	6.01	6.82	8.92	8.75	5.1	8.5	5.62	7.59	2.97	11.72	10.18	7.42	4.41	6.71	10.37	6.6	10.16	4.57	8.5	6.47	8.01	4.13	7.49	13.09	10.4	6.89	1.53	8.53	9.22	12.72	10.95	8	3.75	7.69	7.63	6.72	4.12	8.25	5.38	11.37	15.33	8.41	8.63	8.03	6.33	4.63	2.75
ENSG00000065060	3.54	3.24	2.73	4.1	1.02	3.24	3.49	13.26	1.78	5.16	3.15	1.15	2.62	3.91	2.98	3.55	4.99	2.31	2.31	2.37	2.34	3.83	1.97	1.27	3.68	2.83	3.19	1.2	0.63	4.15	2.71	1.86	2.74	2.17	1.14	2.42	2.67	5.67	3.34	2.8	2.6	3.8	2.9	2.45	2.78	3.67	3.61	6.13	1.91
ENSG00000065135	40.32	33.66	40.55	47.56	16.27	9.52	28.02	27.88	15.86	47.07	18.66	14.12	24.68	26.37	34.59	25.74	28.21	22.21	21.83	19.4	12.77	30.66	39.77	24.82	19.2	26.39	20.95	20.09	2.61	22.14	24.88	24.99	26.74	22.65	0	26.65	46.82	27.57	21.52	43.8	37.28	26.26	38.99	25.77	34.03	37.12	39.07	33.84	46.76
ENSG00000065150	23.5	40.06	36.26	38.13	25.04	18.5	30.27	49.44	27.39	28.26	30.605	22.23	40.84	28.73	43.35	32.52	53.94	41.15	26.49	23.83	21.35	38.51	35.31	18.18	23.4	25.29	24.98	21.09	6.67	29.46	19.65	32.32	36.7	25.65	3.2	18.59	54.26	37.13	34.46	31.98	27.95	44.45	40.84	24.94	35.27	27.32	28.37	31.08	34.6
ENSG00000065154	50.16	40.12	68.02	32.56	21.52	11.09	45.75	53.61	41.4	59.76	39.655	11.02	17.61	27.64	33.92	36.65	37.7	28.93	29.7	27.19	35.96	62.8	25.43	22.71	27.25	39.76	31.07	13.46	0.78	128.75	25.56	60.14	48.73	21.26	0	11.93	37.6	53.35	31.64	24.45	27.55	19.06	44.7	34.65	35.12	26.87	36.36	28.68	43.45
ENSG00000065183	16.3	9.57	10.89	11.38	5.53	6.42	7.12	9.17	25.11	18.16	6.33	14.06	7.78	7.98	16.94	10.83	20.42	18.18	8.31	8.87	5.22	13.01	14.52	19.87	10.2	15.63	7.82	12.71	5.39	13.36	10.59	14.75	11.59	7.85	0.99	7.35	14.77	10.42	6.91	16.71	7.91	8.39	11.01	7.05	12.81	12.17	14.91	13.61	9.97
ENSG00000065243	20.5	28.44	14.22	22.19	14.99	32.12	21.02	31.03	5.69	29.21	15.49	8.6	24.9	24.3	11.33	19.29	23.57	12.98	14.33	18.35	8.6	20.98	18.35	11.6	17.48	13.54	23.03	11.3	1.44	12.09	18.76	16.99	19.04	31.31	0.14	26.07	51.73	17.92	16.04	30.38	22.75	18.24	22.94	15.84	24.1	26.48	30.06	42.9	19.09
ENSG00000065268	10.36	7.43	9.07	7.37	5.16	9.33	4.82	13.83	13.18	6.72	5.93	21.04	9.09	5.15	4.24	6.23	4.29	5.08	7.15	5.1	8.72	8.74	12.5	9.74	7.28	12.76	5.62	9.3	6.8	10.03	6.1	10.41	8.25	4.15	0	7.34	13.26	7.5	6.81	10.81	7.84	5.89	9.05	5.45	8.99	12.48	10.26	5.43	8.8
ENSG00000065308	5.32	7.1	7.83	11.14	7.56	6.09	7.21	5.39	1.76	7.22	8.38	1.21	5.64	6.89	4.91	9.34	7.33	3.75	6.2	7.38	5.89	18.79	4.37	4.99	5.78	5.71	4.73	4.31	0.62	12.24	6.52	5.55	5.32	4.63	4.2	6.51	1.92	10.51	9.43	5.04	6.91	7.91	4.35	6.49	6.5	6.02	5.72	7.73	11.43
ENSG00000065320	0.15	0.42	0.54	3.11	0.23	0.64	1.51	2.25	0.3	0.39	2.06	0.26	1.16	0.48	0.17	0.41	0.66	0.06	0.44	0.63	4.57	0.96	0.47	0.14	1.24	7.72	10.05	0.73	0.02	2.31	0.51	0.46	1.96	0.38	0.71	0.19	0.85	0.53	0.37	0.3	6.53	5.11	0.14	1.24	6.78	0.48	0.42	3.49	3.02
ENSG00000065325	1.1	1.11	0.22	0.96	0.35	0.03	4.86	0	0	1.4	2.325	0.02	0.16	1.74	0.1	1.23	1.23	0.2	1.76	0.5	3.78	2.34	0.61	0.37	0.61	0.2	1.02	0	0	2.11	0.06	1.84	0.5	0.31	0	0.99	0.04	1.83	0.42	1.69	0.35	1.63	0.13	1.5	1.27	0.52	1.65	0.98	0.08
ENSG00000065328	1.04	0.69	1.38	2.89	1.22	1.6	1.34	2.37	8.97	3.62	1.03	3.88	1.41	1.17	8.04	0.65	1.15	0.92	0.95	1.75	0.43	2.4	1.92	4.6	0.61	1.74	0.45	4.67	2.14	1.17	1.06	0.31	2.14	0.73	0.19	1.06	3.54	1.17	1.51	1.3	1.61	1.61	1.15	2.56	1.08	1.18	1.29	1.31	1.92
ENSG00000065357	4.68	26.67	6.47	12.55	26.55	65.79	34.21	18.87	1.3	9.37	14.805	14.33	26.91	35.15	11.43	14.84	22.57	9.53	41.04	19.06	20.08	5.35	17.91	3.52	11.49	4.89	25.3	16.92	4.4	7.45	16.37	8.12	25.11	20.76	5.19	32.34	10.6	9.84	18.14	17.76	18.33	37.4	21.94	29.44	22.22	18.97	14.99	8.15	18.35
ENSG00000065361	40.35	69.39	35.57	20.46	40.88	116.49	64.88	32.35	0.08	53.45	8.57	8.67	37.86	55.22	4.23	61.77	101.32	83	84.26	34.69	41.81	95.05	72.93	5.17	90.18	74.02	67.69	12.6	0.76	150.92	23.2	61.53	138.11	40.46	2.18	100.44	12.19	56.84	41.95	69.39	17.75	182.08	142.66	78.68	85.82	57.36	55.4	112.21	6.07
ENSG00000065371	0	0	0	0.12	0.01	0	0	0	0	0.08	0	0.14	0	0.05	0.04	0	0.02	0.07	0.03	0	0.09	0.01	0	0	0	0.11	0	0	0	0	0.16	0.12	0	0	0	0	0	0.01	0	0.05	0.08	0	0	0	0	0	0	0	0.04
ENSG00000065413	8.47	10.69	9.7	9.83	5.05	4.58	11.41	0.21	0.27	7.65	13.095	0.7	8.95	8.69	6.22	9.36	5.47	1.97	9.79	4.48	8.6	5.33	3.62	0.28	6.23	2.6	7.25	0.79	0.05	11.3	6.49	17.58	5.83	7.25	4.69	6.29	1.05	7.69	8.12	20.72	5.97	5.91	7.56	7.74	8.17	8.21	6.68	10.66	10.02
ENSG00000065427	66.19	47.64	69.9	74.57	50.84	24.04	42.63	102.18	75.59	45.29	30.79	60.87	57.62	36.47	84.12	59.42	44.76	67.45	43.94	37.85	32.06	47.32	45.04	58.73	39.73	42.73	23.67	58.69	15.55	74.79	39.51	56.96	43.79	34.27	0.43	38.47	69.32	46.88	40.13	53.14	45.87	41.29	45.61	68.18	57.62	73.3	54.08	33.13	57.98
ENSG00000065457	18.27	11.7	12.18	15.6	10.52	14.23	17.52	10.97	6.22	11.47	14.1	8.35	11.33	14.74	17.25	17.08	14.67	14.53	17.16	17.67	8.47	14.56	4.68	9.99	11.61	11.18	9.74	10.52	2.56	17.75	9.57	8.56	15.72	12.5	2.68	10.76	9.74	14.86	11.62	17.34	11.94	10.74	18.45	14.1	17.44	18.57	11.62	10.8	18.06
ENSG00000065485	25.68	13.39	14.22	14.53	11.68	13.18	10.18	5.46	10.89	22.23	11.605	9.05	11.18	12.1	16.66	17.56	22.84	12.26	9.38	11.74	9.19	50.31	14.46	7.47	11.75	23.43	8.77	2.62	1.06	24.97	11.49	19.95	13.21	10.17	4.03	5.54	9.13	20.75	13.28	13.61	13.33	7.67	10.41	11.75	11.41	15.18	15.32	20.49	19.83
ENSG00000065491	2.54	2.57	2.63	3.74	1.46	5.71	4.03	7.76	2.34	4.26	2.745	2.12	2.43	3.56	2.06	3.43	3.28	2.29	2	2.66	1.55	4.6	3.34	3.04	2.54	2.47	2	3.57	0.46	4.11	2.99	3.11	2.3	2.09	0	3.35	4.49	4.82	3.38	2.68	2.23	3.59	4.91	3.47	2.36	4.46	3.15	5.4	2.69
ENSG00000065518	102.92	62.81	69.81	98.5	63.13	18.66	70.56	142.31	197.35	123.93	37.61	149.2	39.66	56.73	104.61	72.1	50.16	76.24	54.47	48.22	43.84	89.35	88	219.83	44.97	69.84	52.73	305.09	31.78	75.64	50.01	71.93	55.03	61.05	1.35	43.56	207.34	63.57	70.57	55.93	72.69	83.78	52.67	67.79	78.11	131.57	94.86	75.81	170.07
ENSG00000065526	10.37	20.99	9.69	13.61	8.03	24.17	13.02	21.38	1.47	12.07	11.935	1.67	13.51	21.65	6.14	19.19	21.13	9.29	12.82	13.11	6.61	10.17	12.11	3.19	12.35	6.72	9.02	4.28	1.24	11.88	17.13	8.17	11.85	18.69	0.24	20.65	3.69	20.28	13.65	13.73	11.74	14.53	15.55	14.98	18.49	13.05	12.51	31	13.82
ENSG00000065534	29.81	33.36	49.5	21.32	14.12	14.12	32.32	0.19	0.96	30	46.13	0.54	22.27	18.29	38.31	56.22	18.02	10.84	27.68	40	114.58	30.54	20.61	5.89	33.42	25.96	170.56	0.49	0	47.88	33.84	28.3	24.64	27.12	9.11	19.63	24.06	65.78	72.04	27.28	116.65	25.59	3.53	25.53	237.27	19.08	34.87	70.38	65.78
ENSG00000065548	42.25	34.75	28.13	33.33	23.36	24.55	26.08	50.32	27.2	36.86	21.185	17.53	26.34	29.86	38.36	28.04	21.67	28.47	21.08	14.85	15.15	28.15	26.93	27.42	18.15	19.27	14.82	26.51	3.88	32.44	21.75	27.62	29.95	32.96	0.5	16.39	54.22	20.41	32.7	36.89	31.52	36.3	39.89	37.28	30.32	45.15	39.36	33.84	34.61
ENSG00000065559	6.58	10.18	8.03	9.57	2.46	6.73	9.68	15.18	3.53	9.57	10.095	1.82	8.38	13.69	9.07	8.06	5.64	5.77	7.19	5.19	6.96	12.05	9.22	4.04	5.74	6.39	6.28	3.09	0.55	8.18	7.13	7.72	7.33	7.31	2.25	5.72	12.53	6.5	8.76	8.13	5.58	13.96	6.09	7.12	7.93	9.28	8.23	8.68	10.52
ENSG00000065600	2.86	3.53	2.75	4.32	2.4	1.62	1.72	6.35	2.64	5.14	3.1	1.08	2.39	5.34	4.85	2.43	2.92	4.17	3.24	2.15	1.83	1.79	1.88	2.89	1.21	3.27	2.82	0.96	1.53	5.41	2.36	1.98	3.56	1.94	2.92	1.85	3.76	2.72	3.2	2.61	2.74	3.26	3.81	1.99	2.44	2.44	3.27	3.28	4.09
ENSG00000065609	0.16	0.4	0.36	0.18	0.22	0	1.18	0	0.03	0.27	0.455	0	0.38	0.65	0.19	0.3	0.14	0.08	0.72	0.57	0.45	0.14	0.09	0.17	0.29	0	0.2	0	0	0.13	0.02	0.46	0.72	0.33	0	0.22	0.01	0.36	0.52	0.42	0.14	0.65	0.04	0.29	0.58	0.74	0.66	0.38	0.06
ENSG00000065613	10.31	64.87	18.74	23.66	23.64	43.55	21.59	142.62	14.02	25.49	15.94	10.13	41.39	29.34	15.69	32.37	29.23	38.7	23.59	16.52	16.73	20.02	30.35	10.26	13.71	17.1	17.89	16.42	0.51	25.58	19.43	25.73	48.19	44.47	0.49	32.41	20.02	11.66	28.23	23.28	21.03	29.72	41	45.75	32.23	41.28	28.66	21.69	21.7
ENSG00000065615	12.7	11.47	7.92	10.81	6.62	3.37	6.9	4.06	4.21	10.36	5.915	2.56	5.31	7.76	11.13	5.12	5.27	4.51	6.95	2.82	3.82	8.1	5.25	4.89	4.77	3.89	2.75	2.68	0.2	6.08	5.38	7.45	6.18	5.74	0	2.98	10.15	3.7	11.77	7.31	7.62	9.94	8.47	5.76	7.9	10.47	9.74	8.81	13.62
ENSG00000065618	0.69	229.2	121.45	27.37	466.53	143.52	29.03	56.16	0.62	18.66	25.54	69.23	55.06	148.91	106.12	30.5	37.1	5.92	164.36	72.89	169.09	1.07	179.13	15.45	11.04	15.31	13.74	76.61	0.58	7.03	193.04	155.8	115.12	261.2	0.61	182.33	113.67	1.25	68.02	14.47	182.37	5.23	2.11	226.97	11.37	75.37	96.46	7.27	172.49
ENSG00000065621	13.56	14.03	8.72	13.9	16.07	15.9	9.08	41.52	12.68	11.69	1.47	8.01	9.67	5.1	21.99	9.83	17.07	29.66	8.29	10.13	11.8	5.75	9.11	6.85	12.27	13.08	4.43	10.84	1.49	11.84	5.47	6.87	20.34	13.02	2.28	10.32	23.53	6.55	10.27	13.77	7.66	14.91	19.79	23.06	10.97	19.4	14.37	6.28	0.77
ENSG00000065665	1.06	2.06	0.62	1.84	1.58	3.11	1.47	1.17	2.11	1.69	1.915	0.67	1.56	3.49	1.48	1.36	1.51	1.67	1.76	2.53	1.19	1.62	0.57	1.76	0.92	1.52	1.5	0.73	0.93	1	1.77	0.9	2.95	3.23	3.26	1.45	1.19	1.26	1.14	1.92	2.29	1.04	2.86	2.44	1.68	1.16	1.42	2.51	1.79
ENSG00000065675	0.43	0.31	1.56	3	0.2	0.29	1.98	1.79	0.07	1.04	0.83	0.02	1.53	0.79	0.46	0.49	0.36	0.02	0.53	3.83	1.09	0.35	0.6	0.37	0.88	0.18	1.32	0.06	0	1.79	0.72	0.36	0.27	0.4	0.7	0.34	0.3	0.73	0.49	0.92	0.51	0.96	0.08	3.1	0.42	0.47	0.86	0.76	1.12
ENSG00000065717	1.16	6.93	1.89	4.29	2.07	8.32	5.26	4.19	2.6	1.47	4.205	0.03	2.99	3.02	0.86	2.82	1.74	1.15	3.53	2.89	2.96	3.93	3.17	0.45	1.56	2.25	6.49	0.03	0.49	1.98	2.53	2.16	7.96	3.2	6.03	2.09	2.94	4.78	2.31	7.25	2.13	3.81	0.72	2.22	5.38	6.94	2.82	2.95	1.36
ENSG00000065802	8.55	6.35	4.37	8.44	8.22	8.08	4.69	10.13	1.79	3.8	8.445	7.54	4.8	2.56	9.94	4.47	5.54	5.08	6.49	5.43	7.32	4.2	5.54	6.86	6.79	5.34	7.39	5.89	0.9	4.16	10.06	6.44	6.49	4.1	0	6.32	5.97	7.59	3.78	5.76	8.86	7.11	3.84	5.47	5.04	7.25	7.23	5.51	8.86
ENSG00000065809	41.37	49.83	24.23	23.8	14.5	34.12	27.68	23.73	0.84	101.7	16.38	10.7	34.63	32.94	8.98	22.49	33.05	23.32	23.85	21.23	20.31	91.84	23.12	5.28	22.06	32.27	21.79	8.11	0.3	20.8	22.33	52.18	31.44	32.69	0	23.32	33.32	51.5	37.45	42.65	18.71	31.71	63.54	48.15	38.36	36.9	27.63	20	21.16
ENSG00000065833	30.91	3.53	6.43	7.29	2.65	2.65	6.48	6.16	0.6	7.59	4.335	1.8	1.35	7.46	6.92	3.72	1.58	1.32	2.87	2.27	2.74	6.6	3.19	6.85	7.75	4.78	1.5	3	1.17	14.84	2.13	2.39	5.29	2.74	0	7.7	13.39	5.01	4.24	2.47	2.87	2.55	3.97	2.54	5.66	3.35	5.21	5.19	7.83
ENSG00000065882	36.41	27.53	13.72	26.64	17.17	33.19	24.74	16.39	6.19	25.52	17.705	5.63	15.58	24.99	8.97	28.09	9.78	27.01	29.44	18.39	22.22	33.75	12.78	11.17	15.01	17.18	19.94	5.95	1.09	23.4	24.73	20.57	21.23	23.96	30.31	25.01	12.83	26.73	32.52	24.66	28.63	36.3	39.27	31.43	41.6	23.78	23.38	21.87	34.37
ENSG00000065883	11.19	16.23	13.05	18.99	11.55	25.36	14.3	14.92	2.83	12.52	14.285	4.17	11.72	33.98	8.66	14.16	13.05	12.09	12.33	14.33	8.44	13.35	9.51	6.21	9.32	6.19	10.9	5.49	1.75	18.54	10.58	7.87	11.65	14.09	3.43	11.51	8.78	11.96	14.44	20.53	7.61	15.41	16.61	17.05	18.8	15.43	14.88	18.4	15.52
ENSG00000065911	21.33	17.77	20.87	30.16	34	14.67	19.08	65.97	53.47	34.25	13.79	23.55	13.74	13.91	49.72	20.24	26.39	41.16	13.97	22.92	12.09	38.92	21.79	25.67	23.24	26.89	12.83	13.94	8.73	40.59	30.03	32.67	22.2	19.43	6.09	21.45	68.13	21.17	19.03	20.92	17.26	18.13	27.71	50.62	18.74	17.07	33.7	19.51	40.49
ENSG00000065923	8	4.77	4.85	13.95	1.15	7.31	3.37	57.31	8.11	11.74	7.135	5.49	3.36	10.91	2.95	4.98	6.56	13.58	4.2	15.33	4.12	8.41	4.12	10.01	6.26	14.45	7.27	9.4	1.08	12.72	14.28	6.38	6.05	5.67	2.99	8.4	15.6	5.72	3.16	7.91	8.21	1.57	6.84	11.36	8.46	13.46	14.84	19.56	12.61
ENSG00000065970	2.52	6.76	4.81	5.33	4.26	3.67	4.07	3.36	2.71	6.03	4.66	1.01	5.28	4.67	2.02	6.67	4.16	2.43	4.31	3.53	4.7	7.75	4.99	1.88	4.05	4.13	4.35	2.26	0.42	5.07	7.1	5.5	6.69	4.75	0.08	3.44	3.54	4.6	6	4.74	4.2	3.36	4.8	8.31	3.83	5.82	2.99	4.99	5.18
ENSG00000065978	242.66	170.89	247.06	290.52	118.79	102.31	131.49	218.16	420.54	238.3	119.07	284.78	149.87	141.23	290.07	194.69	240.04	302.03	147.01	127.99	104.81	238.95	386.17	463.17	162.14	185.24	148.55	385.1	116.87	231.7	229.47	214.77	188.71	135.07	6.27	138.38	371.41	233.09	160.21	279.47	228.75	169.72	99.06	186.73	206.69	221.92	207.53	256.6	246.04
ENSG00000065989	5.23	4.23	3.79	2.74	4.18	4.18	2.99	0.93	0.66	3.24	3.33	0.26	2.99	5.72	0.93	6.88	6.85	1.7	5.31	2.82	3.3	4.75	3.18	0.31	4.22	6.03	4.35	0.14	0.83	5.74	6.67	4.04	8.01	3.43	0	5.99	0.52	5.35	5.32	7.71	3.27	5.3	2.17	4.24	3.57	5.85	2.59	3.78	5.54
ENSG00000066027	21.47	32.46	24.32	17.37	12.56	12.98	14.46	51.67	3.66	23.64	8.505	5.34	19.78	24.01	14.6	18.02	31.05	39.26	20.66	9.38	15.54	25.1	12.1	8.93	16.41	14.54	16.86	4.54	0.87	21.15	14.86	38.05	18.89	13.48	1.36	14.91	15.12	17.28	18.91	19.64	11.53	34.98	35.71	19.65	25.59	33.15	23.63	37.09	14.89
ENSG00000066032	0.01	0.09	0.01	0.23	0.11	0	0.26	0.14	0.01	0.07	0.135	0	0.88	0.68	0.04	0	0.34	8.24	0.18	0.52	0.78	0.01	0.04	0.09	0.18	0	0.88	0.05	0	0.12	0.02	0.71	0.16	0.13	0	0.04	0.09	0.07	0.04	0.2	0.61	1.33	0.02	0.58	0.2	0.18	0.16	3.92	0.05
ENSG00000066044	21.38	19.2	20.21	19.35	15.58	17.28	14.8	25.35	17.5	19.08	24.98	12.87	18.87	20.49	14.42	20.74	18.69	18.1	17.89	15.55	13.72	21.36	18.47	14.97	16.65	24.28	16.56	8.31	3.09	26.75	18.94	21.33	24.93	15.3	38.9	24.07	21.86	17.68	21.76	17.93	10.87	26.55	20.87	20.97	20	17.7	16.62	18.49	20.12
ENSG00000066056	2.96	2.08	2.07	8.83	2.01	4.05	7.26	0.07	0.17	7.12	4.93	0.06	4.44	4.03	4.46	5.08	3.4	1.66	3.75	2.76	6.17	4.23	2.18	0.19	3.03	3.51	6.38	0.04	0	5.59	4.97	2.04	1.35	1.29	9.16	3.17	0.12	3.82	4.18	1.83	8.26	2.66	0.73	2.25	4.11	3.37	2.04	3.72	2.23
ENSG00000066084	9.83	20.06	12.07	13.58	23.31	11.98	18.33	27.21	4.61	12.8	10.53	4.94	18.19	26.09	6.54	14.55	19.13	8.63	15.77	21.75	11.78	17.22	21.47	7.11	8.02	17.32	14.6	8	1.22	21.49	16.95	9.93	26.21	16.69	0.94	34.43	12.75	11.54	13.34	14.03	19.63	27.48	13.85	16.95	9.87	20.94	19.75	22.92	11.2
ENSG00000066117	9.67	10.87	8.16	10.78	16.92	14.92	13.15	14.79	9.96	12.71	13.595	5.25	13.66	22.71	9.53	13.87	9.92	12.51	8.99	17.97	9.88	13.59	13.94	5.14	7.33	9.04	11.37	8.1	0.92	18.72	9.47	7.22	16.72	10.79	0.81	16.81	9.64	11.58	17.1	12.34	12.15	19.86	16.12	20.73	14.58	13.01	11.42	18.11	10.82
ENSG00000066135	14.52	9.27	6.97	11.76	6.8	13.74	10.07	9.98	4.66	11.44	12.64	5.48	9.46	10.59	5.43	8.35	12.12	8.47	7.44	14.13	5.94	10.65	14.24	6.16	11.14	8.86	13.2	5.63	0.64	10.21	7.62	9.13	13.21	10.44	2.46	9.16	9.78	13.62	8.47	14.36	8.28	9.81	11.18	6.86	14.67	10.29	14.04	10.65	9.34
ENSG00000066136	13.9	10.88	11.48	19.96	9.77	12.34	9.42	12.2	7.36	11.93	12.12	7.9	10.36	12.23	8.27	9.89	17.16	14.84	14.3	13.67	7.73	14.44	18.25	7.44	14.66	10.68	12.46	9.35	1.74	12.81	11.36	15.2	18.72	8.25	1.76	15.14	11.29	21.51	11.59	15.37	10.74	14.29	10.53	9.43	14.2	12.83	14.6	14.48	13.56
ENSG00000066185	1.76	0.54	0.42	1.31	0.33	0.36	0.61	0.23	0.06	0.74	0.335	0.22	0.42	0.51	0.17	0.41	1.72	2.14	0.93	0.25	0.41	1.61	0.34	1.33	1.36	0.78	1.41	0.05	0	0.43	0.17	1.34	0.26	0.71	0.94	0.2	0.96	1.27	0.3	0.96	0.24	0.72	0.63	0.38	0.78	0.23	1.12	0.66	0.32
ENSG00000066230	14.82	14.45	0.25	0.25	0.29	25.57	2.63	0.1	0.01	0.07	0.165	0.03	0.36	6.5	0.01	1.94	9.27	25.53	21.57	0.05	0.81	0.05	1.28	0.11	2.92	7.48	0.01	0	0	11.14	0.03	11.37	3	0.24	15.61	4.94	0	0.72	7.61	0.98	0.42	0.16	13.52	0.17	0.02	1.24	0.81	0.49	0.59
ENSG00000066248	7.36	7.77	3.77	4.18	4.46	13.09	6.68	39.38	0.64	4.4	2.195	3.21	6.44	2.31	2.57	4.27	7.89	8.31	6.4	2.76	6.99	0.53	7.25	3.22	3.91	2.37	2.42	0.27	1.5	2.57	7.02	9.28	6.35	9.59	4.48	6.4	2.23	5.77	4.12	9.32	6.56	6.11	3.67	11.86	2.78	8.28	4.97	2.8	3.76
ENSG00000066279	4	3.84	3.91	5.3	2.08	3.7	3.96	11.41	6.25	8.89	3.495	3.74	4.08	3.85	17.33	1.62	2.09	2.9	1.92	1.93	0.72	8.85	2.68	11.68	2.51	2.39	1.45	4.47	0.75	3.8	1.98	1.83	3.66	2.26	0	1.74	11.02	1.64	4.94	5.14	3.32	6.66	4.02	6.14	4.04	3.78	4.68	9.49	5.42
ENSG00000066294	8.29	9.95	6.2	6.9	2.21	3.2	3.33	0.03	0.01	6.92	4.46	0.01	2.9	3.6	6.74	2.83	2.11	1.09	7.5	1.24	4.93	2.74	2.01	0.01	3.3	1.41	2.39	0.01	0	10.21	4.04	2.42	2.75	4.89	2.78	3.06	0.02	4.92	8.96	7.43	2.67	2.55	0.68	4.95	7.53	2.41	5.44	7.13	9.92
ENSG00000066322	62.31	38.94	34.97	38.94	29.97	29.78	25.59	89.28	40.85	37.29	13.485	82.96	39.33	37.63	19.59	27.42	32.97	53.39	48.18	31.47	26.15	20.44	68.34	55.27	30.27	61.38	40.16	113.46	18.83	29.63	42.58	50.3	61.73	28.81	0	68.15	90.76	60.23	22.82	42.27	40.59	28.07	42.53	35.63	57.53	57.87	48.57	29.41	34.83
ENSG00000066336	8.92	10.66	17	7.37	3.59	3.48	3.99	0.03	0	11.07	8.17	0	3.49	4.68	3.27	4.32	1.62	1.87	14.29	2.95	5.37	3.62	5.45	0	6.83	4.82	4.7	0	0	12.26	10.2	3.88	6.31	3.81	1.02	5.19	0.01	8.83	13.13	8.54	4.39	4.5	2.47	6.22	6.09	3.92	7.14	10.04	14.76
ENSG00000066379	14.47	12.54	21.23	16.78	11.94	9.66	15.78	42.18	23.67	17.74	6.1	13.02	13.55	12.41	42.77	14.89	14.17	23.07	11.92	20.01	10.1	17.46	22.9	19.31	13.89	18.87	10.82	21.86	5.02	20.5	10.27	12.6	12.34	10.69	2.3	23.77	37.46	9.79	10.85	7.08	12.01	18.86	21.49	9.94	11.66	14.91	21.55	17.08	7.27
ENSG00000066382	0.27	0.31	0.64	0.35	0.08	0.14	0.53	0	0	0.4	1.67	0	1.41	0.82	0.33	0.3	0.2	0.08	0.38	1.63	0.57	0.43	0.3	0	0.18	0.14	0.8	0	0	0.25	0.3	0.25	0.18	0.95	0.72	0.17	0.1	0.39	0.54	0.51	0.69	1.56	0.08	0.16	1.25	0.37	2.23	2.48	1.43
ENSG00000066405	299.77	348.32	107.77	1.68	10.84	4.1	22.6	0.03	0.01	317.09	0.525	13.71	2.59	16.79	0.49	35.82	277.33	21.63	233.78	23.53	0.5	109.93	28.68	19.08	263.64	496.44	0.17	1.94	0	353.53	4.03	76.4	164.56	0.16	9.16	25.23	1.55	1.75	198.47	56.21	0.59	3.93	1153.27	1.62	75.15	116.26	105.69	456.9	0.45
ENSG00000066422	5.6	7.29	7.14	6.21	7.85	8.43	8.03	8.39	3.04	9.79	6.405	3.01	8.16	9.51	5.66	7.5	7.19	6.18	5.39	6.61	4.04	7.85	8.3	3.32	3.75	5.08	5.05	3.62	0.62	9.09	7.53	5.01	5.77	9.82	5.47	5.36	11.14	5.6	7.89	9.56	7.31	7.37	7.45	8.65	8.68	7.92	8.42	8.7	8.83
ENSG00000066427	9.63	14.85	14.23	11.66	9.96	10.26	12.1	17.06	8.68	15.65	9.865	6.43	7.32	11.31	11.78	9.64	12.56	13.47	9.19	9.81	7.46	16.11	13.77	12.18	7.71	4.49	6.51	10.67	2.02	8.6	7.17	6.7	7.25	14.26	15.42	9.31	19.74	8.52	13.94	13.62	11.5	9.81	4.65	10	12.24	12.1	12.28	13.53	9.43
ENSG00000066455	24.26	25.34	26.96	21.34	16.44	16.7	18.93	36.88	8.56	35.89	12.595	6.21	11.73	20.5	16.97	25.14	23.84	24.62	17.74	16.76	11.24	38.02	21.54	9.41	15.01	12.29	8.88	10.83	0.97	23.18	11.54	14.87	18.44	21.84	0.57	17.64	30.94	25.28	27.31	23.58	16.3	17.83	19.06	26.63	22.25	20.05	26.4	22.97	21.04
ENSG00000066468	8.05	15.96	3.27	7.59	4.74	13.46	4.64	0.3	0.08	9.77	14.6	0.32	6.97	8.65	2.62	6.87	7.83	23.76	3.77	8.37	9.75	8.89	7.81	1.77	12.82	17.66	14.41	1.13	0.05	8.42	2.4	12.55	14.77	9.44	1.44	7.9	3.47	25.19	3.27	10.55	5.91	4.84	29.01	4.68	8.51	19.46	18.52	11.74	9.1
ENSG00000066557	7.14	6.03	6.98	9.09	3.16	4.08	5.29	4.14	4.83	7.01	4.94	3.71	4.87	6.62	10.75	7.4	3.11	4.42	3.3	3.22	2.25	6.11	4.78	6.01	2.94	2.36	3	4.08	0.2	4.36	3.54	3.37	3.77	7.17	0	2.75	19.07	4.45	4.78	7.7	4.59	3.01	7.18	4.24	5.45	5.66	6.52	7.52	9.05
ENSG00000066583	10.16	11.77	6.96	8.33	5.47	3.76	14.85	15.9	6.57	13.95	3.275	5.72	3.48	7.09	6.69	8.49	8.54	6.69	4.56	2.72	5.07	15.35	3.78	9.01	6.08	3.72	4.74	6.11	1.19	8.21	4.41	5.08	10.94	6.03	1.58	4.41	11.55	4.98	10.55	8.39	6.5	6.07	21.65	7.14	6.72	10.37	9.59	10.99	6.83
ENSG00000066629	4.77	3.73	5.57	5.78	2.62	4.28	5.93	4.03	2.31	3.79	7.795	0.02	5.17	5.08	5.65	7.49	2.96	1.34	4.87	5.69	10.3	4.07	3.76	0.09	4.07	2.93	6.46	0.05	0	3.88	4.76	4.48	3.42	4.77	10.91	2.64	0.12	7.29	6.05	5.64	8.72	3.4	2.46	5.1	6.97	3.53	3.4	4.6	7.29
ENSG00000066651	8.88	15.16	9.87	5.5	5.35	11.2	8.89	14.35	6.08	11.89	7.97	3.8	6.82	8.42	4.99	5.73	9.48	4.66	4.84	4.88	3.6	6.56	17	5.9	7.24	4.12	3.33	2.86	0.31	5.76	7.24	7.84	6.21	7.96	0	3.5	11.93	3.71	7.08	11.25	5.87	10.27	6.83	8.9	4.69	6.83	9.19	12.63	5.75
ENSG00000066654	21.11	22.11	12.27	15.63	17.23	13.88	20.84	18.17	9.42	23.87	10.235	7.27	9.46	22.76	10.58	18.71	16.39	7.4	15.84	7.9	10.41	20.79	8.54	9.72	13.63	11.6	8.52	8.79	2.92	12.88	9.53	16.83	16.5	16.22	4.97	8.61	17.91	16.79	19.99	23.33	11.19	20.77	24.46	13.78	24.75	22.15	17.77	13.96	14.4
ENSG00000066697	6.99	8.82	10.67	18.14	5.7	7.27	7.87	5.13	56.87	12.12	10.82	6.39	6.85	14.15	11.11	9.96	2.78	3.4	9.42	8.21	7.69	13.54	9.03	15.51	6.14	7.77	5.43	18.26	2.89	8.72	18.15	4.32	5.82	8.06	1.27	6.23	8.53	8.58	14.69	8.24	13.21	7.99	6.35	10.96	10.83	12.38	10.03	11.5	31.58
ENSG00000066735	0.22	0.21	0.19	0.52	0.11	0.38	0.36	0.19	0.23	0.58	0.335	0	0.29	0.38	0.06	0.38	0.29	0.13	0.28	0.19	0.6	0.44	0.34	0.03	0.42	0.38	0.63	0.01	0.02	0.39	0.19	0.24	0.14	0.19	0	0.24	0.02	0.4	0.28	0.16	0.43	0.31	0.04	0.23	0.45	0.28	0.2	0.24	0.33
ENSG00000066739	8.24	11.04	7.64	7.01	5.78	9.65	10.92	2.68	1.53	6.33	7.77	0.64	4.19	11.89	5.46	8.28	10.46	3.64	5.55	7.64	5.7	16.29	4.76	1.83	7.63	4.61	4.75	1.04	0.16	6.14	5	4.76	5.09	11.32	0	7.57	2.99	8.6	7.62	8.84	6.26	5.86	3.2	7.42	7.97	10.1	7.11	12.27	6.7
ENSG00000066777	14.22	30.2	18.51	24.82	47.97	31.36	27.46	40.17	4.62	28.47	18.18	7.56	26.57	31.69	12.21	24.19	33.29	16.31	16.38	13.56	15.74	22.41	26.95	9.28	14.53	53.19	25.28	3.17	0.6	28.24	17.94	19.53	28.11	41.37	4.25	21	27.82	27.24	24.01	35.83	23.27	31.12	32.81	57.72	26.94	35.01	30.73	30.36	22.97
ENSG00000066813	0.19	0.3	0.02	0.3	0.11	43.29	0.15	0.17	0.03	0.13	0.21	0.05	0.25	0.06	0.18	0.03	0.27	0.16	0.04	0.38	0.13	0.31	0.21	0.03	0.06	0.01	0.21	0	0	0.06	1.43	0.06	0.04	2.92	12.94	0.07	0.08	0.17	0.23	0.19	0.05	0.07	0.23	0.11	0.14	0.2	0.13	0.18	0.05
ENSG00000066827	2.12	2.64	3.71	2.82	3.63	5.02	3.08	4.04	0.93	3.43	2.945	1.68	3.8	3.72	2.2	2.62	2.57	2.83	1.86	4.57	2	2.58	3.18	2.84	2.69	1.37	3.43	2.95	0.6	3.04	3.78	2.49	2.6	3.49	0	2.41	2.73	3.65	3.13	3.19	3.78	4.68	2.06	3.75	2.64	2.88	3.18	4.39	2.21
ENSG00000066855	5.73	10.42	10.23	9.32	18.92	7.68	12.64	27.53	24.37	9.22	4.735	7.22	8.98	13.32	15.61	9.59	9.53	9.74	5.43	4.15	5.44	14.57	10.56	20.19	5.2	51	6.65	7	3.21	8.85	6.68	9.27	13.19	11.72	18.82	9.76	16.67	13.89	9.16	8.11	8.29	10.52	11.44	23.23	7.7	9.03	11.54	7.87	8.3
ENSG00000066923	0.57	1.89	0.49	2.05	0.36	5.99	1.22	0.53	1	0.73	2.185	0.48	1.42	1.55	0.64	0.52	2.3	0.26	0.95	0.8	0.72	1.25	0.44	0.52	1.17	0.43	0.85	1.05	0.54	1.02	1.24	0.82	9	0.99	22.01	1.53	0.66	0.99	1.07	1.63	0.73	1.01	0.7	1.63	1.19	1.88	0.79	1.79	0.85
ENSG00000066926	11.58	4.36	5.41	7.98	3.86	2.87	7.3	10.97	5.17	6.09	5.545	3.21	3.25	6.69	4.14	4.16	3.32	2.9	5.92	3.97	5.49	7.4	3.54	2.53	4.38	3.11	6.77	2.54	4.25	4.11	3.77	4.11	4.75	4.44	0	3.44	7.32	8.81	7.26	6	6.15	6.09	2.61	3.44	5.58	2.99	7.77	7.33	7.9
ENSG00000066933	6.41	9.98	5.95	11.77	6.03	10.97	10.23	6.15	1.27	6.68	10.395	2.18	10.32	11.37	7.32	10.1	11.58	3.49	4.18	12.19	6.43	9.58	6.24	6.36	6.2	3.3	8.1	3.65	0.29	4.76	8.01	6.2	5.33	14.32	0.59	4.81	3.86	10.43	9.34	14.42	8.15	7.53	10.3	12.64	13.33	10.86	6.76	7.28	8.96
ENSG00000067048	0	11.89	9.89	9.04	0	0.01	16.94	31.6	15.56	15.57	0.085	0	0	19.39	18.02	0.11	15.22	0.04	0.01	0	14.05	26.75	0.06	14.13	0	0	0.05	17.74	0	16.97	28.31	0.06	0.05	0.04	1.82	0.95	0.04	0.02	0.05	14.72	8.18	0.02	0	0.14	0.04	21.03	5.7	17.84	0.05
ENSG00000067057	37.63	40.2	40.24	67.34	58.16	38.42	22.79	152.55	14.32	35.3	13.335	54.68	44.35	31.79	33.93	21.79	14.02	41.79	45.37	85.41	53.56	15.31	72.11	47.57	23.72	18.99	26.05	56.36	49.13	13.79	59.4	40.97	62.65	63.53	0.67	90.86	65.65	45.64	30.03	36.03	46.86	45.23	41.89	102.36	54.75	71.44	48.3	16.15	58.57
ENSG00000067064	12.76	22.27	19.66	9.97	10.34	7.57	21.92	57.5	13.22	40.75	8.88	30.03	19.03	21.89	22.09	13.51	29.1	22.24	21.18	10.67	7.61	34.43	18.33	31.83	9.76	16.35	9.28	81.79	4.23	15.81	9.44	18.92	33.67	15.81	1.11	23.74	78.05	16.02	17.27	12.33	14.19	23.13	29.23	12.65	18.47	39.64	19.81	9.34	13.96
ENSG00000067066	75.16	61.37	54.35	59.99	36.66	112.33	44.22	39.29	5.19	75.15	46.57	17	49.77	68.06	72.93	50.83	47.36	23.98	41.27	51.79	31.8	27.25	38.01	12.98	55.82	24.71	38.06	13.42	1.23	48.08	43.69	35.99	46.02	60.31	14.48	43.35	48.69	67.6	56.51	68.77	62.72	82.98	38.31	85.16	49.56	86.82	90.79	103.55	55.84
ENSG00000067082	30.01	80.86	47.12	55.57	32.32	69.91	44.85	42.52	20.27	54.14	32.455	30.91	48.41	74.29	37.97	57.77	65.29	25.65	39.07	50.7	36.62	36.19	98.59	31.19	35.34	29.48	42.5	25.43	9.48	33.3	78.57	78.4	45.21	99.77	0.09	93.34	33.39	51.87	79.26	84.43	61.77	34.6	64.02	142.82	62.87	45.7	35.98	41.72	57.57
ENSG00000067113	25.38	16.76	12.3	16.07	7.12	5.51	38.02	5.22	2.78	29.97	20.38	5.29	8.76	9.89	13.54	18.6	17.34	4.95	15.58	11.97	16.57	13.65	6.94	5.28	18.49	14.79	14.78	7.84	1.26	23.1	8.74	10.77	14.57	7.83	17.53	8.53	13.03	41.91	12.76	28.94	16.44	9.93	18.99	11.17	23.97	13.29	21.58	17.26	27.44
ENSG00000067141	21.36	17.18	11.69	16.93	4.52	2.84	16.28	7.46	2.24	11.01	12.835	0.05	12.32	13.6	4.03	20.84	22.57	6.52	11.69	23.48	12.81	21.04	8.9	3.01	15.3	13.9	11.08	0.78	0.92	14.91	6.43	14.27	17.8	6.29	1.4	16.19	1.29	21.27	22.29	14.75	5.12	10.69	29.95	7.94	20.85	13.86	12.07	12.79	13.08
ENSG00000067167	66.95	127.55	177.15	87.24	253.41	69.2	340.23	90.88	31.86	229.67	56.47	48.49	99.43	230.27	86.44	247.9	75.21	83.42	105.51	66.83	62.07	97.75	136	103.05	56.2	249.56	137.3	40.14	5.54	118.55	55.96	137.55	118.83	181.88	1.22	112.29	233.54	423.18	156.63	244.17	95.54	160.48	74.04	205.13	130.17	146.5	161.65	118.26	103.2
ENSG00000067177	3.11	3.36	1.91	3.93	4.38	3.08	1.92	4.03	4.24	2.5	1.975	1.43	1.91	1.88	4.89	2.37	3.3	5.31	1.88	1.8	3.58	5.89	2.05	3.33	1.51	3.08	2.84	2.92	0.97	3.13	2.07	3.41	3.3	3.2	0	2.29	3.64	1.19	0.73	1.69	2.12	2.02	1.94	6.14	4.93	1.81	3.44	3	4.03
ENSG00000067182	34.04	43.56	63.95	70.01	41.13	35.17	50.25	58.64	60.52	46.41	31.36	26.34	51.64	34.4	26.85	36.95	20.54	25.85	40.55	51.8	52.95	71.55	50.08	32.75	40.88	43.15	55.15	42.66	46.54	29.22	59.85	48.62	44.45	44.54	21.72	39.77	28.33	43.89	36.17	53.57	52.5	30.2	41.17	56.82	36.68	46.01	45.75	48.36	62.58
ENSG00000067191	0.71	1.84	1.02	1.64	1.47	7.08	1.25	1.95	1.7	1.37	8.945	2.11	4.36	2.32	0.56	2.19	17.23	1.33	1.38	2.23	1.02	3.61	3.73	0.62	2.98	0.97	5.25	1.05	1.13	1.1	1.71	2.69	5.31	2.24	0	1.99	2.13	2.89	1.74	5.77	2.36	5.11	8.05	2.51	3.08	4.24	1.8	2.67	1.08
ENSG00000067208	27.89	18.72	12.66	11.57	8.94	25.16	14.1	6.14	3	18.17	19.135	7.21	10.79	20.38	6.73	15.42	14.92	7.61	10.67	9.74	10.51	16.84	10.78	8.78	11.23	12.82	11.74	5.9	1.73	12.07	11.24	13.5	12.05	13.89	2.41	10.54	13.6	13.25	15.51	17.69	10.01	9.69	31.3	10.04	15.92	15.49	14.95	17.72	15.66
ENSG00000067221	6.88	4.87	4.31	5.87	4.42	5.12	4.87	1.77	0.88	2.91	2.24	1.91	3.3	6.58	3.3	4.76	7.99	3.19	8.42	10.19	6.13	3.16	3.01	3.76	4.89	4.74	4.4	4.56	0.4	4.09	4.62	2.8	3.14	3.96	1.04	5.74	5.95	8.33	5.55	5.63	4.22	4.82	3.96	8.06	10.28	5.31	4.73	4.27	5.32
ENSG00000067225	399.49	298.16	408.35	565.16	347.64	162.9	180.48	1094.44	351.23	244.2	213.38	413.95	471.7	396.26	272.07	314.55	376.81	295.91	313.98	1005.05	328.28	151.98	465.27	915.17	252.76	365.63	583.4	882.61	138.98	220.05	326.87	180.47	320.74	345.51	18.86	423.59	467.08	332.03	342.64	293.4	443.64	350.15	241.28	383.61	408.36	558.29	447.25	339.22	646.46
ENSG00000067248	13.31	12.99	8.62	10.99	6.84	7.93	10.24	8.43	7.18	11.21	7.515	4.49	4.64	11.85	9.98	13.1	10.64	8.38	8.24	6.69	7.22	10.25	6.22	6.48	6.56	7.51	6.31	6.04	1.05	10.24	6.96	5.78	11.39	12.02	0	5.81	11.55	10.12	12.42	13.16	6.97	6.39	8.88	10.87	12.9	10.03	10.38	10.33	17.66
ENSG00000067334	19.64	23.14	15.66	22.21	10.15	25.63	14.68	25.39	13.52	26.18	14.29	8.76	15.33	24	22.17	17.85	18.97	19.9	16.26	10.7	8.88	23.16	18.41	16.27	12.05	12.71	14.51	17.35	1.91	15.22	17.72	18.2	23.1	20.33	101.49	12.56	34.71	15.71	14.32	29.21	14.48	14.94	38.4	18.04	21.41	26.13	21.48	23.66	28.4
ENSG00000067365	3.41	6.49	2.79	7.66	3.65	8.39	4.27	5.02	3.72	3.43	9.76	2.75	4.24	6.77	5.23	3.83	5.24	1.29	4.53	5.34	3.95	4.64	4.01	4.3	3.96	2.82	5.04	2.28	2.61	3.11	8.78	2.3	7.93	7.43	0	4.23	3.36	4.57	4.25	6.62	6.17	5.39	4.92	5.78	5.62	4.57	3.36	4.71	6.16
ENSG00000067369	11.33	14.16	10.51	15.61	7.22	16.13	12.86	11.43	5.02	11.14	22.485	3.57	14.86	21.87	9.54	15.78	7.29	6.96	10.03	23.85	6.97	9.64	16.45	4.73	10.54	6.35	12.22	4.4	1.55	9.48	12.9	10.57	11.66	20.28	4.28	11.43	18.15	16.69	15.69	18.3	12.59	17.29	15.08	10.92	13.51	14.54	12.44	13.61	13.35
ENSG00000067445	0.91	2.01	1.94	2.42	0.55	1.01	3.56	0	0.08	1.1	5.895	0	2.2	3.32	1.27	1.85	1.25	0.27	2.16	2.47	1.95	0.88	1.4	0.09	1.38	0.7	1.22	0	0	0.69	2.66	1.12	1.21	3.48	0.88	0.92	0	3.23	1.81	3.05	3.25	1.36	0.21	1.34	2	3.31	1.74	1.48	3.06
ENSG00000067533	5.34	6.69	5.09	8.27	2.5	4.36	4.25	7.55	5.4	9.04	6.49	1.78	4.38	6.89	12.96	5.13	5.8	9.69	4.8	3.19	4.06	8.48	2.92	8.15	3.78	4.1	3.87	4.63	0.95	5.36	7.85	7.27	7.42	5.96	2.52	4.33	8.22	4.23	8.02	10.31	5.03	9.12	10.08	5.73	6.86	5.88	6.41	8.37	6.13
ENSG00000067560	153.86	245.8	274.85	166.12	173.74	69.48	144.08	145.54	106.13	242.72	91.89	73.79	219.81	144.6	135.94	165.59	224.13	280.63	155.75	119.15	117.86	233.92	219.57	84.99	131.89	216.03	142.21	162.72	24.3	141.88	108.57	180.67	162.79	131.57	29.83	307.39	156.17	136.68	204.68	177.41	155.39	165.64	188.84	180.41	217.17	222.06	219.62	198.51	150.3
ENSG00000067596	16.55	14.16	15.87	21.24	14.92	10.15	17.94	23.62	8.67	22.63	13.27	11.43	19.01	14.18	13.45	13.84	22.01	14.28	15.54	13.02	14.42	20.07	17.79	9.59	13.83	14.81	16.3	8.98	2.09	20.97	10.48	9.66	20.72	11.81	3.3	17.01	12.44	14.5	15.77	21.48	15.06	32.78	20.26	12.46	29.84	21.73	21.73	18.23	16.49
ENSG00000067601	2.14	2.75	1.8	4.42	1.07	3.6	2.76	1.98	3.39	1.63	7.1	4.09	3.06	3.65	1.9	3	3.51	2.66	2.12	2.86	1.28	2.45	0.83	3.93	1.67	2.33	2.45	2.07	0.83	1.65	3.62	1.21	2.74	3.98	9.59	1.52	2.32	2.43	2.26	3.98	1.31	1.58	1.69	2.97	3.07	2.53	2.51	3.95	1.77
ENSG00000067606	7.16	6.37	4.93	10.93	3.77	15.9	4.83	27.87	3.16	4	4.97	6.28	7.94	7.3	2.66	5.94	6.96	10.64	7.77	8.29	3.17	3.6	9.23	3.96	6.21	2.36	8.46	7.91	2.12	5.23	4.92	5.17	11.06	6.85	4.67	11.08	10.94	17.26	3.94	5.44	8.4	5.23	14.66	6.28	9.5	5.41	9.61	6.4	3.73
ENSG00000067646	0.01	2.27	3.02	2.28	0	0.12	5.73	6.44	1.72	6.27	0.1	0.01	0.01	5.3	7.46	0.05	5.66	0.04	0.01	0.07	6.12	5.5	0	2	0	0.04	0.05	3.25	0	6.59	3.61	0.01	0.05	0.01	0	0.22	0.03	0.02	0.04	3.98	1.56	0.05	0.01	0.01	0.03	4.67	1.29	6.01	0.08
ENSG00000067704	45.67	31.96	36.57	38.49	21.22	13.59	21.34	87.02	19.39	49.36	19.545	16.03	28.16	35.02	42.69	29.93	49.63	49.26	30.08	17.52	24.59	29.51	19.01	27.95	31.14	26.61	29.28	18.12	2.27	46.35	25.68	46.65	31.09	22.85	0.6	24.61	32.83	29.57	32.28	39.61	22.44	50.78	44.55	36.12	37.18	41.12	39.4	46.18	30.08
ENSG00000067715	0.57	0.57	0.48	0.83	1.05	0.43	6.99	0.1	0.15	0.7	1.995	0.07	0.34	2.49	0.17	0.29	0.49	0.04	0.25	10.21	1.47	0.9	0.34	3.8	0.58	1.63	3.62	1.87	0.05	0.11	0.27	0.54	1.08	1.72	6.22	0.65	0.03	1	0.3	1.06	1.67	3.85	0.17	5.37	0.92	0.36	9.27	0.35	1.06
ENSG00000067798	5.1	12.51	4.62	5.49	3.17	47.78	13.86	1.66	15.57	5.45	44.15	0.67	7.18	21.66	4.25	11.11	8.69	2.14	4.48	9.07	3.93	11.61	3.55	1	4.76	1.67	5.71	0.96	0.95	4.49	8.57	4.69	4.97	18.74	301.22	4.63	5.27	5.8	10.19	16.71	7.08	4.67	9.37	12.06	8.22	13.47	4.66	15.82	6.64
ENSG00000067829	23.26	15.66	25.2	24.11	18.59	14.9	20.18	36.11	15.4	19.23	13.3	7.21	11.82	22.64	16.48	16.45	14.7	12.75	27.4	24.83	17.05	17.67	14.17	9.04	18.68	28.36	16.49	11.67	7.15	19.73	17.32	21.38	19.64	13.94	0.76	20.84	19.72	24.51	12.65	11.72	22.22	18.01	8.82	15.85	16.75	21.23	20.38	16.49	21.87
ENSG00000067836	6.99	4.01	4.88	3.86	3.39	8.16	4.72	7.01	1.55	7.04	6.535	4.55	2.31	6.34	1.66	4.11	2.52	2.84	5.16	7.93	4.1	4.92	3.27	3.38	3.96	3.09	7.41	12.22	2.22	1.95	2.34	6.93	6.62	3.52	14.26	4.25	4.99	5.84	6.05	5.01	4	7.39	6.9	2.87	5.2	4.52	5.76	1.94	9.05
ENSG00000067840	0.27	1.54	0.76	2.6	0.27	1.27	1.08	0.1	0.61	0.29	1.83	0.05	0.38	0.77	0.2	1.05	0.44	0.2	0.91	1.13	1.01	0.61	0.44	0.04	0.58	0.4	1.17	0.01	0.04	0.28	0.83	0.96	0.82	0.68	0	0.42	0.01	1.2	0.83	0.73	0.8	0.78	0.05	0.5	1.07	0.99	0.47	0.49	0.69
ENSG00000067842	0.02	0	0	0.04	0.01	0	0.02	0	0.01	0	0.08	0	0.03	0.04	0	0.01	0.02	0	0.01	0.04	0.04	0	0.01	0	0.01	0	0.1	0	0	0	0.05	0	0.01	0	0	0.02	0	0.01	0	0	0.04	0	0	0.03	0.06	0.05	0	0	0.03
ENSG00000067900	19.8	56.93	12.06	27.09	9.3	22.18	18.54	11.46	1.84	59.87	18.71	5.63	28.76	53.78	23.67	20.18	21.32	6.36	17.11	12.87	11.12	21.53	17.62	9.49	13.12	8.64	16.01	3.24	1.46	20.84	14.58	10.94	27.56	34.88	0.66	14.74	19.85	12.07	34.32	31.05	17.13	22.2	47.14	34.21	19.11	27.85	18.92	40.68	30.69
ENSG00000067955	26.25	40.6	38.65	29.26	25.37	28.43	20.88	32.53	17.65	28.85	26.14	18.95	29.43	44.12	14.94	29.77	39.56	20.06	50.91	31.62	17.59	24.23	22.65	15.63	18.26	21.06	11.51	18.64	4.78	40.43	20.87	61.75	28.09	25.23	0.43	27.01	21.25	27.79	24.54	40.8	20.66	21.7	30.24	24.19	27.09	27.63	27.11	28.25	33.9
ENSG00000067992	7.26	9.01	5.25	6.91	4.98	5.24	7.77	6.36	0.39	6.54	6.71	1.53	5.73	7.4	5.33	7.89	5.93	5.52	5.64	6.73	6.85	9.48	5.96	3.85	5.92	6.51	6.02	0.98	0	12.13	5.75	7.1	9.02	5.73	0	5.59	9.5	6.22	7.13	5.74	5.22	5.81	10.09	4.62	7.97	7.23	8.08	9.23	8.05
ENSG00000068001	18.94	13.83	15.74	25.54	25.27	11.76	22.68	27.64	9.1	28.47	13.45	10.46	17.72	12.63	24.73	17.4	17.03	22.49	17.28	14.29	23.04	24.99	15.84	5.57	19.32	22.37	31.31	19.52	4.86	20.27	13.52	14.22	29.22	11.22	0.62	23.18	17.94	17.38	11.07	15.8	26.59	22.12	22.93	13.49	29.59	17.35	24.05	14.41	13.59
ENSG00000068024	5.53	6.68	2.95	3.72	4.35	11.93	4.79	6.94	2.54	2.25	11.605	3.03	4.51	3.68	2.27	5.9	6.51	5.69	5.64	5.51	5.97	5.46	3.32	3.41	5.44	6.17	9.38	2.4	2.15	4.27	8.32	8.96	7.18	5.44	0.09	5.09	1.35	6.14	4.06	8.81	6.22	5.74	4.69	4.74	8.4	6.3	4.06	7.68	5.56
ENSG00000068028	4.39	6.41	4.52	5.22	4	8.39	5.38	2.3	5.77	7.09	4.3	3.27	6.27	3.71	5.88	3.51	8.69	7.2	6.8	4.73	3.7	8.41	6.3	3.32	4.34	5.52	4.36	3.96	1.74	5.81	6.41	5.7	8.15	4.59	1.44	8.99	3.12	6.09	4.9	6.62	5.42	6.11	4.86	12.19	10.17	5.68	7.42	6.84	5.55
ENSG00000068078	5.79	0.95	1.51	9.67	2.46	5.1	4.12	26.51	0.14	4.64	24.765	0.19	2.21	6.63	1.3	4.11	7.78	6.75	4.63	4.82	2.16	2.17	4.09	0.37	9	1.49	4.23	0.73	1.92	1.44	1.32	9.1	1.25	0.94	0	3.51	3.44	14.72	2.8	9.82	5.5	5.35	7.49	6.43	1.23	5.47	15.25	3.42	15.38
ENSG00000068079	22.81	9.76	16.46	13.71	12.5	17.51	10.73	15.24	18.81	33.29	4.885	34.49	12.36	15.09	24.19	12.07	23.29	11.17	13.57	14.38	8.97	8.91	13.85	18.53	32.26	14.14	23.66	20.87	3.31	22.37	9.68	10.85	24.93	10.35	11.69	19.3	28.85	31.78	16.21	12.64	17.11	41.01	9.53	18.31	25.43	29.55	42.79	29.71	12.86
ENSG00000068097	5.85	3.97	4.67	7.18	3.7	4.42	5.17	3.95	2.1	6.94	6.305	0.79	5.17	4.24	5.75	4.38	5	2.55	2.93	4.19	3.23	4.54	4.54	2.64	4.89	4.17	4.29	0.6	1.56	3.68	5.04	2.43	3.34	6.11	0	2.44	2.55	5.05	4.78	6.96	5.61	7.58	3.36	3.2	5.79	6	6.49	7.13	5.12
ENSG00000068120	18.2	9.19	11.49	21.05	12.22	13.34	12.57	20.26	15.29	17.84	11.22	16.12	16.25	13.01	10.17	13.66	16.18	15.15	12.99	14.47	7.32	15.33	12.39	10.85	11.2	15.79	13.55	17.91	7.59	20.93	10.8	10.71	17.03	10.81	0	12.64	20.17	18.75	12.4	15.44	12.02	18.88	16.12	16.03	11.26	16.88	18.82	14.71	17.97
ENSG00000068137	3.11	3.34	3.38	4.41	2.76	6.13	4.73	10.6	9.83	6.87	5.535	8.34	5.51	3.82	0.78	3.58	3.91	2.32	5.44	6.33	3.23	1.42	6.25	2.59	2.99	3.98	3.38	5.02	2.5	4.32	2.97	5.41	9.16	3.46	3.54	4.42	5.26	6.02	2.68	6.04	3.26	3.86	6.41	5.31	5.84	4.86	6.13	1.7	4.2
ENSG00000068305	15.93	25.82	15.24	22.6	10.53	27.18	18.43	46.44	2.32	29.07	18.345	2.77	19.31	24.32	12.11	22.11	17.03	10.32	16.24	19.95	12.88	24.58	14.38	2.47	11.19	8.04	11.09	3.79	0.33	14.77	20.42	17.81	20.95	26.33	4.25	13.92	10.86	14.26	24.91	28.59	13.47	14.59	18.55	21.79	20.87	20.4	14.74	20.42	30.92
ENSG00000068308	12.37	13.5	15.26	18.84	9.21	15.89	9.8	23	8.99	15.33	11.62	3.78	8.23	18.43	6.37	11.3	11.4	10.72	10.65	11.49	10	15.54	14.59	8.94	11.57	17.41	12.78	7.41	2.84	13.79	10.84	15.7	15.09	11.07	0	14.09	13.19	15.55	12.55	10.04	11.98	11.35	11.98	15.92	13.85	17.72	13.12	12.87	13.39
ENSG00000068323	11.66	11.49	9.96	12.66	6.91	13.67	6.4	14.31	12.28	8.51	11.22	3.46	6.51	18.38	4.22	10.9	7.94	4.52	9.22	9.75	6.06	8.22	8.36	6.94	8.49	14.66	11.84	10.7	1.76	7.91	10.51	10.19	11.41	10.61	0	13.8	6.26	15.26	11.21	7.84	11.63	7.28	8.01	13.75	11.19	13.18	9.94	12	12.5
ENSG00000068354	3.38	3.06	2.94	3.84	3.38	5.28	2.35	3.4	2.25	3.86	3.07	1.29	1.89	3.92	1.57	2.61	3.93	3.45	2.44	2.63	3.31	2.16	3.47	2.1	3.83	4.74	5.08	2.02	0.54	3.29	3.61	5.13	2.79	2.99	0.42	4.42	2.06	4.91	2.4	2.82	3.32	2.92	3.74	4.65	3.28	3.7	3.08	3.76	3.16
ENSG00000068366	26.06	30.83	30.83	28.61	20.45	5.03	22.29	18.23	4.87	27.52	18.22	6.25	12.76	20.81	25.37	24.95	14.77	22.77	18.64	11.22	12.26	26.98	14.61	16.67	12.08	22.38	17.26	8.96	1.25	28	13.64	22.79	18.38	19.37	1.26	15.75	23.64	21.52	21.29	24.91	19.52	32.43	23.52	25.92	20.1	35.18	27.62	28.97	38.54
ENSG00000068383	11.08	12.13	8.23	11.9	11.56	13.63	11.45	10.56	2.57	10.88	6.14	3.76	7.47	6.98	4.26	11.21	13.33	8.66	11.44	8.74	10.02	6.4	6.43	4.51	8.81	10.64	9.23	3.68	0.1	10.68	8.25	13.68	10.68	7.74	0.3	9.98	7.91	15.3	10.39	8.95	7.12	11.33	8.8	5.11	18.58	11.19	10.36	9.52	7.61
ENSG00000068394	10.77	9.41	12.77	13.37	8.91	10.76	7.61	19.87	9.36	16.15	4.77	8.28	6.86	12.2	9.23	9.26	9.08	10.17	9.1	7.36	8.82	10.05	10.86	13.77	11.31	20.47	11.84	9.68	1.85	10.42	7.64	14.23	15.29	7.11	0	12.46	13.71	14.11	8.39	7.25	8.75	8.76	9.68	10.63	12.35	14.43	12.25	11.22	10.32
ENSG00000068400	8.04	10.73	8.17	10.12	6.95	27.47	7.18	14.24	4.87	12.93	14.485	3.34	5.42	17.73	5.43	8.03	9.93	7.09	8.39	7.75	6.41	10.94	6.89	6.84	8.34	9.99	8.58	4.87	0.38	9.11	8.86	9.4	17.11	10.45	5.65	11.37	6.75	9.96	9.71	9.1	7.82	7.76	12.59	8.59	9.69	15.06	10.14	10.94	10.34
ENSG00000068438	12.47	14.08	23.72	27.49	17.48	13.47	9.12	30.51	20.43	22.16	11.835	19.97	11.45	20.62	27.8	16.75	12.54	17.11	11.88	13.29	10.63	12.45	18.65	43.51	12	32.61	15.64	24.61	6.69	13.85	14.93	20	18.83	13.12	0	13.89	21.92	16.5	12.91	12.36	18.57	8.85	15.51	19.33	14.27	17.74	17.27	12.18	30.63
ENSG00000068489	6.28	2.27	4.91	8.66	3.54	3.83	3.64	15.41	16.97	8.15	6.11	11.11	7.89	4.15	12.29	3.06	1.48	2.28	1.52	3.68	1.19	8.64	5.98	32.04	3.13	3.67	2.36	8.39	5.63	1.6	2.42	1.06	2.62	4.83	6.52	1.46	13.48	1.81	4.68	7.45	6.26	4.43	3.81	15.59	5.48	6.98	4.5	6.15	8.22
ENSG00000068615	0.49	0.18	1.38	0.71	0.26	0.12	1.78	0.01	0.03	0.62	0.355	0.04	0.25	0.57	0.46	1.16	5.05	1.51	0.63	0.15	1.79	0.24	0.75	0.15	0.77	0.14	3.35	0.15	0	1.67	0.06	4.46	3.07	2.12	0.35	0.3	2.24	2.34	0.95	2.71	2.31	1.57	0.76	0.56	3.28	2.49	1.75	2.46	0.27
ENSG00000068650	15.08	34.61	11.1	22.77	20.62	37.15	26.95	9.26	1.09	12.75	12.815	6.09	47.16	29.09	4.78	33.01	55.14	19.56	14.99	19.36	13.48	9.94	16.66	3.31	26.34	16.13	23.8	4.68	0.56	17.57	9.24	20.21	40.48	14.03	0	25.93	15.11	100.67	26.91	24.3	10.63	37.56	49.44	16.36	20.53	25.9	16.42	131.63	7.63
ENSG00000068654	10.46	4.16	5.44	7.78	5.35	6.87	5.13	4.71	32.42	8.55	8.435	13.21	8.21	7.07	13.37	6.13	12.05	5.34	6.71	9.37	7.46	6.1	6.43	18.23	8.16	7.2	8.5	21.16	25.78	10.97	6.67	7.53	7.55	6.2	3.33	7.26	3.75	7.5	8.73	8.83	5.51	6.85	8.49	6.47	9.89	7.33	10.12	11.25	8.4
ENSG00000068697	96.25	102.17	148.45	75.95	69.99	27.26	99.31	36.74	20.81	114.41	43.53	21.77	80.1	86.79	60.36	111.84	92.49	79.7	83.32	69.73	76.29	71.11	72.18	27.28	68.31	56.99	67.37	37.95	5.63	67.32	48.24	91	108.71	100.35	0.73	63.78	45.86	74.79	93.06	114	75.02	81.59	94.25	112.07	121.67	85.01	110.88	95.01	110.26
ENSG00000068724	11.14	7.37	10.06	14.86	12.22	19.17	10.55	8.99	0.28	10.23	12.25	4.81	14.26	11.74	5.94	11.3	14.34	6.71	12.57	13.01	8.75	6.78	8.58	4.34	15.28	9.52	11.64	7.15	4.26	9.92	12.19	12.27	12.01	12.87	3.21	16.06	5.99	17.41	7.38	18.76	10.07	6.88	6.95	17.13	11.32	9.66	7.9	12.09	17.32
ENSG00000068745	13.01	25.96	20.31	19.97	11.78	41.88	35	14.3	13.12	18.52	19.915	10.67	16.42	15.05	16.38	12.55	25.06	17.14	14.49	14.7	11.17	29.09	17.27	12.02	21.38	13.06	13.67	18.32	2.95	15.49	11.09	14.06	21.83	18.25	1.65	25.04	17.84	17.59	13.93	34.02	12.74	25.76	30.21	18.22	28.58	21.73	29.15	29.42	13.88
ENSG00000068781	0.02	0.74	0.31	0.75	0.58	0.26	0.49	0	0	0.78	3.13	0	1.64	1.25	0.78	1.6	0.32	0.14	1.17	1.04	1.51	0.71	0.61	0	0.03	1.16	1.59	0	0	0.63	0.85	0.75	0.15	0	0	0.25	0	0.57	2.58	0.3	0.68	0.15	0.12	0.11	1.51	0.4	0.1	0.66	0.24
ENSG00000068784	9.33	4.74	7.42	9.54	4.99	6.4	8.23	4.21	2.44	11.8	5.365	4.23	5	6.5	9.72	6.46	6.04	3.83	5.21	5.92	4.38	11.16	4.46	5.61	7.62	3.4	3.01	3.88	0.58	7.09	4.67	5.34	4.68	5.43	0.53	5.21	7.37	5.73	4.44	6.32	5.96	7.48	5.86	5.78	6.35	6.12	10.82	6.43	6.51
ENSG00000068793	58.4	39.69	31.44	49.41	27.51	32.66	31.79	68.74	7.77	57.61	31.125	13.42	43.5	38.68	30.72	30.06	25.68	20.89	41.52	28.66	31.57	20.69	47.56	9.71	38.64	23.88	35.4	18.12	3.58	58.8	44.37	49.63	34.77	31.08	48.49	45.14	42.35	71.26	51.26	37.4	34.89	27.92	33.77	25.76	48.75	45.19	37.94	30.95	53.92
ENSG00000068796	13.14	23.52	13.16	22.62	11.64	14.89	17.77	32.23	9.9	19.14	10.78	6.55	16.24	20.21	11.62	14.02	20.27	18.35	11.75	11.34	10.11	16.12	16.66	9.72	9.95	6.26	15.07	6.27	1.86	17.8	14.93	8.81	23.21	18.64	0.38	13.1	24.91	12.31	11.88	26.63	11.9	19.66	14.54	37.12	16.62	15.72	18.07	25.01	16.66
ENSG00000068831	0.89	2.35	1.9	1.76	0.39	1.14	1.55	0.15	0.43	1.24	2.495	0.64	1.57	1.3	1.41	1.57	1.17	0.28	2.18	0.84	1.59	0.91	0.73	0.09	1.44	0.37	1.62	0.07	0.18	1.9	1.35	1.44	0.95	0.66	0	2.22	0.16	1.26	1.95	1.38	1.96	1.14	0.58	1.48	2.43	0.83	0.76	1.17	1.05
ENSG00000068878	28.21	12.42	13.49	16.98	11.17	23.87	16.9	8.38	3.11	17.09	13.585	3.27	14.29	22.15	14.29	15.75	15.05	13.08	12.26	11.67	8.6	25.99	11.08	5.34	12.55	12.75	14.58	3.15	0.85	19.3	12.82	14.63	13.79	21.23	1.4	10.21	4.48	13.21	16.56	20.69	14.79	15.42	21.6	19.8	19.32	16.43	16.88	23.52	26.29
ENSG00000068885	10.72	12.79	8.56	12.39	6.13	8.11	13.8	5.9	5.5	11.79	13.21	9.99	9.23	12.37	6.74	12.04	7.43	5.62	6.53	6.32	6.23	9.26	6.34	8.73	5.83	3.06	6.7	6.05	1.04	6.64	9.27	5.55	8.87	12.6	17.43	3.95	18.33	7.69	10	20.81	7.56	7.22	13.96	8.72	9.86	12.83	9.78	12.63	13.69
ENSG00000068903	16.3	13.43	22.31	16.99	10.1	10.64	24.27	14.75	8.92	32.44	12.5	6.44	9.14	9.48	7.29	11.56	29.01	12.2	11.55	10.6	9.02	9.58	9.73	7.48	10.91	15.1	12.12	10.65	1.77	13.93	8.22	10.46	12.59	7.35	11.77	10.72	12.96	15.79	9.85	10.79	11.93	11.79	6.47	24.6	11.72	11.48	17.59	16.77	11.29
ENSG00000068912	35.89	30.7	44.29	41.79	25.82	10.37	35.04	34.92	5.66	66.96	24.345	7.09	25.64	25.05	28.49	37.82	32.07	32.79	29.01	23.19	29.32	50.57	23.86	12.63	23.54	29.42	25.82	11.58	0.41	35.96	27.5	46.23	28.69	37.2	0.92	21.49	30.77	35.22	30.77	44.48	29.59	32.98	27.59	30.05	42.74	36.09	55.72	32.4	39.79
ENSG00000068971	3.52	3.61	3.55	3.67	3.45	11.24	2.33	3.51	2.27	3.17	6.63	6.04	6.17	6.44	1.26	4.22	3.6	2.71	5.36	3.67	6.17	2.37	4.2	3.05	3	7.49	6.56	4.03	0.05	2.5	6.53	8.33	10.9	4.79	0.57	9.07	5.13	6.09	5.12	3.6	7.39	5.75	6.76	7.72	7.87	5.54	5.81	3.72	5.8
ENSG00000068976	0.14	0.26	0.49	0.15	0.17	0.55	0.57	0.28	0.03	0.19	0.56	0.19	0.11	0.27	0.23	0.31	0.28	0.01	0.15	0.21	0.82	0.25	0.14	0.01	0.3	0.05	0.87	0.03	0	0.26	0.33	0.34	0.22	0.14	1.76	0.2	0.16	0.37	0.32	0.34	0.44	0.1	0.06	0.18	0.84	0.57	0.34	0.32	0.13
ENSG00000068985	0	0	0	0	0	0	0	0	0	0	0	0	0	0	0.13	0	0	0	0	0	0	0	0	0.05	0	0	0	0	0	0	0	0	0	0	0	0	0	0	0	0	0	0	0	0	0	0	0	0	0
ENSG00000069011	8.6	15.53	3.09	4.59	12.21	25.29	5.9	10.43	6.98	4.68	1.67	10.1	3.75	9.36	1.39	2.92	9.19	9.82	15.56	7.66	11.9	0.11	29.37	6.11	10.37	7.42	4.55	5.73	8.74	4.98	6.34	7.77	36.68	23.2	0.77	14.91	34.95	4.08	8.5	6.76	6.81	2.21	44.02	20.54	14.09	15.87	6.76	5.49	24.98
ENSG00000069018	0	0	0	0.01	0	0	0.03	0	0	0	0	0	0	0	0	0	0	0	0	0	0	0.03	0	0	0	0	0.01	0	0	0	0	0	0	0	0	0	0	0.03	0	0	0	0	0	0	0.03	0	0.02	0.02	0
ENSG00000069020	13.18	10.75	3.63	8.52	2.42	9.54	11.73	8.18	1.22	8.63	9.855	1.1	5.53	9.86	3.6	13.43	9.59	7.42	6.15	8.2	7.91	8.42	4.91	2.52	5.8	4.69	13.06	1.22	0.6	4.32	11.51	7.65	7.25	9.92	1.04	7.37	2.05	5.87	8.25	16.81	5.4	14.62	11.16	5.96	14.61	14.38	7.5	10.92	14.66
ENSG00000069122	7.29	9.47	5.35	9.25	3.82	2.67	8.18	0	0.01	12.38	5.29	0.01	4.96	7.03	8.35	9.73	5.81	3.01	4.63	4.09	3.72	7.3	3.24	3.05	4.19	6.34	8.93	0.24	0	7.71	11.73	4.78	2.19	3.08	0	4.94	0.85	9.27	10.11	4.09	7.09	4.47	1.62	5.25	5.11	6.4	4.48	5.62	7.56
ENSG00000069188	1.35	0.96	0.17	0.47	0.22	0.18	0.6	0.1	0	0.22	2.865	0.19	0.38	0.33	0.17	0.37	0.39	0.37	0.38	1.25	0.66	3.4	0.2	0.05	0.56	0.09	2.62	0	0.08	0.1	0.3	1.85	0.74	0.6	0	0.49	0.01	0.61	0.53	0.49	0.64	0.32	0.97	0.2	0.56	0.75	0.25	0.36	2.31
ENSG00000069206	0	0	0	0	0	0	0	0	0	0	0	0	0	0	0	0	0	0	0	0	0	0	0	0	0	0	0	0	0	0	0	0	0	0.01	0	0	0	0.01	0	0	0	0	0	0	0.01	0	0	0	0.08
ENSG00000069248	11.7	15.58	17.44	16.9	10.91	8.22	12.45	20.53	8.6	19.8	12.07	6.44	12.25	16.1	24.39	11.48	16.41	18.96	10.58	7.89	13.1	16.49	9.49	14.38	9.73	9.07	11.16	6.85	2.11	15.15	12.11	15.81	12.09	9.88	2.28	9.89	17.22	12.17	14.04	20.96	9.76	20.7	10.89	10.93	13.04	14.98	16.94	19.19	13.98
ENSG00000069275	31.48	63.68	71.58	62.49	21.72	26.23	51.59	59.76	32.12	90.66	50.485	33.4	30.15	60.42	64.11	48.48	51.08	63.14	36.94	29.07	27.63	70.05	20.14	101.32	23.62	14.88	24.8	57.91	8.98	48.91	26.47	47.45	34.35	32.56	4.66	32.87	58.24	33.61	59.8	68.53	27.54	97.05	59.47	39.31	52.58	53.76	49.64	73.03	62.18
ENSG00000069329	42.62	47.25	64.01	45.11	32.25	13.93	50.42	47.16	16.2	40.09	27.685	17.4	40.55	38.91	35.51	36.2	48.06	35.33	36.11	17.7	22.22	37.92	35.63	25.4	28.82	36.9	15.74	20.98	2.5	38.86	21.35	36.44	31.37	37.93	1.99	29.28	48.09	30.24	42.83	41.8	29.87	28.77	53.65	54.29	38.16	33.88	39.32	26.34	36.44
ENSG00000069345	39.1	33.11	40.43	38.24	30.69	17.78	27.31	83.09	33.59	32.07	20.435	21.32	25.4	26.19	27.53	32.29	27.5	39.42	37.58	17.56	20.34	30.46	27.63	27.9	21.27	22.87	14.34	28.19	4.24	23.85	24.22	33.91	25.68	27.61	0.94	27.5	61.07	24.09	24.29	28.79	20.81	23.19	34.58	39.4	33.01	31.25	32.24	20.6	32.34
ENSG00000069399	5.52	15.81	4.85	3.23	4.37	13	5.34	4.86	3.32	6.17	7.88	1.68	8.73	15.09	0.95	7.65	5.96	6.65	6.64	10.03	4.52	18.72	6.66	1.73	6.46	9.54	13.56	2.51	2.92	6.23	7.03	4.12	20.7	11.54	0	15.55	4.04	8.65	6.73	3.91	6.47	3.63	26.31	5.94	4.18	17.56	6.02	27.25	6.34
ENSG00000069424	7.17	9.1	4.3	6.84	6.49	6.89	3.46	1.32	1.04	3.98	6.325	0.88	3.14	4.56	2.61	3.77	1.84	2.59	8.59	2.7	4.54	3.18	2.96	1.48	6.34	4.54	4.67	0.4	0.86	11.44	6.93	4.93	5.16	4.61	0	4.8	0.58	6.58	9.77	7.27	4.45	2.97	23.6	6.32	4.82	6.74	4.08	6.38	8.56
ENSG00000069431	3.29	12.43	4.91	7.23	4.05	29.68	12.62	0.88	0.43	6.46	25.88	0.32	7.34	15.91	6.52	13.86	8.63	1.77	6.49	9.68	8.17	13.56	3.81	0.82	5.02	3.12	11.27	0.72	0.19	5	8.31	4.73	5.29	12.63	145.94	4.38	1	5.3	10.36	13.41	8.56	8.86	5.22	9.46	11.26	13.27	5.96	12.43	8.04
ENSG00000069482	0.18	0.22	1.77	7.73	0.07	0.08	0.05	4.02	1.86	4.01	0.155	0.97	0.17	0.2	14.66	0.16	0.36	0.03	0.26	0.58	1.35	0	7.39	1.66	1.34	0	1.75	0.13	8.27	10.16	0.54	1.84	0.56	0.19	0	0.19	0.5	0.66	0.41	0.21	1.69	0.3	0	0.98	3.03	0.33	0.87	0.63	0.31
ENSG00000069493	1.97	7.18	4.76	6.89	1.64	3.98	5.76	1.01	1.18	4.7	11.11	0.09	5.57	5.08	3.3	2.87	4.28	1.47	3.02	3.54	3.52	5.52	1.61	0.7	3.5	0.91	5.52	0.55	0	5.33	12.43	2.11	2.73	6.67	1.16	2.83	1.5	3.03	3.46	7.98	2.58	2	0.93	11.63	3.75	3.75	3.98	5.13	5.61
ENSG00000069509	24.02	7.36	4.33	8.17	9.18	3.71	6.33	13.38	12.3	12.5	5.7	3.14	5.04	9.81	8.53	8.02	5.95	6.57	8.47	8.68	3.26	7.05	4.74	11.13	6.31	14.14	6.96	9.61	0.37	6.77	4.03	18.75	7.01	7.25	0	4.41	15.74	9.15	5.66	5.41	5.68	10.53	9.57	6.26	12.25	10.17	10.6	6.01	8.9
ENSG00000069535	8.9	18.02	4.59	9.75	9.19	9.09	6.7	0.05	0.03	11.92	3.615	2.4	2.76	9.51	4.59	9.32	16.62	24.12	8.96	4.5	13.4	2.68	9.13	7.85	5.65	3.99	12.45	1.07	0.09	6.07	10.96	26.5	8.03	10.48	0	7.36	2.24	4.18	3.62	18.75	7.7	3.6	13.4	13.82	9.59	13.74	6.81	9.5	13.73
ENSG00000069667	3.05	9.68	9.15	14.8	5.37	11.5	16.34	12.82	0.02	4.58	19.085	0.42	6.64	8.04	3.86	18.44	7.38	3.25	7.5	7.98	8.79	6.96	9.94	0.71	5.5	2.89	9.29	1.12	0	5.67	13.79	6.73	3.88	8.01	6.35	4.84	1.71	8.8	5.29	9.92	10.2	6.38	0.97	9.82	7.88	8.75	6.69	4.42	12.61
ENSG00000069696	0.07	0.08	0.3	0.13	0.14	0.66	0.16	0.08	0	0.07	1.415	0.03	0.3	0.21	0	0.17	0.02	0.07	0.23	0.42	0.56	0.28	0.09	0.06	0.21	0.18	0.06	0.07	0	0.04	0.22	0.08	0.19	0.16	0.32	0.11	0.1	0.27	0.14	0.29	0.44	0.19	0.16	0.12	0.08	0.16	0.12	0.16	0.29
ENSG00000069702	1.25	9.48	2.24	4.07	2.61	6.07	7.84	3.55	0.85	6.05	3.56	2.37	7.25	5.59	2.51	13.79	15.02	13.34	4.04	2.53	8.1	2.38	4.85	0.95	7.63	14.15	12.77	3.84	1.33	4.53	3.49	26.86	9.8	2.47	0.6	8.87	4.94	10.73	1.65	4.07	6.32	4.78	26.34	2.95	7.38	5.71	2.92	6.22	2.4
ENSG00000069712	2.32	2.38	2.11	2.83	1.4	2.01	2.36	2.48	0.1	2.17	1.6	0.48	2.19	3.11	0.93	2.5	3.34	1.67	1.44	1.11	1.14	1.84	1.6	0.43	2.27	0.77	1.79	0.22	0.03	1.12	1.31	2.42	2.31	2.71	0.28	1.17	2.37	1.9	1.5	3.07	0.8	2.02	2.65	1.91	3.24	2.55	2.14	3.75	1.26
ENSG00000069764	13.73	10.33	2.95	0.37	7.14	2.21	7.21	0.86	0	10.78	0.04	1.68	0.94	8.54	0.09	5.67	21.45	3.71	16.59	1.51	7.72	14.1	2.71	0.54	11.88	4.3	5.07	1.27	0	6.03	1.05	35.93	18.87	4.93	0.88	9.93	0.94	5.21	8.64	5.91	1.65	7.3	11.66	0.68	24.29	15.52	12.65	0.05	0.3
ENSG00000069812	0.49	1.14	0.88	2.76	0.48	7.64	2.06	2.8	1.19	0.9	11.935	0.5	2.76	2.77	2.32	1.36	2.03	0.65	0.74	2.91	1.04	3.92	1.2	1.72	0.79	0.38	1.64	1.73	0.21	0.97	2.53	0.87	3.12	1.07	10.13	1.43	2.24	1.97	1.16	1.15	1.87	0.63	1.55	2.17	0.51	1.49	0.65	1.43	4.35
ENSG00000069849	29.84	55.8	99.94	38.06	24.14	28.46	102.96	43.03	63.37	102.05	32.105	22.48	29.59	38.27	52.09	38.25	63.21	59.79	45.49	41.53	27.31	28.06	46.55	30.21	44.49	56.8	27.85	22.21	18.59	91.61	25.43	67.2	40.16	33.39	0	41.91	64.16	126.13	36.88	52.16	62.36	34.96	22.71	32.4	69.39	31.81	54.08	88.17	131.86
ENSG00000069869	40.32	105.33	38.58	76.2	34.74	637.3	100.86	21.39	11.15	47.08	444.54	5.36	70.77	220.07	48.9	85.01	113.08	25.94	32.15	140.49	23.53	153.47	39.76	15.26	44.33	18.86	72.66	15.95	4.92	36.3	67.13	29.51	68.82	185.18	1938.12	54.39	31.44	44	92.96	197.85	65.61	76.39	106.99	118.93	84.14	140.66	80.88	174.04	78.98
ENSG00000069943	7.33	7.46	4.79	7.09	2.94	5.58	4.79	6.16	1.39	6.23	8.42	1.47	4.22	7.15	4.37	6.52	3.12	1.64	5.74	5.7	4.89	4.97	2.55	2.01	2.89	1.42	2.92	3.18	0.27	4.18	3.65	5.56	4.79	9.1	93.15	3.83	9.63	4.78	5.16	7.6	4.03	3.7	6.7	4.62	5.45	7.07	5.93	4.72	5.53
ENSG00000069956	26.08	20.05	13.69	26.52	12.03	10.93	13.33	43.31	11.26	14.42	10.45	6.64	15.52	34.84	26.32	22.54	9.32	10.25	16.19	18.89	10.37	31.5	28.44	10.56	11.17	8.06	10.44	13.48	1.63	11.61	17.05	22.79	12.37	21.18	12.57	18.76	41.3	17.37	19.27	12.94	30.15	12.98	23.46	22.76	19.15	27.13	18.19	17.3	42.1
ENSG00000069966	10.51	10.67	11.22	17.54	10.92	10.81	9.87	6.75	4.55	10.19	10.97	3.08	10.86	11.53	6.16	8.82	6.51	5.73	9.38	10.85	7.93	7.48	7.69	5.71	8.22	6.39	10.44	4.27	1.75	7.31	8.71	16.11	9.73	8.44	9.72	9.47	8.38	11.46	8.21	13.67	10.01	12.45	15.41	11.62	13.01	12.95	10.81	10.06	15.36
ENSG00000069974	25.84	15.94	9	10.52	8.27	8.67	8.15	2.56	0.8	16	8.965	2.89	7.18	13.53	8.47	14.26	13.2	3.43	16.44	11.7	6.28	61.84	3.24	3.54	11.23	8.07	7.76	2.13	0.3	8.47	14.45	18.43	9.4	8.69	5.32	9.69	10.37	7.74	13.68	11.22	12.32	7.19	28.75	14.68	13.24	18.92	10.74	9.46	13.85
ENSG00000069998	14.38	7.27	8.29	8.3	7.66	5.93	6.21	13.2	7.03	7.18	5.795	6.31	5.54	4.54	19.23	6.58	11.06	13.13	8.71	4.63	8.61	8.96	7.07	5.71	8.95	11.96	6.22	7.74	5.45	8.35	7.62	8.69	7.16	4.38	0	5.45	7.74	10.84	4.67	6.88	7.26	6.41	7.84	6.25	6.94	8.63	9.26	6.06	7.15
ENSG00000070010	33.95	18.23	57.74	26	22.75	10.68	34.41	33.48	39.19	32.78	22.645	20.6	14.3	15.36	59.78	25.39	19.56	23.47	24.99	14.03	20.06	22.86	17.46	22.6	18.8	23.53	13.82	20.53	7.28	21.06	22.24	18.23	15.33	20.28	4.63	11.39	43.59	28.39	21.13	14.1	20.88	14.62	9.85	18.68	15.51	19.1	22.85	14.7	24.61
ENSG00000070018	5.16	10.56	10.77	11.35	5.52	9.57	11.65	11.73	6.37	19.57	12.47	4.84	6.76	9.88	3.25	11.06	7.79	4.27	6.29	8.68	11.07	11.01	11.68	5.13	11.28	13.54	12.51	5.56	1.36	10.86	12.11	14.16	13.9	8.12	0.48	6.37	5.56	11.18	9.89	10.88	8.47	8.82	10.98	4.87	10.59	10.22	13.19	14.92	6.79
ENSG00000070019	0.06	0.09	5.74	0.25	0.09	3.81	21.15	0.01	0	0.01	0.03	0	0.02	5.24	0.02	0.21	0.08	0.03	0.87	0.15	0.63	21.4	0.44	0	2.18	0.52	0.01	0	0	11.72	0.03	0.02	2.06	0.02	0.99	2.88	0.03	0.14	5.26	0.08	0.13	0.6	0.76	0.04	0.31	0.06	0.88	0.02	0.05
ENSG00000070031	0.3	0.11	1.64	0.04	0.06	0	0.06	0	0	0	0.52	0	0.18	0.4	0.04	0.32	0.05	0.07	0.98	0.58	1.89	0.35	0.87	0	0.06	0.54	0.36	0	0	0.15	0.32	0.15	0.46	0.09	0	0.12	0	0.89	0.65	0.2	1.88	0.37	0	0.1	0.06	0.14	0.47	0.1	0.17
ENSG00000070047	7.09	5.27	4.08	6.13	5.14	15.11	5.67	10.36	4.22	8.31	11.645	4.88	7.75	10.1	3.6	7.7	8.99	7.39	5.93	8.33	5.75	11.36	10.62	4.09	7.74	7.41	7.99	5.42	1.69	7.54	9.04	9.09	12.41	6.88	2.89	8.41	6.14	8.5	4.89	8.67	7.32	7.19	10.63	10.82	8.06	8.73	7.6	9.13	9.29
ENSG00000070061	6.99	5.41	5.54	8.58	5.32	8.37	7.57	5.92	4.35	10.53	7.83	2.65	6.15	8.48	10.5	6.03	5.88	4.77	5.91	5.62	4.85	10.81	4.95	3.9	4.99	7.03	5.04	3.66	1.12	8.06	7.45	5.27	5.16	7.06	0	5.04	5.99	5.97	13.26	6.79	5.74	9.59	7.54	5.42	12.28	8.42	11.14	10.38	11.88
ENSG00000070081	32.08	25.2	25.04	19.99	11.41	15.43	28.3	33.28	18.06	100.04	18.62	12.41	18.38	45.56	25.79	44.1	25	11.18	15.1	16.68	16.2	137.92	24.53	7.6	17.02	36.59	15.22	5.28	1.14	27.93	16.35	32.73	26.41	30.04	5.37	7.92	26.79	24.81	27.76	24.71	25.33	23.18	16.57	21.61	24.05	30	41.55	41.37	35.26
ENSG00000070087	10.84	11	11.9	60.82	9.75	1.54	17.25	57.29	55.59	11.92	15.085	34.51	16.1	15.49	11.21	12.09	4.51	8.38	10.37	8.76	9.86	19.72	10.86	40.96	8.36	2.34	5.91	19.81	1.51	8.46	7.51	6.04	10.34	37.27	3.22	14.16	25.52	20.05	10.16	22.88	17.85	20.13	6.65	20.42	15.78	11.03	28.82	32.48	26.08
ENSG00000070159	5.31	5.3	4.61	9.13	7.85	28.38	9.59	21.35	1.99	9.17	7.145	3.28	11.9	11.2	3.17	5.07	6.63	5.99	8.21	6.89	4.87	14.12	4.5	2.61	7.79	10.36	5.41	4.07	0.59	6.48	8.5	9.62	6.34	7.6	15.31	14.42	6.45	7.71	18.05	6.37	2.84	18.63	14.71	9.39	17.1	9.97	9.44	12.96	13.06
ENSG00000070182	0.23	0.19	0.16	0.45	0.29	0.59	0.94	0.08	0.04	0.24	0.735	0.05	0.36	0.8	0.21	0.6	0.41	0.1	0.76	0.79	0.42	1.55	0.21	0.05	0.65	0.17	0.36	0.08	0.05	0.34	0.46	0.5	0.66	0.46	11.15	0.3	0.12	0.44	0.32	0.6	0.28	0.6	0.13	0.17	0.47	0.47	0.39	0.43	0.17
ENSG00000070190	10.74	14.23	7.66	7.85	8.55	9.95	8.68	12.04	0.02	8.62	8.175	7.63	11.36	8.89	5.14	5.53	5.58	1.91	9.73	7.05	4.19	3.28	8.08	4.68	11.29	8.88	11.34	17.83	0.64	4.93	8.56	4.1	7.75	4.94	3.29	18.08	29.83	5.85	10.67	6.31	7.56	10.97	11.9	15.87	11.44	12	17.81	6.03	14.03
ENSG00000070193	0.28	0.51	4.73	0.31	0.13	0.03	0.34	0	0	0.52	1.14	0	0.91	0.42	0.66	2.65	0.46	0.13	1.33	0.37	1.01	0.41	0.91	0	0.26	0.18	0.75	0	0	0.28	0.56	0.33	0.31	1.05	1.68	0.13	0	0.3	0.93	0.03	0.2	0.64	0	0.2	1.08	0.25	0.5	0.45	0.08
ENSG00000070214	30.06	34.61	55.11	29.57	26.8	20.54	45.07	5.77	2.88	44.88	23.345	6.68	23.58	33.42	28.97	34.4	32.38	26.7	46.7	31.87	38.07	70.43	27.22	12.67	32.34	29.95	24.46	11.54	0.8	35.25	24.26	36.32	26.53	24.24	1.34	48.53	18.28	34.54	84.55	25.08	18.67	47.94	49.57	28.98	58.34	33.43	44.64	48.56	40.73
ENSG00000070269	5.21	10	7.63	6.72	4.85	7.01	9.16	5.37	1.15	8.12	3.55	4.69	5.45	6.8	4.45	5.92	5.7	5.29	3.7	5.19	3.85	9.28	7.25	2.87	5.37	2.55	4.87	1.89	2.78	5.49	3.24	4.36	4.37	6.27	0	4.51	3.42	4.94	7.39	6.46	3.76	5.77	5.87	4.56	6.4	4.63	8.33	13.03	3.78
ENSG00000070366	3.59	5.1	3.24	4.79	2.77	8.19	5.92	5.49	1.93	3.69	7.08	1.63	4.97	6.87	3.02	4.56	3.79	2.53	4.28	4.17	4.53	6.9	3.84	1.44	4.03	4.56	4.96	1.34	1.21	4.54	5.16	3.59	4.95	5.47	36.63	5.22	1.54	6.18	4.97	5.54	5.76	6.89	2.73	4.92	6.25	6.1	4.61	4.92	4.87
ENSG00000070367	22.68	23.6	30.74	21.97	17.06	13.31	23.23	25.98	7.49	30.46	15.02	8.95	12.62	24.36	25.97	18.3	16.99	10.87	15.96	14.68	13.54	21.01	24.22	11.09	11.15	6.64	17.43	9.95	1.21	19.93	11.65	24.1	13.6	22.25	1.3	15.49	37.89	18.94	24.76	22.14	27.37	16.63	17.09	19.25	18.38	18.85	27.67	23.79	23.15
ENSG00000070371	0.62	0.48	2.78	1.57	0.53	1.08	1.66	0.7	0.52	0.83	2.62	0.11	0.82	0.91	2.95	1.24	0.87	0.19	1.15	1.65	1	1.77	0.65	0.18	0.78	0.65	0.49	0.17	0.47	0.98	2.58	0.44	0.59	1.54	0	0.57	0.43	1.21	1.63	2.48	1.04	1.04	0.2	0.57	0.56	1.23	0.7	0.8	2.58
ENSG00000070388	0.15	0.18	0.03	0.28	0.3	1.49	0.27	0.03	0.14	0.23	1.41	0.02	0.49	0.31	0.06	0.34	0.36	0.08	0.21	0.44	0.26	0.24	0.08	0.11	0.21	0.1	0.31	0.06	0	0.13	0.3	0.12	0.22	0.38	7.95	0.3	0.13	0.16	0.24	0.41	0.28	0.12	0.23	0.37	0.22	0.25	0.07	0.38	0.06
ENSG00000070404	7.55	13.02	36.94	41.01	33.43	16.29	15.9	14.83	14.6	113.03	16.53	52.36	5.17	33.19	15.31	14.02	5.68	3.66	19.43	11.47	24.97	13.8	44.26	31.89	31.89	15.2	14.34	22.12	12.72	10.99	6.59	5.4	20.8	14.5	2.01	53.01	9.32	32.8	20.87	37.19	34.45	12.33	2.12	12.88	17.93	14.21	10.53	12.87	32.39
ENSG00000070413	23.56	15.73	52.62	17.2	16.6	15.48	26.97	22.48	5.59	23.24	12.41	10.77	14.2	12.11	9.94	20.94	23.31	17.23	24.84	18.26	19.2	15.29	14.19	8.86	23.88	16.7	18.82	9.02	6.27	12.59	14.35	16.91	24.57	18.99	0	12.57	21.64	42.43	13.65	16.71	19.63	14.74	19.18	13.2	12.21	21.52	22.07	10.39	14.91
ENSG00000070423	15.09	15.29	11.41	14.08	12.83	23.11	8.18	20	21.8	16.65	8.875	19.23	11.69	14.56	4.13	11.45	7.23	13.39	16.75	11.77	10.63	10.35	23.24	12.27	13.21	15.76	8.02	10.75	9.41	11.94	9.8	20.22	22.11	6.92	0	14.84	13.32	13.72	10.89	11.5	13.26	9.7	18.74	21.56	16.68	18.45	12.59	7.44	19.38
ENSG00000070444	2.25	3.9	1.24	2.26	1.14	9.4	2.3	5.32	1.34	2.01	3.79	1.95	5.55	5.67	0.76	3.52	2.54	1.66	2.33	2.27	2.28	3.08	3.07	2.36	2.58	3.13	3.93	2.96	2.48	1.88	2.94	2.2	3.91	4.23	0	3.87	1.15	3.07	3.3	3.41	4.21	3.18	3.58	4.71	2.77	4.55	1.56	2.76	3.52
ENSG00000070476	6.78	7.03	5.87	11.49	6	15.52	7.17	12.17	1.35	8.4	9.155	2.17	8.7	7.65	4.84	7.31	11.24	6.82	5.84	9.8	5.02	17.47	9.92	2.24	7.5	7.26	8.71	1.94	1.15	9.15	12.44	9.89	7.92	6.84	0.16	7.54	4.94	10.05	7.55	9.89	6.16	9.79	10.37	6.97	10.57	10.77	8.75	12.06	9.36
ENSG00000070495	5.54	6.24	9.74	14.33	10.56	5.2	4.83	12.96	10.92	12.25	8.36	3.4	9.99	12.45	10.03	7.41	6.32	6.3	11.68	8.23	6.09	10.39	17.74	7.86	4.34	9.88	7.52	3.62	1.86	10.05	21.27	9.5	7.39	7.34	2.33	8.48	8.04	7.95	7.7	10.26	13.29	10.12	8.91	12.69	10.12	15.05	12.32	9.59	12.75
ENSG00000070501	15.83	24.83	7.72	16.78	8.73	24.15	9.86	35.31	7.91	25.25	29.175	11.97	26.15	15.75	20.55	12.92	17.21	45.51	9.31	6.24	7.07	7.15	25.09	68.99	15.65	13.76	17.38	11.46	1.19	9.68	8.35	11.75	17.89	22.59	12.25	18.76	68.3	6.69	13.79	20.23	11.62	27.62	14.88	11.16	13.38	16.93	25.51	37.61	25.02
ENSG00000070526	55.36	21.08	19.63	3.08	18.25	22.98	12.72	6.04	0	31.9	2.185	15.98	14.27	6.43	0.51	43.95	39.55	24.04	28.51	4.54	14.79	202.26	13.1	1.65	60.81	28.53	2.38	9.07	0	22.82	2.15	56.54	24.62	3.65	5.26	18.13	19.36	8.75	41.51	14.64	14.8	15.2	57.57	1.68	49.42	39.09	44.56	19.62	5.84
ENSG00000070540	18.34	13.04	17.24	20.31	11.28	10.02	13.68	19.13	2.47	20.1	23.29	2.36	13.24	11.68	10.56	16.3	17.3	15.31	12.34	10.68	13.89	50.5	12.65	5.37	13.11	14.02	16.71	1.66	0.7	12.97	16.1	12.65	14.08	9.29	59.05	5.44	12.98	17.17	12.57	19.75	17.04	14.64	20.19	17.38	13.76	19.75	15.62	13.98	28.3
ENSG00000070601	1.44	3.08	0.75	2.79	2.46	25.11	4.06	1.09	0.4	1.44	28.34	0.23	7.96	5.37	1.2	3.02	4.57	1.27	1.68	6.55	2.49	3.83	2.09	0.84	2.44	1.57	3.26	0.41	0.31	1.71	6.56	2.41	3.47	3.47	140.74	2.74	1.11	1.85	2.78	5.79	3.33	1.17	2.41	2.11	2.73	3.05	0.87	5.48	1.89
ENSG00000070610	6.34	9.5	4.13	10.52	5.61	29.74	11.08	8.03	9.17	7.41	11.49	4.01	7.1	14.55	7.08	11.55	7.87	15.72	7.11	7.64	4.43	20.81	4.73	3.52	8.64	9.39	6.11	4.88	2.53	13.31	12.73	10.73	12.74	9.83	132.14	15.37	4.17	11.6	16.2	9.37	7.05	13.72	17.3	7.46	9.41	12.95	7.86	15.54	7.47
ENSG00000070614	9.05	9.92	6.45	16.07	10.43	15.54	15.66	5.51	14.99	11.01	11.22	4.6	8.18	13.05	5.84	14.27	8.88	5.03	10.02	14.62	14.83	9.43	6.87	7.17	10.42	8.08	17.33	8.85	1.49	10.55	19.03	8.47	12.86	8.86	0	12.35	6.05	18.22	10.92	11.64	15.18	11.53	6.87	13.85	9.03	13.99	8.92	9.89	28.22
ENSG00000070669	16.31	14.08	6.51	15.72	17.04	17.01	6.41	63.22	33.04	4.96	5.36	11.21	4.49	10.05	4.86	9.82	7.5	14.86	4.98	7.56	3.14	22.6	4.91	4.78	12.48	10.79	4.75	1.62	6.56	10.65	13.6	6.84	9.61	10.01	0.26	4.9	98.89	13.21	5.41	9.92	4.28	4.13	12.16	18.01	6.88	13.87	6.71	5.33	12.64
ENSG00000070718	5.41	23.04	7.33	9.18	5.85	11.37	8.63	8.22	4.67	5.85	12.335	2.99	11.24	8.45	7.29	11.23	10.14	13.33	10.24	5.01	6.85	5.09	9.59	6.77	20.52	10.59	4.76	0.94	0.66	6.14	7.81	13.21	16.41	11.88	0	9.07	8.33	5.89	11.97	10.02	8.47	15.8	10.2	7	6.43	7.62	8.9	13.77	8.86
ENSG00000070729	0.05	0.03	0.02	0.08	0	0.01	0.02	0.01	0	0.01	0.03	0	0	0.02	0	0.01	0.02	0	0	0.04	0	0.01	0	0.06	0	0.2	0.18	0	0	0.01	0.01	0	0.01	0.01	0	0	0.05	0.04	0	0.14	0.03	0	0.05	0.1	0.01	0.07	0	0.01	0.55
ENSG00000070731	0.31	2.33	3.19	6.18	2.43	4.16	2.58	1.3	0.14	6.89	11.335	1.23	3.1	2.72	2.72	0.66	2.35	0.63	1.05	4.06	1.7	2.62	1.82	0.49	1.05	3.8	3.43	0.7	1.16	1.11	4.44	0.49	1.66	0.76	128.77	1.61	1.91	1.39	0.83	4.29	5	4.53	1.59	4.43	2.09	2.69	7.83	1.13	19.36
ENSG00000070748	0.03	0	0	0.1	0	0	0.02	0.01	0	0.02	0	0	0	0.06	0.01	0	0.02	0	0	0	0.1	0.03	0.03	0	0.03	0	0.13	0	0.65	0	0	0.03	0	0	0	0	0.01	0.03	0	0.12	0.04	0	0.02	0.02	0.04	0	0.01	0.01	0
ENSG00000070756	142.9	395.52	167.89	169.25	516.13	275.05	284.44	290.54	69.5	251.93	209.615	49.19	418.38	356.22	260.72	283.66	433.84	696.59	145.66	261.22	171.68	527.58	395.37	111.85	179.39	113.22	290.31	22.45	25.8	640.89	394.22	138.67	266.55	504.96	5.55	306.27	323.48	249.45	312.87	387.11	313.51	361.51	404.98	1482.29	411.86	261.92	237.06	390.25	236.26
ENSG00000070759	0.51	1.83	1.28	1.96	0.82	2.91	1.67	1.8	0.31	2.17	0.93	0.3	1.3	1.23	0.7	1.08	1.34	1.12	0.98	0.7	1.12	3.98	2.74	0.76	1.39	2.05	1.5	0.19	0.16	1.08	1.05	1.94	2.09	0.58	0.49	1.59	1	1.5	1.29	1.65	0.82	1.13	0.89	1.34	1.4	1.28	1.33	1.96	0.74
ENSG00000070761	10.58	8.79	13.4	16.46	14.58	6.51	9.69	19.33	21.23	12.31	10.97	14.61	11.29	10.25	13.8	13.93	12.18	11.98	16.59	15.08	8.87	12.57	10.66	11	9.67	11.15	7.25	15.73	4.03	19.46	12.23	13.76	13.22	8.71	0	12.78	21.51	12.53	9.47	10.09	9.34	14.51	10.06	13.69	12.52	12.19	14.25	8.36	15.08
ENSG00000070770	16.54	23.05	17.09	23.48	21.92	18.32	17.88	34.52	12.65	13.04	15.07	9.08	22.15	19.14	13.2	21.46	14.79	23.16	14.61	20.16	13.73	20.22	16.49	10.97	12.59	14.93	8.62	7.51	2.35	27.71	16.72	15.02	15.68	17.84	0.08	16.96	13.67	16.76	20.74	25.84	16.47	16.18	21.58	39.99	21.14	19.19	14.06	17.35	23.24
ENSG00000070778	2.47	4.63	3.71	3.13	2.89	8.06	6.15	1.8	0.62	4.13	4.875	0.69	4.03	7.27	1.57	6.29	6.49	2.23	3.36	5.43	3.94	9.74	3.08	2.72	4.56	1.65	4.27	1.92	0.36	2.7	3.31	3.17	3.34	6.82	0.38	4.95	2.84	5.09	8.87	6.4	3.8	4.77	1.99	4.23	6.88	3.62	3.91	5.51	4.04
ENSG00000070785	8.05	7.32	7.3	10.79	3.82	5.48	6	5.3	11.2	10.52	6.535	5.38	4.51	7.1	20.77	7.21	6.07	6.92	6.3	5.43	3.93	8.32	8.32	9.89	4.24	9.37	6.37	6.57	1.93	6.4	7.24	7.06	8.57	5.95	66.05	4.62	11.18	7.42	5.77	6.97	7.2	6.11	10.4	4.2	7.83	7.85	8.31	8.2	12.18
ENSG00000070808	0.09	0.04	0.09	0.11	0.09	0.24	0.09	0.08	0.01	0.02	0.835	0	0.39	0.08	0.09	0.13	0.16	0.05	0.17	0.42	0.06	0.07	0.07	0.02	0.06	0.1	0.24	0	0	0.03	0.45	0.06	0.12	0.31	0.35	0.07	0.02	0.08	0.18	0.07	0.56	0.05	0.02	0.06	0.28	0.17	0.07	0.11	0.79
ENSG00000070814	5.72	7.61	4.75	11.55	6.67	15.02	5.31	11.28	13.75	9.1	10.825	6.47	5.83	6.84	14.29	7.66	6.47	6.38	5.05	7.68	3.66	8.81	6.28	10.81	6.85	4.48	7	8.29	3.52	10.1	7.6	5.53	9.45	6.4	5.98	7.09	6.28	4.99	7.09	8.4	7.53	6.81	6.82	15.07	7.92	12.05	6.57	9.81	14.21
ENSG00000070831	162.84	143.12	203.59	117.28	72.56	54.17	115.32	98.75	100.65	127.41	76.46	145.39	99.17	140.97	132.67	111.58	130.93	113.29	121.61	71.79	64.27	96.15	69.96	230.78	73.24	56.34	96.89	249.92	7.4	91.18	54.75	88.38	96.39	88.97	4.01	126.74	311.91	79.64	82.27	82.56	115.29	121.6	129.3	87.79	168.88	96.18	163.71	144.58	161.93
ENSG00000070882	11.71	19.87	15.5	34.35	14.79	30.61	16.14	23.88	5.13	15.51	10.2	6.16	23.85	41.2	11.02	13.24	18.2	19	16.64	17.15	13	8.89	11.15	6	9.9	10.92	11.83	12.55	1.45	11.49	10.97	9.68	19	23.11	1	17.5	17.9	14	14.44	22.14	13.42	12.09	16.79	36.66	25.83	15.76	14.7	17.76	19.39
ENSG00000070886	0.05	0.21	0.08	0.12	0.02	0	0.05	0.02	0.01	0.02	0.03	0	0	0.03	0.08	0.03	0	0	0.06	0.05	0.13	0.01	0.18	0	0.1	0	0.01	0	0	0.07	0.01	0.07	2.02	0	0	0.22	0.04	0.02	0.01	0.06	0	0.04	2.62	0	0.1	0.05	0.02	0	0.01
ENSG00000070915	0.06	0.09	0	0.16	0.03	0.03	0.04	0.01	0	0.08	0.09	0.05	0.09	0.07	0.11	0.03	0.03	0.01	0.02	0	0.02	0.15	0.06	0.28	0.14	0	0.04	0.06	0	0.05	0.11	0.03	0.04	0.01	0.4	0.07	0.11	0.04	0.04	0.14	0.05	0.01	0.01	0.17	0.05	0.01	0.05	0.03	0.1
ENSG00000070950	2.3	5.16	3.23	4.57	5.17	13.03	5.76	6.66	6.34	6.04	2.84	3.69	5.81	3.72	9.7	3.94	4.03	6.3	2.15	2.41	4.4	6.74	6.08	7.29	3.98	3.19	3.45	5.08	0.73	2.62	2.76	1.76	7.7	6.87	0	4	12.88	2.89	2.62	5.63	2.69	6.58	4.74	5.39	4.67	6.14	4.74	6.7	3.39
ENSG00000070961	11.26	19.64	15.86	15.81	14.11	8.95	26.03	10.89	5.7	26.53	12.105	5.69	16.83	19.21	10.87	12.69	15.84	12.3	10.12	12.17	13.82	26.53	14.56	7.74	7.58	11.2	17.92	5.96	1.65	14.31	13.87	11.21	14.04	26.68	5.43	15.18	9.13	15.85	14.87	18.58	13.74	15.34	27.34	21.94	12.51	16.57	21.18	25.06	11.05
ENSG00000070985	0.06	0	0	0.12	0.02	0.33	0.16	0.49	0	0.01	0.06	0.01	0.02	0.17	0.01	0.07	0.67	0.01	0	0.07	0.06	0.01	0.11	0	0.48	0.1	0.11	0	0	0.11	0.01	0.32	0.17	0.07	0	0.15	0.07	0.14	0.06	0.03	0.02	0.05	0.13	0.08	0.14	0.16	0.15	0.1	0.01
ENSG00000071051	31.89	19.96	16.38	31.72	9.7	10.37	21.85	13.21	3.18	20.13	15.68	5.97	15.66	24.08	8.41	20.71	17.45	21.72	14.95	20.95	12.9	11.64	22.26	6.3	22.48	29.4	18.05	6.37	1.3	21.28	24.04	21.86	26.4	17.08	0.56	20.51	7.37	39.94	17.81	13.7	16.68	22.62	36.13	26.27	14.99	24.01	23.19	19.72	20
ENSG00000071054	20.53	51.56	33.64	53.8	37.08	35.93	29.54	101.58	14.58	37.52	26.455	56.75	36.66	49.82	50.22	39.76	31.61	16.39	33.78	29.84	23.19	22.26	45.14	56.98	21.34	43.17	20.51	37.27	7.65	37.06	58	29.68	32.74	64.43	1.9	36.36	35.75	43.05	44.18	43.71	43.83	36.6	19.64	73.32	23.98	74.11	45.78	50.94	56.08
ENSG00000071073	9.98	11.48	18.52	23.13	5.85	6.08	16.43	2.44	0.42	20.1	8.425	1.58	8.81	15.51	12.68	8.26	10.59	7.15	13.52	7.2	9	18.73	6.94	3.2	11.88	10.22	9.53	2.7	0.37	26.27	12.87	10.94	6.68	10.86	3.85	14.59	11.43	12.54	13.16	12.73	5.7	16.23	1.98	18.09	10.51	9.41	15.65	27.12	9.51
ENSG00000071082	400.71	566.77	707.52	700.54	722.79	186.52	511.65	766.96	536.88	499.09	323.035	396.26	636.45	398.08	1177.47	414.66	571.65	1158.25	479.24	456.02	827.61	810.15	924.61	390.1	477.93	978.69	399.42	487.14	124.4	757	809.79	1007.18	594.76	493.11	44.19	568.32	697.93	434	546.09	395.85	477.83	632.42	571.94	670.94	377.7	794.61	703.66	493.33	463.21
ENSG00000071127	120.89	93.57	91.15	123.23	108.01	54.41	67.57	135.23	42.16	70.76	72.2	39.68	76.86	45.28	42.45	102.15	37.55	88.95	100.09	87.53	68.8	97.74	88.09	88.75	84.69	105.14	114.66	75.58	12.89	84.84	73.63	68.39	78.31	76.37	3.69	146.85	150.5	116.4	90.47	57.02	101.78	66.47	72.57	77.16	103.02	60.25	92.09	71.83	125.36
ENSG00000071189	17.38	22.67	14.86	22.73	12.2	21.74	21.58	20.1	10.93	13.11	14.335	11.16	14.33	26.61	13.47	15.31	15.41	14.97	11.77	9.37	8.69	12.44	7.21	10.25	10.46	7.57	11.77	10.69	1.93	13.6	11.85	7.15	11.54	18.66	0.85	9.57	17.74	12.56	14.29	22.6	10.95	16.39	13.6	15.37	23.66	16.58	19.43	17.88	20.7
ENSG00000071203	0	0	0	0	0	0	0	0	0	0	0	0.04	0	0.03	0	0	0	0	0	0	0	0.03	0	0	0	0.06	0	0	0	0	0	0	0	0.11	0	0.21	0	0	0	0	0	0	0	0	0	0	0.05	0	0
ENSG00000071205	4.93	6.33	6.19	7.05	8.26	3.96	7.24	4.14	2.56	5.11	6.635	3.45	6.47	4.49	4.72	4.5	3.67	0.8	4.23	3.13	5.68	8.82	3.8	3.43	3.93	2.71	4.97	6.71	0.56	6.21	7.55	4.72	4.03	6.49	0.44	4.86	7.4	5.56	7.65	6.63	7.2	4.21	0.89	10.55	7.63	5.84	6.03	5.27	9.71
ENSG00000071242	9.03	5.77	9.54	17.65	7.03	11.22	6.03	2.78	0.15	9.17	8.2	2.32	6.68	9.85	4.58	10.14	5.44	5.95	7.37	8.17	8.26	9.58	6.71	5.48	9.09	6.98	10.17	0.98	0.03	4.78	9.37	11.03	8.04	7.87	0	9.29	3.06	10.8	9.79	18.94	5.01	12.68	3.05	11.76	8.25	8.68	6.83	10.96	4.85
ENSG00000071243	6.03	7	3.92	4.77	3.36	5.62	9.76	12.34	2.71	6.85	5.375	4.5	5.28	6.14	6.08	5.62	6.08	5.4	4.59	4.57	3.37	8.78	2.85	3.46	4.44	2.4	1.82	3.43	0.15	5.55	2.7	4.75	4.75	4.86	0	3.66	6.54	4.1	7.74	6.92	2.51	8.92	5.4	4.65	12.1	8.99	6.94	7.39	5.07
ENSG00000071246	5.93	4.89	2.17	4.79	1.73	6.56	6.67	0.11	0.4	3.6	10.385	0.11	2.82	5.18	3.07	6.02	2.65	0.96	4.11	3.16	8.68	3.67	1.85	0.41	3.72	2.39	4.5	0.09	0	5.15	4.16	2.79	2.11	4.6	5.99	1.59	0.01	6.98	8.02	5.47	5.82	4.53	1.75	4.01	5.04	5.67	3.76	8.17	4.94
ENSG00000071282	14.19	18.92	26.77	14.39	11.27	8.93	18.52	0.26	0.91	13.55	41.245	4.5	11.35	14.74	17.48	35.19	11.5	11.04	25.59	17.44	18.61	22.24	11.74	5.39	14.31	30.87	10.9	5.36	2.31	14.9	28.09	16.01	19.16	21.27	2.97	10.87	10.14	19.24	18.07	13.53	33.21	17.26	4.28	20.56	7.02	11.71	12.58	16.69	65.83
ENSG00000071462	27.87	30.5	23.14	45.24	13.9	18.79	29.33	35.7	70.07	17.22	13.915	42.77	25.6	21.25	19.08	18.56	22.93	58.22	30.75	21.33	15.6	31.19	18.67	62.75	21.02	15.42	21.27	31.77	11.88	24.83	14.93	19.94	28.93	20.66	48.04	21.03	31.95	23.77	16.39	22.12	15.4	25.47	23.64	28.96	35.56	21.09	56.66	29.77	23.01
ENSG00000071537	34.96	41.09	41.78	33.05	37.23	13.08	27.5	22.91	6.02	42.94	18.005	7.39	16.62	28.21	17.01	35.92	34.9	19.29	23.44	21.88	23.32	30.26	29.98	9.35	36.58	19	19.01	8.57	2.83	46.48	15.44	21.62	18.12	30.12	0.42	23.14	23.03	31.98	46.64	34.61	26.03	24.98	20.42	28.34	27.32	29.35	34.36	34.46	25.09
ENSG00000071539	3.95	2.08	3.93	7.47	1.87	2.24	3.87	10.13	11.38	7.91	3.76	6.95	8.47	2.32	13.83	2.05	1.39	7	1.88	4.29	1.13	4.27	4.57	12.6	2.52	3.26	1.82	2.96	4.96	2.9	3.62	3.04	3.38	2.57	3.65	2.69	14.06	2.7	2.03	3.65	3.12	1.77	1.81	15.81	3.48	2.97	3.45	4.52	8.35
ENSG00000071553	40.05	34.76	51.9	36.22	34.58	25.29	46.58	53.76	16.05	44.55	16.35	10.5	19.75	51.63	19.79	29.57	32.83	27.11	59.39	41.34	26.05	31.86	26.87	21.74	36.61	27.49	33.69	16.4	7.89	51.51	24.21	31.35	55.73	28.34	0.65	40.87	19.64	52.77	31.49	22.46	41.51	37.15	37.14	30.11	32.68	32.94	39.33	28.76	41.86
ENSG00000071564	15.49	16.9	15.13	14.54	11.23	18.96	8.05	21.46	35.48	13.25	11.37	15.68	15.26	15.33	7.58	14.09	9.06	14.92	10.78	11.06	10.22	14.24	18.75	16.35	16.71	13.86	8.05	7.29	11.04	14.65	10.87	11.68	25.64	11.44	3.05	11.55	9.82	11.85	15.09	22.86	14.43	11.26	11.95	18.66	11.95	18.42	15.63	16.29	17.32
ENSG00000071575	9.71	19.19	10.92	15.12	8.46	15.22	9.33	13.33	6.8	14.16	9.715	13.8	36.63	8.63	7.42	26.29	18.62	13.72	8.77	20	17.68	3.71	19.68	5.89	17.33	23.44	16.21	5.01	1.48	8.05	14.82	11.15	26.63	14.31	0.15	17.71	6.9	10.96	14.15	16.03	14.53	20.17	9.79	8.56	24.6	19.93	35.86	40.92	20.67
ENSG00000071626	17.86	26.31	17.54	23.96	12.34	34.4	16.03	47.34	45.06	16.76	18.96	30.76	16.36	19.83	14.32	17.51	13.11	18.86	16.37	15.76	17.08	38.68	21.25	40.36	18.15	17.57	13.92	31.19	13.25	17.35	13.9	18.31	25.32	16.82	0	14.19	27.57	18.17	15.57	23.68	19.09	22.51	26.35	30.03	23.95	24.41	22.14	24.17	27.65
ENSG00000071655	8.43	6.5	7.12	11	7.9	19.2	9.05	10.64	17.29	7.73	9.715	8.55	5.51	7.46	2.82	7.95	4.47	4.3	11.29	8.73	8.85	13.44	6.97	12.01	8.35	7.91	8.66	9.51	5.72	11.62	8.02	7.59	11.77	5.57	0.51	6.12	6.31	9.48	9.22	9.22	9.72	9.2	9.53	7.33	13.52	9.08	9.59	7.46	13.66
ENSG00000071677	0	0	0	0	0	0	0	0	0	0	0	0	0	0	0	0	0	0.11	0	0	0	0	0	0	0	0	0	0	0	0	0	0	0	0	0	0	0	0	0	0	0	0	0	0	0	0	0	0	0
ENSG00000071794	16.54	8.44	15.38	18.27	10.82	6.08	14.47	46	7.61	23.6	8.6	8.29	8.8	8.58	12.49	16.57	13.62	22.2	4.55	8.89	5.13	14.58	9.77	11.34	9.66	9.14	4.89	3.28	3.08	11.21	11.34	7.29	8.8	7.87	0.56	6.06	25.57	6.62	7.75	13.42	8.43	11.57	8.43	8.71	11.32	11.69	17.86	20.86	16.8
ENSG00000071859	26.41	14.65	32.02	37.56	12.57	31.33	30.08	22.82	22.61	27.89	23.44	11.52	11.81	42.83	15.4	18.77	14.44	11.75	34.36	21.66	14.32	21.16	16.69	29.02	18.79	21.81	14.85	18.61	6.96	23.31	19.16	25.89	24.26	23.58	0.96	19.8	23.11	34.78	18.75	14.68	26.58	17.66	14.27	24.51	21.64	18.39	23.76	24.65	27.06
ENSG00000071889	11.84	8.61	9.92	10.31	9.4	17.1	11.76	16.29	7.83	9.62	7.145	5.83	5.23	16.01	7.97	8.63	8.41	12.81	18.32	12.19	8.68	12.14	6.19	9.89	12.63	9	10.82	10.98	4.58	10.21	7.46	11.64	15.9	8.38	3.6	14.26	8.85	15.68	6.63	6.7	9.29	8.79	10.69	9.86	12.72	10.49	10.73	8.22	9.98
ENSG00000071894	7.81	17.71	7.81	15.88	10.88	32.05	12.85	36.27	9.74	12.27	19.92	5.99	14.92	16.65	10.06	10	11.36	11.31	7.7	13.49	9.72	15.18	14.05	8.02	16.77	7.1	17.33	11.65	9.21	11.8	13.79	15.78	25.31	8.34	4.3	18.17	11.5	18.18	8.88	15.03	18.1	11.46	16.33	17.95	11.93	12.13	8.32	13.17	11.86
ENSG00000071909	0.14	0.15	0.09	0.94	0.04	0.44	0.16	0.03	0.01	0.13	2.98	0.03	0.2	0.24	0.14	0.17	0.1	0.01	0.03	1.37	0.1	0.35	0.25	0.26	0.09	0.06	0.85	0.08	0.02	0.1	0.2	0.07	0.12	0.1	3.53	0.11	0.33	0.13	0.08	0.44	0.2	0.18	0.1	0.63	0.08	0.18	0.59	0.14	0.21
ENSG00000071967	41.84	57.88	67.92	37.62	13.7	10.97	91.56	18.92	0.65	83.17	33.935	0.52	42.79	27.22	18.65	54.72	21.4	5.71	32.28	21.1	43.53	28.6	38.22	4.62	31.9	12.05	21.76	1.16	0.89	46.83	25.53	32.1	36.54	32.57	7.66	30.11	29.16	79.57	52.04	102.76	19.63	44.75	1.1	54.61	40.56	22.82	60.55	38.15	36.3
ENSG00000071991	0.19	0.73	0.3	16.75	0.31	0.8	0.32	1.91	0	1.06	9.395	0.02	0.36	4	0.19	0.86	1.91	0.27	0.53	0.41	1.57	0.19	0.36	0	0.57	0	1.47	0	0	0.56	5.12	0.07	0.42	1.37	0	0.07	0.01	0.42	0.53	0.2	2.62	0.24	0.04	0.19	3.12	0.07	0.56	1.14	0.03
ENSG00000071994	24.48	15.39	21.46	29.14	14.26	7.88	15.51	13.31	22.13	22.99	10.34	10.24	13.89	15.86	28.4	11.46	21.13	16.63	12.14	11.02	12.42	18.48	21.08	16.01	13.98	8.88	10.02	10.58	3.6	18.01	10.66	17.23	15.92	11.78	3.39	7.47	45.17	11.14	15.24	17.6	15.28	23.56	13.49	20.97	16.3	21.22	29.72	26.36	15.27
ENSG00000072041	0.01	0.07	0.1	0.01	0.01	0.12	0.04	0.25	3.78	0.06	0.04	0	0.04	0.02	0.02	0	0.09	0	0.16	0.05	0.34	0.01	0.01	4.99	0.08	0	0.17	0	0	0.05	0	0.08	0.14	0.22	0	0.02	0.03	0.03	0.16	0.03	0.11	0.01	0	0.07	0.23	0.26	0.05	0.06	0
ENSG00000072042	57.2	24.62	32.07	16.45	26.97	11.03	45.85	32.41	39.33	43.91	11.68	22.17	11.99	23.74	21.49	22.1	17.67	22.53	28.74	22.71	10.28	29.69	21.96	35.09	19.57	17.4	20.49	40.84	1.67	26.49	8.62	12.56	21.57	20.61	0.22	26.72	76.86	31.77	27.47	24.99	28.93	24.44	22.68	26.82	37.18	28.15	35.27	20.15	17.61
ENSG00000072062	14.91	11.93	10.74	9.73	16.17	12.96	43.44	4.05	7.83	23.05	11.635	2.22	12.56	15.66	8.38	17.71	14.56	11.7	12.36	12.47	12.19	9.1	9.43	2.72	10.95	10.64	15.89	4.71	2.04	11.84	16.2	9.27	21.98	12.59	0.36	17.45	4.76	16.31	17.52	15.87	12.34	12.12	13.15	11.51	15.89	13.29	10.71	14.02	14.43
ENSG00000072071	0.95	2.19	1.81	3.37	5.43	9.46	5.19	6.93	5.53	3.33	2.895	0.73	1.84	2.87	0.84	2.28	1.72	1.02	1.94	1.8	3.7	1.96	1.41	0.87	2.95	4.1	5.92	0.54	2.97	2.69	1.82	1.4	5.26	1.13	4.14	4.34	1.32	3.19	1.94	2.19	2.18	3.26	1.74	2.22	2.59	2.88	1.35	1.19	1.95
ENSG00000072080	3.44	3.64	1.41	3.9	2.64	43.01	7.94	0.83	0.07	2.86	36.255	0.12	6.46	13.86	3.39	7.46	6.22	1.34	2.26	7.93	1.22	9.7	2.96	0.52	2.51	1.63	5.44	0.32	0	1.75	7.31	2.97	5.13	11.49	448.68	2.02	1.21	2.47	6.01	10.69	3.24	4.05	5.65	4.36	5.02	7.22	2.93	10.19	4.51
ENSG00000072110	102.64	92.12	101.81	61.5	79.31	66.27	69.72	26.29	34.17	111.6	103.93	13.65	81.22	69.33	82.08	138.52	96.56	99.35	90.23	158.65	101.45	77.84	123.43	39.91	96.87	71.04	170.98	26.47	12.18	94.67	93.37	70.53	69.95	84.34	10.1	121.38	56.2	147.88	117.09	63.98	168.35	79.64	27.21	55.55	136.62	84.78	75.76	131.02	155.28
ENSG00000072121	5.96	6.43	5.41	5.82	3.94	14.77	6.97	3.13	2.85	9.09	7.625	1.21	5.51	8.04	4.95	3.92	6.34	3.68	6.42	5.22	4.89	5.46	5.49	2.23	5.1	3.67	5.97	2.04	1.57	6.73	5.65	3.13	5.33	8.69	4.31	5.08	2.3	7.43	8.22	7.52	6.84	5.58	2.46	6.02	6.53	5.39	5.29	10.88	5.35
ENSG00000072133	1.46	1.18	0.18	1.17	0.24	0.5	2.43	0.7	0.96	1.46	1.165	0	0.09	0.5	0.2	0.27	2.5	0.01	0.73	0.24	0.31	0.15	0.18	0.43	0.34	0.1	0.4	0	0	0.15	0.13	0.21	0.16	0.71	0	0.07	0.03	0.78	1.64	1.4	0.2	7.09	0.38	0.44	2.1	2.24	2.16	1.84	0.17
ENSG00000072134	3.33	5.53	5.34	7.84	4.84	10.3	5.18	9.07	5.2	7.17	6.455	4.48	10.95	9.96	3.77	6.7	5.16	2.43	8.68	6.1	7.15	14.57	9.04	3.77	4.83	7.99	6.84	5.09	1.59	4.24	6.54	6.34	8.06	22.24	4.76	12.08	5.36	20.7	6.73	8.23	7.41	12.55	6.82	12.35	6.48	12.11	5.45	7.88	11.29
ENSG00000072135	25.07	17.13	15.06	14.97	10.21	56.95	13.46	8.8	3.55	14.06	9.76	4.35	17.37	19.61	6.64	18.72	22.15	28.98	18.43	9.84	13.95	20.53	8.12	3.42	15.23	26.99	13.53	3.62	2.55	14.16	10.07	31.86	27	17.57	1.15	18.49	5.55	13.72	18.22	27.9	8.56	16.92	39.82	14.98	19.82	24.14	16.39	28.37	13.17
ENSG00000072163	2.12	2.44	2.18	1.71	1.31	3.47	3.5	0.23	0.07	1.76	7.815	0.14	3.24	3.12	1.57	5.93	2.26	1.05	2.2	4.79	4.51	1.97	1.5	0.08	3.4	2.08	8.8	0.05	0.26	2.55	2.12	1.81	2.19	2.91	0.29	2.82	0.1	4.38	5.66	1.36	6.29	3.26	0.46	2.04	7.5	2.42	1.13	3.25	6.28
ENSG00000072182	0.03	0.09	0	0.09	0.03	0.02	0.04	0.04	0	0.05	0.11	0	0.06	0.04	0.01	0.11	0.04	0.01	0.03	0.2	0.03	0.01	0.04	0	0.04	0.01	0.03	0	0.04	0.04	0.07	0.03	0.1	0.08	0	0.06	0.03	0.07	0.02	0.06	0.07	0.04	0.03	0.01	0.03	0.06	0.1	0.12	0.13
ENSG00000072195	0.37	0.51	0.7	3.13	1.05	1.15	2.05	3.48	0.85	0.49	8.07	0.11	1.62	1.3	0.7	2.09	0.57	0.5	1.23	2.67	3.32	0.51	2.46	0.47	1.11	0.33	7.33	0.12	0	1.36	1.81	0.55	3.49	1.72	6.61	0.48	0.36	1.35	0.77	5.96	3.47	1.43	7.06	4.31	6.84	2.44	0.7	1.28	3.88
ENSG00000072201	11.52	5.08	6.84	3.79	1.19	3.01	9.69	1.23	0.03	3.9	3.555	0.91	2.52	6.49	0.86	4.21	4.64	3.42	6.12	3.68	1.38	3.25	3.04	0.52	3.64	7.62	3.13	3.35	0	3.96	1.13	8.03	3.47	2.11	30.26	6.97	4.06	3.61	3.88	4.2	1.88	7.39	6.11	3.76	9.34	4.54	3.69	5.83	2.39
ENSG00000072210	47.78	21.1	21.89	18.6	17.8	19.19	27.25	73.88	2.44	16.89	8.165	11.71	15.37	28.27	14.21	12.96	12.8	14.97	28.92	9.41	17.36	19.37	21.13	5.41	12.27	20.79	7.6	9.08	2.68	15.69	8.93	30.49	18.26	36.96	0.36	15.05	32.68	48.39	17.29	20.98	11.86	20.32	24.16	17.54	19.04	36.65	18.9	22.61	41.04
ENSG00000072274	94.75	62.17	63.37	27.92	28.81	27.35	25.06	28.24	35.61	40.16	29.425	66.41	39.78	72.67	43.36	76.11	25.75	48.72	52.07	42.67	17.34	32.73	71.4	47.58	30.98	72.17	31.19	32.68	32.58	73.41	34.73	35.69	42.3	49.35	2.58	57.25	180.88	47.51	35.11	32.43	47.11	28.99	42.02	27.28	26.88	71.54	46.51	34.06	57.62
ENSG00000072310	7.45	13.74	6.5	7.03	12.91	28.93	10.92	66.82	13.53	12.81	10.06	16.45	12.96	14.19	5.28	7.31	12.58	4.09	15.51	13.74	10.31	10.69	15.14	6.04	9.86	17.2	12.46	21.86	9.43	9.03	8.56	7.65	18.69	10.44	38.18	12.66	20.01	12.59	13.68	11.3	13.51	19.12	15.29	7.95	11.84	21.3	12.17	11.82	14.03
ENSG00000072315	0	0	0	0	0	0.03	0	0	0	0	0	0	0	0.01	0	0	0	0	0	0	0	0	0	0	0	0	0	0	0	0	0	0	0	0.01	1.08	0	0	0	0	0	0.02	0	0	0	0	0	0	0	0
ENSG00000072364	29.74	43.37	19.3	28.9	25.15	31.44	25.68	34.99	6.82	29.85	23.185	7.85	22.22	42.8	15.29	33.05	31.2	20.22	22.47	24.45	19.26	25.79	25.76	13.56	24.28	14.61	17.93	9.29	0.86	26.36	31.42	16.37	33.74	40.61	0.51	30.34	19.86	22.1	31.62	35.99	26.37	29.72	36.4	40.14	27.82	37.17	24.44	41.15	37.77
ENSG00000072401	10.97	24.27	14.52	16.4	13.95	11.58	9.4	17.49	7.55	19.16	8.73	2.97	11.58	17.39	15.57	14.69	12.72	8.09	8.08	5.34	3.28	8.58	6.37	8.27	6.58	7.15	5.27	6.77	1.32	17.25	10.98	6.79	9.61	12.38	0.56	8.45	11.78	5.84	15.14	12.86	8.59	11.91	12.88	24.62	12.4	14.52	13.36	12.17	11.12
ENSG00000072415	10.02	13.95	10.64	10.81	11.28	12.78	13.22	17.43	2.88	17.31	7.525	7.74	8.49	11.69	6.2	9.14	13.05	13	6.28	6.77	6.67	9.67	12.11	6.93	7	3.87	9.01	11.6	0.94	11.95	4.08	6.72	9.3	11.67	20.1	8.23	17.09	8.73	16.4	14.24	8.87	10.13	7	15.56	11.4	14.94	12.29	16.04	6.53
ENSG00000072422	11.65	9.81	5.82	6.21	5.76	4.75	9.82	0.26	0.81	10.2	8.25	2.08	3.26	7.78	4.67	7.94	3.82	5.32	6.98	6.11	4.61	3.04	2.95	0.86	8.77	4.39	3.12	0.74	0.03	5.6	4.1	7.35	7.03	6.49	0	6.18	1.95	9.34	7.64	5	6.44	5.61	9.27	7.56	13.44	7.61	6.76	6.09	4.32
ENSG00000072444	0.03	0.06	0.1	0.1	0.06	0	0.47	0	0.04	0.11	0.01	0.02	0.04	0.05	0.11	0.17	0.06	0.03	0	0.18	1.3	0.01	0.07	0.55	0.17	0.12	0.05	0.19	0	1.02	0.02	0.1	0.12	0.44	0	0.18	0.12	0.05	0.1	0.11	0.07	0.06	0.22	0.03	0.11	0.16	0.48	0	0.08
ENSG00000072501	30.62	15.72	19.82	23.33	11.59	35.58	16.96	21.31	11.57	27.93	26.32	5.26	10.98	24.59	13.11	25.14	14.56	7.63	18.07	17.31	10.58	23.08	9.92	11.41	26.02	29.66	26.71	11.09	5.63	20.04	12.64	21.26	19.66	16.26	0.93	18.63	12.19	29.28	16.81	14.16	14.57	16.55	13.66	16.2	25.83	15.55	15.87	27.28	23.35
ENSG00000072506	30.17	22.28	34.9	29.42	21.84	14.91	23.84	18.27	65.1	33.83	14.355	19.99	11.53	25.76	47.17	21.29	21.08	45.14	29.29	13.74	23.24	33.09	21.27	37.33	22.95	53.24	35.34	35.08	11.03	29.55	15.47	42.96	33.57	12.63	0.83	26.27	31.19	38.53	16.88	15.59	25.89	16.34	28.3	19.41	32.87	21.73	30.13	21.44	34.72
ENSG00000072518	15.44	13.09	8.85	8.92	14.73	29.33	9.75	10.92	3.72	8.75	11.53	7.55	20.78	28.58	5.9	13.7	19.73	12.36	12.81	18.54	12.04	11.53	16.27	5.54	14.92	14.98	15.41	10.55	2.91	11.49	13.03	15.06	15.45	16.21	0.2	28.93	10.94	17.24	15.27	12.52	8.28	15.31	25.3	24.56	18.69	17.82	15.94	21.67	9.59
ENSG00000072571	7.46	3.19	2.77	6.34	4.25	5.62	6.89	17.79	10.07	7.56	1.975	14.69	3.94	3.84	19.96	3.55	2.98	3.49	4.2	1.53	0.96	11.11	2.32	28.84	5.11	1.81	2.03	10.21	1.38	5.59	2.26	2.87	4.69	4.4	0.68	1.82	25.3	2.87	2.84	5.51	4.27	5.05	4.04	14.3	6.4	7.84	4.71	5.29	11.92
ENSG00000072609	3.91	10.2	5.62	9.34	8.58	31.89	10.2	10.12	4.11	8.06	16.76	7.45	8.5	14.38	5.07	7.01	7.44	8.37	9.66	12.58	6.7	8.32	7.93	4.56	5.7	4.99	8.46	4.89	2.68	7.28	12.84	4.64	9.71	11.21	13.3	10	4.91	10.05	8.91	6.41	9.91	10.21	7.7	10.16	7.72	11.19	8.34	13.38	8.61
ENSG00000072657	1.83	0.38	2.86	2.1	4.82	0.24	5.89	0.34	0	0.24	0.13	1.82	1.15	0.82	0.18	0.24	1	0	0.61	0.26	0.38	0.25	0.93	1.07	0.25	0.07	0.13	1.52	0	1.57	1.01	0.51	0.08	0.88	0	0.33	4.36	0.51	0.49	6	0.64	0.48	9.13	9.91	0.14	0.22	0.66	1.4	0.14
ENSG00000072682	37.65	22.44	31.35	70.79	53.22	14.79	30	12.05	6.71	29.44	10.32	10.86	22.11	28.11	23.09	24.96	24.94	14.87	25.18	49.2	18.51	14.85	25.75	23.85	38.15	13.86	24.38	7.19	4.39	16.65	34.31	21.73	42.23	23.02	0.17	27.74	36.5	17.96	26.99	27.54	41.14	18.57	22.64	28.93	30.4	18.89	26.46	21.56	97.36
ENSG00000072694	2.67	13.7	12.76	11.82	6.73	4.07	3.36	0	0	11.39	7.8	0	1.58	4.41	11.56	5.02	1.78	0.76	9.55	3.86	13.43	6.96	9.5	0	7.35	8.76	7.25	0	0	9.27	18.4	5.66	18.36	8.24	0	15.28	0	7.93	24.87	10.88	8.1	5.2	1.85	10.87	4	5.19	11.89	6.41	18.25
ENSG00000072736	6.63	10.55	10.32	10.21	6.13	10.52	9.3	4.87	3.39	10.89	9.79	1.55	8.13	9.74	4.01	12.6	10.91	8.05	9.25	7.33	8.6	9.16	5.7	2.08	6.9	7.16	5.3	2.37	1.28	12.66	6.72	13.75	8.16	7.16	38.61	7.83	3.55	9.41	11.14	12.22	5.81	7.76	8.04	7.34	10.25	12.56	7.84	10.23	7.71
ENSG00000072756	4.36	9.82	6.42	5.25	6.18	13.6	6.24	5.79	4.64	11.28	9.39	4.32	7.18	5.71	11.03	5.72	7.81	7.79	3.14	3.79	4.08	9.24	4.93	4.2	4.81	6.23	4.35	4.07	0.74	6.12	5.04	4.44	11.76	10.83	41.71	4.46	10.36	2.7	6.26	8.71	4.73	7.58	11.74	10.44	5.64	9.46	8.47	11.38	4.96
ENSG00000072778	30.31	80.91	48.54	92.06	51.51	271.89	58.71	146.88	32.29	45.23	65.515	42.87	65.18	73.65	33.82	34.04	50.42	39.6	50.38	37.53	35.22	71.74	62.69	35.57	34.92	70.45	42.21	25.93	12.69	45.94	58.47	44.89	90.05	50.54	21.95	50.63	59.73	56.56	62.42	68.04	53.74	105.7	61.31	60.82	43.94	58.29	65.97	54.19	51.15
ENSG00000072786	12.62	15.54	10.61	12.6	12.53	30.75	8.89	15.99	3.29	14.79	16.995	5.6	12.25	14.11	8.56	11.72	17.07	7.74	14.22	11.5	9.21	31.88	11.61	7.5	12.14	6.41	11.51	6.4	1.78	12.57	12.74	26.66	17.71	13.28	26.84	19.57	12.12	14.73	17.16	11.8	14.66	8.56	15.19	23.5	14.3	19.69	9.84	15.77	13.16
ENSG00000072803	45.27	26.31	16.76	27.78	20.28	12.73	25.9	35.08	12.74	24.53	14.235	10.97	11.45	17.17	11.29	19.97	24.65	16.8	19.73	13.35	14.36	16.38	14.12	18.94	20.43	11.65	17.67	14.67	1.43	19.43	18.72	37.15	21.85	15.38	0.71	18.91	20.42	33.12	17.27	29.55	14.11	22.34	25.53	15.15	28.26	39.78	22.3	25.52	22.43
ENSG00000072818	0.9	2.55	2.23	3.98	2.1	2.49	2.29	0.83	0.92	2.18	5.175	1.07	2.95	2.85	1.69	1.26	1.48	0.6	2.74	1.85	2.51	1.98	1.67	2.2	1.88	1.11	1.58	0.26	0.06	3.72	2.14	2.1	2.21	1.76	15.86	2.36	1.44	1.76	1.47	3.9	3.3	1.8	1.1	3.36	2.27	1.19	1.96	2.25	2.87
ENSG00000072832	1.61	1.32	0.71	0.86	0.41	0.39	2.56	0	2.75	0.76	2.415	0	1.82	1.42	1.32	1.64	1.37	0.46	2.58	2.84	1.83	0.41	1.02	0.01	1.58	0.65	1.37	0	0	1.24	0.41	0.99	1.6	0.28	72.36	0.8	0.05	1.72	1.09	0.88	1.08	2.02	0.52	0.95	2.08	1.77	1.83	0.48	0.3
ENSG00000072840	2.91	6.67	4.13	3.13	1.8	2.03	7.32	0	1.21	2.45	12.295	0.01	4.56	6.31	1.39	7.13	3.36	1.01	4.53	8.11	5.1	2.32	2.69	0.46	4.04	1.76	2.69	0	0	3.24	4.48	3.12	3.81	5.04	0.76	3.35	0	8.64	5.07	4.1	5.31	5.31	0.36	3.26	3.58	4.71	3.42	4.21	9.42
ENSG00000072849	16.76	13.97	15.44	17.13	12.05	8.89	11.28	23.18	11.34	26.56	11.535	11.23	12.13	23.39	18.9	12.35	9.01	9.74	11.21	10.21	10.44	19.31	15.35	13.5	9.77	21.01	12.84	10.87	4.92	16.44	10.62	14.61	15.21	13.65	0	8.71	19.25	18.86	14.26	11.35	13.82	24.01	9.1	13.56	11.7	11.07	18.59	18.36	14.71
ENSG00000072858	1.79	2.58	2.15	2.07	5.65	22.01	4.36	0.08	0.03	3.82	2.695	0.1	2.64	4.29	0.83	4.27	10.98	1.78	2.46	9.66	0.81	22.32	1.58	0.14	3.63	0.76	3.58	2.55	0.27	2.29	0.77	2.96	6.9	3.12	12.65	7.33	1.62	1.35	0.64	3.17	0.61	3.61	2.62	2.33	10.74	4.66	6.93	10.98	1.15
ENSG00000072864	8.13	15.21	9.1	14.66	11.62	37.04	12.97	30.82	4.87	22.06	28.28	12.95	13.11	18.42	11.69	12.55	16.09	5.6	13.44	15.34	9.1	27.53	30.37	17.83	11.74	18.26	16.61	11.24	6.37	9.11	25.18	11.39	33.91	20.21	131.86	18.73	22.81	10.77	12.89	12.36	20.59	22.3	17.92	15.75	21.33	19.9	16.53	18.94	18.65
ENSG00000072952	8.5	8.24	8.52	3.89	2.44	1.94	12.34	0.15	0.01	6.74	11.92	0.01	7.17	7.77	5.06	20.09	5.51	4.15	6.03	9	15.2	6.75	5.81	0.01	9.99	4.11	14.55	0.06	0	7.97	5.11	6.2	8.37	7.21	3.5	7.78	0.05	22.47	15.32	6.16	14.68	6.76	1.06	6.24	18.83	7.19	5.82	14.74	9.92
ENSG00000072954	12.31	5.52	3.65	0.79	2.48	7.7	4.52	1.16	0.45	7.19	1.45	2.77	1.08	2.04	1.01	1.96	12.85	3.53	5.69	2.07	0.71	4.51	1.66	0.98	13.68	10.06	1.74	1.29	1.18	4.85	4.06	7.95	2.51	0.92	5.68	4.11	1.32	1.66	3.27	2.74	0.99	4.09	6.06	2.24	3.51	1.36	3.7	2.54	0.85
ENSG00000072958	13.14	9.92	11.91	13.1	13.01	13.12	15.33	6.98	22.46	11.07	10.095	9.62	9.5	9.9	10.05	9.72	6.47	7.61	11.07	19.44	10.72	6.86	8.54	5.88	14.59	9.3	9.42	4.88	9.42	13.44	13.84	14.2	12.01	9.92	0	14.22	9.64	12.71	13.45	15.99	12.44	12.39	6.83	12	13.79	6.99	10.85	7.69	13.87
ENSG00000073008	16.34	9.8	12.51	25.91	17.67	30.42	18.38	15.53	11.47	12.03	5.035	21.38	6.94	22.28	9.45	13.31	20.77	9.59	28.77	15.5	4.79	8.89	11.51	21.69	14.71	12.58	11.94	29.84	3.72	30.34	11.33	7.97	15.22	14.75	0.51	21.1	22.97	20.52	15.8	14.67	13.38	16.73	12.48	17.5	12.08	17.6	12.9	16.7	10.83
ENSG00000073009	5.51	6.12	5.33	7.9	4.43	17.64	6.17	5.6	5.13	5.5	10.49	2.27	3	10.97	5.18	5.02	4.9	2.95	9.66	9.26	3.76	5.59	4.04	5.46	4.51	4.04	4.55	6.53	2.54	6.11	4.46	5.04	9.66	4.26	7.48	4.97	4.47	6.86	4.15	4.75	5.3	5.59	5.85	6.8	7.17	6.73	7.22	4.79	10.24
ENSG00000073050	8.13	9.55	10.19	11.9	5.81	13.99	30.09	11.52	4.62	5.1	9.74	6.69	6.33	6.31	4.51	7.9	5.25	15.31	8.09	9.68	7.04	7.49	7.24	3.46	14.07	8.19	10.84	12.01	2.25	7.66	5.31	6.21	9.7	4.49	0.43	9.62	14.07	10.47	6.87	10.04	5.49	10.45	6.73	6.62	11.04	8.61	9.9	13.5	7.97
ENSG00000073060	8.22	8.95	6.89	5.05	7.66	25.43	12.06	9.47	6.19	7.74	3.905	6.76	6.79	13.73	4.54	10.28	10.42	18.31	13.17	13.06	6.33	10.93	12.33	4.86	4.58	15.16	18.83	2.47	7.18	13	5.29	6.76	14.95	11.73	0.3	13.14	7.15	17.59	9.2	7.14	5.72	8.22	39.56	35.02	4.54	8.38	6.89	9.8	2.68
ENSG00000073067	0.22	0.2	0.52	0.79	0.33	4.13	2.41	0.16	0.01	0.25	0.97	1.02	15.21	0.78	0.02	0.15	1.92	0.18	0.01	1.05	0.25	0.18	4.18	0.02	5.32	6.75	0.38	0.07	0.06	0.05	0.1	0.04	0.24	1.35	3.67	1.88	0.38	1.09	0.18	0.45	4.44	1.35	0.22	1.95	1.15	0.42	1.33	0.84	0
ENSG00000073111	14.06	3.54	8.97	21.83	8.75	3.75	16.06	9.72	15.55	20.03	9.145	22.05	9.53	4.6	11.64	5.58	6.11	6.61	5.05	14.81	4.56	12.56	17.06	14.78	11.61	24.9	7.67	12.08	26.22	10.66	6.67	4.2	6.34	4.11	0.12	6.44	18.09	9.71	5.81	6.86	10.94	16.61	3.99	9.2	6.49	9.3	9.55	17.2	19.62
ENSG00000073146	0.29	0.18	0.45	0.21	0.12	0.25	0.22	0.04	0.04	0.35	3.1	0	0.6	1.43	0.32	0.6	0.15	0.09	0.33	0.45	0.56	0.41	0.21	0.06	0.27	0.23	1	0.04	0	0.14	0.51	0.29	0.32	1.04	2.14	0.27	0.04	0.37	0.53	0.45	0.8	0.27	0.1	0.23	1.14	0.4	0.27	0.44	0.36
ENSG00000073150	0.8	0.14	0.11	1.65	0.1	0.75	0.1	0.84	0.1	0.55	1.44	0.1	0.39	0.5	0.02	0.34	0.05	0	0.21	0.28	0.04	0.09	0.15	0.74	0.44	0.14	0.14	0.02	0.38	0.33	0.98	1.17	0.09	0.63	0.56	0.13	0.16	2.1	0.57	0.24	0.25	0.3	0.05	0.75	0.13	0.47	0.29	0.25	2.65
ENSG00000073169	4.15	4.18	1.97	4.26	4.19	8.22	3.01	11.63	3.31	1.85	7.075	2.54	3.15	2.47	2.11	2.83	4.26	3.42	7.97	3.68	3.65	4.17	5.31	1.94	2.89	3.56	2.89	2.38	3.13	4.28	5.07	5.28	5.52	4.08	1.06	3.77	3.84	7.9	3.26	3.76	3.27	3.53	2.96	3.48	4.2	3.6	3.99	3.03	3.62
ENSG00000073282	0.33	1.38	0.21	0.46	0.13	1	11.76	0.87	0.01	0.21	15.015	0.31	0.23	1.52	16.5	0.19	0.22	0.26	0.27	12.07	0.77	1.11	0.96	0.34	0.18	0.29	9.64	0.95	0.12	0.25	0.19	0.48	0.26	2.15	0	0.17	1.05	0.34	0.26	2.1	10.14	0.37	0.05	0.49	0.29	0.36	6.14	0.47	54.87
ENSG00000073331	13.9	19.94	6.62	8.07	4.85	20.15	11.6	4.12	0.51	5.56	11.65	3.06	9.14	8.51	5.41	6.16	6.76	3.84	8	3.82	4	11.61	3.17	3.75	9.56	7.34	8.64	1.32	0.11	5.22	11.8	7.62	8.18	14.55	2.9	6.1	8.12	8.02	9.59	16.32	6.57	6.08	10.64	16.22	11.11	13.53	9.5	7.65	10.45
ENSG00000073350	35.78	20.08	19.06	24.48	22.3	45.63	15.64	45.08	0.22	33.13	15.635	51.73	63.82	36.49	3.25	31.27	60.42	43.04	39.06	26.9	24.76	39.79	52.47	10.15	70.76	46.84	32.86	27.17	9.23	15.64	13.72	20.85	44.65	150.52	4.66	40.77	36.53	29.23	34.56	41.43	39.75	46.33	56.74	26.71	44.68	66.71	46.85	54.73	11.01
ENSG00000073417	16.83	12.29	6.2	16.39	7.81	19.98	13.02	8.54	1.87	9.76	10.525	2.61	7.61	20.91	6.15	11.37	12.32	5.83	13.37	8.18	9.02	18.72	6.92	5.76	6.67	7.79	6.62	3.07	0.28	7.54	9.93	20.6	14.97	13.95	0	7.8	13.68	24.05	10.21	21.76	9.16	10.69	12.95	9.22	13.16	16.97	10.11	14.2	9.85
ENSG00000073464	1.32	2.75	2.83	3.47	3.63	1.39	1.6	0.45	0.09	3.99	2.245	3.96	1.98	4.68	0.74	4.93	2.9	3.28	2.5	2.3	2.21	2	0.88	7.62	4.8	21.67	2	1.54	0.13	8.15	3.38	7.66	3.26	0.84	0	1.57	3.52	3.58	1.33	0.82	0.95	3.27	0.89	3.52	1.24	1.62	1.93	3.45	0.61
ENSG00000073536	4.39	2.55	3.64	5.91	2.74	2.39	3.07	4.8	6.56	3.73	2.385	10.26	3.92	1.94	7.77	4.38	6.07	9.77	2.59	2.63	3.52	4.74	5.48	6.49	5.36	6.79	3.14	2.1	5.62	8.19	5.11	5.35	4.31	2.31	3.21	3.21	4.42	2.9	3.42	5.26	4.45	6.46	4.5	4.41	3	3.23	4.86	4.52	2.92
ENSG00000073578	52.08	47.25	41	44.12	30.5	57.05	57.4	111.93	18.04	66.78	24.985	29.04	51.74	31.75	25.03	41.37	50.5	150.06	35.16	46.94	30.11	34.42	34.43	30.99	44.94	40.97	33.08	17.56	8.53	41.45	37.72	103.45	48.15	41.68	8.77	91.56	33.66	49.47	34.42	50.24	31.01	35.43	34.68	73.95	64.89	44.47	47.71	54.95	45.91
ENSG00000073584	46.98	38.9	45.75	58.69	26.8	21.84	43	72.64	29	55.43	35.895	15.41	40.53	36.08	48.36	39.44	102.97	30.17	34.48	25.7	38.59	54.04	42.24	29.01	32.79	32.1	38.38	23.95	5.51	53.07	30.59	36.65	38.89	35.08	4.2	27.35	78.28	87.52	54.26	51.61	45.91	54.99	34.13	34.92	31.58	59.52	58.3	49.76	44.07
ENSG00000073598	0	0	0	0	0.03	0	0	0	0.01	0	0.015	0	0	0	0	0	0	0	0.05	0.02	0	0	0	0	0.01	0	0	0	0	0	0	0	0	0	3.43	0.03	0	0.01	0	0	0	0.02	0	0	0	0.03	0	0	0
ENSG00000073605	37.53	11.61	6.85	10.41	11.53	39.45	13.7	7.31	0.58	17.61	8.42	35.53	5.48	18.33	1.71	21.28	76.53	9.41	20.62	7.72	8.49	26.59	6.13	7.96	21.86	8.74	15.02	20.46	0.08	23.77	6.85	14.83	37.35	19.38	2.43	12.67	27.71	20.12	43.2	16.95	8.56	33.61	35.54	18.43	18.42	44.77	43.68	23.99	7.05
ENSG00000073614	10.84	24.35	21.89	33.97	18.96	14.02	20.51	22.63	3.64	18.54	21.425	6.28	16.21	24.13	11.21	16.85	12.51	6.27	16.25	14.61	22.13	82.69	19.4	7.17	14.72	20.29	14.52	7.53	1.91	17.58	24.37	15.43	24.71	21.48	0.9	11.93	12.11	20.18	24.44	22.19	14.2	17.13	17.02	24.75	15.35	19.58	20.54	27.5	20.65
ENSG00000073670	0.03	0.11	0.04	0.08	0	0.15	0.08	0.14	0.62	0.05	0.25	0.07	0.04	0.02	0.03	0.1	0.05	0.04	0	0.07	0.05	0.11	0.07	0.01	0.03	0.02	0.03	0.01	0.07	0.01	0.02	0.04	0.05	0.04	0	0.01	0.06	0.06	0.07	0.16	0.01	0.02	0.08	0.03	0.09	0.06	0.02	0.02	0.05
ENSG00000073711	4.15	2.77	2.42	6.04	1.54	1.28	8.48	3.06	1.31	7.24	4.015	2.79	2.14	3.43	2.15	2.63	4.08	2.67	0.77	2.73	1.78	1.62	2.64	1.65	2.85	3.81	4.95	4.69	0.18	1.92	4.9	1.3	1.55	2.79	10.48	1.31	8.87	6.1	2.91	13.94	3.03	2.39	8.35	2.82	3.29	5.54	2.6	3.31	7.79
ENSG00000073712	8.78	14.7	23.58	14.09	8.82	5.94	21.44	9.22	10.93	24.57	23.97	0.27	12.33	11.44	15.34	23.07	5.48	2.94	18.03	16.8	19.16	16.43	14.29	5.88	8.06	6.29	18.99	2.7	3.62	15.49	15.69	6.3	7.66	17.51	6.97	6.27	3.07	18.35	27.37	18.53	27.5	10.53	7.13	9.14	22.74	13.15	14.4	17.55	34.63
ENSG00000073734	0.03	0.25	0.09	0.09	0.57	14.47	0.01	0.07	0	0.03	0.02	0.14	0.1	0.22	0.2	0.04	0.03	0.18	0.27	0.3	0.38	0.08	0.02	1.02	0.02	0.09	0.41	0.14	0	0.07	0.68	0.06	0.06	0.69	0	0.32	0.35	0.01	0.23	0.03	0.52	0.28	0.01	0.11	0.29	0.88	0.35	0.04	0.08
ENSG00000073737	0.57	19.91	3.47	5.13	155.12	64.35	0.35	9.33	0.08	1.81	1.16	18.87	7.93	43.58	41.26	1.94	2.67	38.78	38.37	41.07	117.19	0.91	15.16	69.04	0.48	12.74	129.79	64.76	1.93	1.18	52.46	0.39	42.69	64.61	0	220.73	170.75	0.77	37.2	4.67	195	106.8	0.1	18.05	13.51	232.01	93.72	0.64	14.8
ENSG00000073754	0.01	0.02	0.01	0.01	0	1.92	0	0	0.02	0	0.015	0	0.04	0	0.18	0	0	0.02	0	0.12	0	0	0.01	0.04	0	0.01	0	0.01	0	0.05	0.11	0.01	0.08	0.47	0	7.75	0.03	0.01	0.07	0.03	0	0	0.29	0.07	0	0	0.07	0	0.01
ENSG00000073756	1.13	5.17	3.67	54.47	1.25	1.81	20.62	4.65	0.21	10.59	41.435	19.98	15.06	8.84	6.44	48.51	19.05	0.96	2.75	17.21	2.95	14.27	8.28	20.56	1.47	37.27	34.03	3.81	0.17	3.59	38.99	1.61	5.9	21.12	0.28	56.5	3.74	1.37	1.39	45.16	12.86	16.86	15.8	0.65	3.11	10.02	44.21	20.63	12.92
ENSG00000073792	6.66	7.46	9.25	24.21	17.02	26.5	6.48	16.9	17.06	13.69	7.885	13.68	14.57	19.36	9.6	16.15	8.12	8.62	4.76	12.9	1.54	3.01	30.32	8.4	8.9	5.09	6.73	8.22	1.71	13.55	29.31	10.38	8.6	18.64	0.65	10.83	14.56	9.4	5.82	18.99	14.07	9.8	13.16	28.29	10.05	21.5	10.87	21.31	10.54
ENSG00000073803	20.97	18.53	14.47	23.79	11.54	20.82	20.14	39.6	7.62	31.63	14.855	10.84	17.07	21.7	14.74	28.44	14.74	11.07	13.37	10.43	9.3	23.78	15.16	15.66	14.9	11.5	9.83	17.34	0.49	21.15	18.85	10.52	18.07	25.48	14.13	18.86	15.97	13.66	16.3	21.17	15.16	18.19	22.05	18.66	22.17	33.11	25.32	26.79	18.69
ENSG00000073849	15.87	22.82	6.87	18.86	2.64	29.25	7.49	0.88	0.59	25.22	19.435	0.07	6.35	20.56	7.06	31.42	26.39	17.1	5.27	8.36	6.2	5.87	8.23	0.98	17.22	27.92	13.85	0.07	0	32.84	5.29	40.52	11.66	11.56	0.77	12.78	2.8	13.42	5.1	23.16	5.29	8	52.89	10.25	8.16	11.11	9.62	18.57	6.24
ENSG00000073861	0.14	0.29	0.19	0.24	0.02	0.12	0.23	0	0.01	0.33	0.145	0	0.11	0.33	0.08	0.16	0.08	0.02	0.27	0.03	0.22	0.12	0.02	0	0.1	0.09	0.09	0.01	0	0.55	0.21	0.19	0.08	0.18	0	0.39	0	0.22	0.17	0.24	0.12	0.09	0.05	0.34	0.11	0.26	0.3	0.2	0.12
ENSG00000073905	0	0.64	0.03	0.02	0.02	0	0.03	0	0.02	0	0	0	0	0.07	0	0	0.04	0	0.04	0	0	0	0	0.07	0	0.04	0.04	0	0	0	0	0	0	0	0	0.02	0.04	0.03	0.05	0.04	0	0	0.27	0.32	0.03	0.43	0	0	0
ENSG00000073910	5.27	14.43	6.82	3.62	1.45	5.46	7.79	3.46	0.01	6.1	4.76	0.35	5.48	5.7	1.56	5.74	11.03	2.08	10.92	3.68	5.67	9.18	2.46	0.17	7.56	3.09	4.94	0.48	0.01	5.74	4.23	22.47	10.76	3.16	0.92	5.66	1.44	7.23	5.72	13.57	1.65	11.31	12.77	3.08	12.67	6.68	6.35	11.82	2.77
ENSG00000073921	87.57	84.69	142.93	83.45	66.85	64.47	76.59	63.85	24.07	77.61	72.74	49.86	108.54	119.67	66.6	102.14	71.65	57.55	74.44	107.41	48.74	59.5	144.53	33.83	56.31	72.41	64.88	47.09	4.62	114.43	77.2	77.36	82.42	114.36	1.39	84.68	105.07	108.12	108.19	97.9	95	93.15	64.06	131.04	87.4	92.73	119.35	108.75	118.95
ENSG00000073969	19.55	18.36	18.62	16.08	13.16	9.06	13.08	15.04	9.09	19.74	10.12	10.22	16.94	19.47	7.76	15.87	20.64	20.32	15.19	10.98	11.73	22.03	15.78	8.74	13.7	11.91	17.75	8.57	1.45	21.98	6.96	10.6	21.43	18.11	0	14.25	13.79	20.59	15.22	18.54	13.09	22.93	17.17	13.85	12.22	26.26	26.11	24.06	13.13
ENSG00000074047	1.27	2.81	1.51	1.29	2.27	2.03	2.81	1.74	0.02	2.58	4.89	0.97	1.23	4.13	0.34	4.22	3.71	1.07	2.09	2.79	2.72	1.03	1.07	0.85	1.37	2.39	1.93	0.59	0	1.42	1.56	2.29	3.55	2.43	0	2.1	0.35	5.3	3.56	1.52	2.38	1.66	1.44	1.57	1.32	3.16	1.29	3.06	2.11
ENSG00000074054	10.82	16.64	11.47	19.91	10.94	19.95	16.85	7.34	4.02	11.98	27.905	3.54	17.02	26.58	10.41	13.78	10.73	7.43	10.14	14.37	10.15	10.04	10.4	4.73	9.84	18.42	13.31	3.22	0.75	14.18	16.49	12.49	15.06	20.56	0	11.54	6.81	15.74	13.7	20.29	12.95	18.05	10.43	16.38	12.32	16.18	13.13	15.82	20.3
ENSG00000074071	43.87	26.99	20.19	37.85	29.81	23.97	16.64	59.31	34.41	22.99	16.53	43.16	18.38	36.92	18.6	32.43	22.56	28.55	52.54	23.5	21.22	29.42	24.33	32.93	25.94	42.95	32.69	67.99	25.69	26.89	22.33	43.92	25.43	21.17	7.01	29.56	33.25	40.99	21.7	32.9	24.06	38.8	73.29	36.49	34.61	29.63	28.51	20.55	39.27
ENSG00000074181	18.9	22.01	21.08	16.63	25.63	7.88	35.69	1.8	0.26	23.33	19.26	0.25	28.16	25.59	8.11	32.54	35.76	12.04	29.9	67.37	29.57	9.52	27.42	0.35	19.16	24.77	19.98	0.17	1.51	28.45	69.8	21.24	21.35	11.41	6.69	22.38	0.9	39.17	40.19	27.93	30.46	43.41	5.79	12.25	18	22.62	15.61	20.08	22.73
ENSG00000074201	47.45	37.57	69.82	62.52	34.91	22.4	36.4	107.79	38.8	70.7	32.575	44.88	42.39	47.25	48.24	36.42	43.04	51.75	34.86	54.11	50.81	42.74	61.88	36.88	40.59	61.6	43.52	32.98	4.54	70.67	25.1	57.91	51.22	43.99	2.72	34.39	97.3	39.07	46.32	46.73	39.56	48.78	56.1	75.08	62.08	48.98	66.54	50.96	34.74
ENSG00000074211	14.97	9.08	0.11	10.6	0.69	10.42	0.36	26.53	1.41	0.36	1.605	0.57	1	2.15	2.01	0.11	0.57	9.63	1.42	1.5	1.79	0.13	1.91	1.05	3.48	0.19	3.48	0.75	2.22	2.02	13.21	10.51	5.12	4.82	0.55	0.86	3.2	6.12	0.65	7.21	2.81	0.5	0.9	12.45	0.19	3.97	0.34	0.04	5.58
ENSG00000074219	4.42	4.66	8.62	9.42	4.34	1.98	5.75	1.32	10.22	8.64	8.62	0.17	3.41	12.3	7.01	4.6	5.11	6.23	4.44	5.9	3.94	2.46	4.14	6.24	3.45	7.35	11.02	4.37	3.93	7.67	4.46	1.56	8.43	3.75	0.17	7.4	1.5	11.11	6.06	2.24	6.65	13.57	2.68	3.58	5.36	4.26	4.57	6.98	5.74
ENSG00000074266	7.25	7.66	7.07	3.91	8.21	7.73	9.49	10.55	6.71	9.16	8.41	14.2	9.47	11.72	11.26	7.12	10.06	6.87	6.38	10.35	3.69	7.26	7.54	10.95	6.42	5.74	4.14	8.64	4.82	10.4	4.92	5.74	9.33	10.38	0.49	4.01	20.2	4.85	8.7	11.53	6.37	10.45	7.11	10.01	9.76	8.35	15.58	19	6.04
ENSG00000074276	21.84	14.89	1.05	0.57	30.75	79.34	27.9	0.11	0.01	2.72	0.125	1.01	10.69	16.26	0.15	12.54	12.78	2.07	10.55	3.43	5.77	2.41	5.35	0.13	10.02	4.29	5.38	0.01	0.04	3.13	12.51	6.69	3.86	19.06	0.37	22.67	0.03	43.01	23.48	14.56	20.63	4.79	21.56	25.38	0.76	25.45	3.33	1.18	0.26
ENSG00000074317	0.01	0	0	0.14	0.06	0	0.09	0	0.38	0	0	0	0	0.13	0.03	0	0	0.02	0.06	0.26	0.33	0.02	0	0	0.14	0	0.12	0.05	0	0	0	0.2	0.04	0.06	0	0.02	0.03	0.04	0.11	0.1	0.11	0.06	0.03	0.27	0.03	0.25	0.08	0	0.14
ENSG00000074319	28.34	26.68	33.56	24.48	23.12	19.41	30.3	54.51	16.25	50.66	15.155	24.6	28.99	33.34	31.63	25.36	33.4	39.11	16.53	27.84	19.9	49.09	44.48	20.47	23.86	40.29	22.17	30.93	1.2	21.62	19.15	28.92	26.06	29.46	7.64	30.45	51.3	22.43	29.41	27.7	26.64	33.57	33.49	49.72	28.48	38.86	36.37	32.51	30.41
ENSG00000074356	5.76	10.94	6.46	9.83	4.4	18.85	9.86	13.84	4.35	9.06	10.415	2.48	9.41	15.03	7.99	8.54	5.11	2.23	7.53	7.04	5.3	16.28	7.79	4.95	4.26	5.48	5.69	3.11	1.88	6.95	8.16	4.33	6.71	12.54	0.1	6.49	9.16	8.41	11.6	10.83	9.16	13.48	6.91	10.85	9.47	9.32	9.36	14.13	10.41
ENSG00000074370	8.39	12.36	6.85	6.61	9.17	37.97	20.11	0.37	0.02	10.11	7.165	0.24	8.17	8.8	1.1	5.31	11.39	3.05	21.25	4.16	9.51	74.97	5.72	0.04	27.8	7.71	8.83	0.17	0	5.92	3.46	10.76	36.41	3.04	0	22.29	0.75	9.12	12.17	8.25	5.23	14.41	22.16	3.37	15.79	18.76	12.86	13.22	3.84
ENSG00000074410	43.01	18.35	1.03	6.23	9.44	12.6	3.76	0.19	0.48	2.66	1.195	0.19	3.57	2.77	11.81	15.9	3.21	5.87	10.96	9.78	19.85	2.4	7.61	1.71	2.13	23.39	12.1	0.18	0.37	1.47	28.74	73.56	35.4	22.2	1.86	5.9	0.86	10.93	2.52	30.7	20.81	1.97	84.19	23.52	25.56	33.63	4.52	0.54	100.17
ENSG00000074416	73.48	42.39	31.07	34.49	56.37	65.38	48.28	7.42	0.23	42.45	6.62	46.16	31.66	53.21	4.71	57.02	58.49	27.62	66.65	19.58	21.35	99.68	57.72	21.23	62.4	30.17	36.82	15.62	6.76	22.14	18.63	73.18	25.73	55.39	9.38	68.33	29.92	98.11	74.05	47.59	24.38	27.44	69.83	53.22	38.56	75.46	31.82	52.16	19.35
ENSG00000074527	21.72	11.5	5.39	19.19	33.89	4.25	14.02	5.68	0.14	29.06	5.56	14.91	23.5	20.76	4.75	20.52	9.7	5.74	4.87	19.53	8.49	49.54	24.07	24.73	8.37	14.5	33.62	24.36	0.24	15.92	11.64	5.89	12.47	54.14	0.13	17.55	52.13	22.75	13.14	11.59	41.89	16.81	12.78	35	22.85	20.78	34.61	13.35	7.32
ENSG00000074582	9.26	7.23	6.35	8.44	6.05	7.8	6.69	10.94	8.5	4.93	6.61	11.74	5.71	4.89	15.16	7.24	11.57	11.01	6.02	5.75	4.24	4.05	7.27	14.3	5.16	6.41	7.51	11.47	2.84	9.6	6.48	5.97	9.29	5.7	7.21	5.17	7.99	6.35	5.43	8.07	10.09	7.98	7.31	7.85	7.29	8.02	10.08	10.39	8.04
ENSG00000074590	4.12	4.01	5.68	8.44	3.38	1.5	8.81	1.06	0.14	6.89	15.335	0.53	5.77	4.66	4.92	13.82	3.41	1.29	5.8	16.37	6.15	6.62	4.52	4.07	4.67	3.53	3.49	1.11	0	7.23	7.46	3.03	3.39	7.43	0.62	1.78	2.64	10.28	11.18	3.86	4.74	5.71	0.67	4.91	4.1	6.57	7.42	4.87	16.08
ENSG00000074603	12.16	13.77	9.43	13.08	11.01	13.25	13.8	16.21	2.42	12.43	10.905	2.45	12.16	14.67	11	14.18	7.67	8.26	10.76	13.35	10.59	19.77	12.22	5.95	8.49	5.51	8.37	4.9	1.57	9.81	9.76	6.95	11.39	11.41	2.06	8.23	13.04	12.52	14.85	14.76	10.21	10.68	14.15	11.08	15.78	14.65	12.29	9.93	14.37
ENSG00000074621	1.94	3.21	1.78	2.78	1.35	4.95	2.95	3.76	1.42	2.17	3.005	2.49	2.16	4.68	1.47	2.09	1.89	1.45	1.22	2.91	1.69	3.33	1.53	2.17	2.85	1.16	2.2	5.24	0.7	1.4	1.95	1.23	1.82	4.73	7.28	2.05	3.02	2.76	4.51	2.65	1.68	2.37	1.76	5.22	2.97	3.22	2.33	2.69	1.8
ENSG00000074657	12.97	21.57	19.29	20.97	12.42	9.29	18.44	4.85	4.44	15.67	19.655	2.73	16.9	29.63	8.21	23.31	15.68	9.17	16.14	27.89	16.77	8.64	21.57	4.83	9.54	11.43	12.32	4.87	0.41	10.3	21.54	14.03	18.1	35.46	12.75	11.52	5.32	22.44	32.64	22.5	25.37	11.36	5.96	18.95	12.95	23.2	15.92	24.56	24.43
ENSG00000074660	1.95	2.1	1.13	3.43	0.72	3.33	2.2	1.05	0.09	3.14	3.585	0.04	1.7	2.46	1.28	2.17	1.24	0.88	2.53	1.35	1.51	1.78	1.47	0.07	1.6	2.14	1.88	0.09	0.05	2.17	3.6	1.31	1.35	0.62	1.65	2.28	0.21	2.42	2.19	1.9	2.83	1.34	1.11	2.06	1.34	1.79	1.96	2.31	2.28
ENSG00000074695	38.85	27.91	26.99	50.07	20.87	11.29	25.04	71.73	16.84	40.46	29.245	7.99	17.25	27.46	14.65	32.85	27.71	18.26	16.65	22.01	18.76	50.78	18.69	10.3	17.36	25.58	23.47	16.55	13.28	25.07	32	18.76	16.68	32.08	0.23	9.94	41.58	24.26	30.86	42.9	30.02	32	35.42	41.67	18.37	31.99	29.75	31.79	47.85
ENSG00000074696	37.75	32	31.89	38.4	23.86	21.26	41.13	21.3	13.86	33.43	15.125	11.97	16.94	43.11	48.63	36.45	25.68	22.17	55.29	27.33	19.81	56.71	35.75	17.93	25.33	17.52	18.83	21.49	2	42	17.9	15.27	30.98	24.56	61.99	17.75	54.5	34.32	41.27	32.93	19.46	32.66	97.37	37.36	26.17	33.2	30.59	25.48	26.47
ENSG00000074706	0.77	1.68	1.35	2.3	0.44	1.42	1.82	0.09	0	2.27	2.43	0	1.54	2.07	0.64	0.73	2.37	1.17	1.5	0.96	1.02	1.11	0.78	0.27	1.22	0.2	1.18	0	0	2.02	0.79	1.46	0.53	0.43	0.06	0.97	2.1	0.78	2.69	2.37	0.78	4.98	0.46	2	2.88	2.54	4.07	3.51	1.14
ENSG00000074755	7.1	12.7	6.1	11.16	8.26	28.98	13.5	9.03	3.56	6.73	17.12	2.86	11.68	17.38	6.08	10.34	10.94	4.82	10.36	7.77	8.92	18.34	6.46	3.78	7.7	7.96	9.13	2.25	1.17	10.59	12.35	6.9	12.36	10.76	13.15	10.85	3.41	10.24	10.81	12.22	9.47	15.3	6.88	8.99	12.68	10.73	9.12	12.39	11.05
ENSG00000074771	0	0	0	0	0	0	0	0.04	0	0	0	0	0	0	0	0	0	0	0	0	0	0	0	0	0	0	0	0	0	0	0.01	0	0	0	0	0.01	0	0	0	0	0	0	0	0	0	0	0	0	0
ENSG00000074800	640.87	313.44	389.6	448.21	393.87	62.17	173.86	993.29	748.33	283.51	140.4	575.23	267.94	148.55	504.18	258.96	224.38	275.98	278.95	468	144.68	168.38	481.55	633.29	274.26	203.87	329.9	501.89	209.75	392.4	466.67	168.96	502.1	245.39	1.31	426.07	491.64	529.7	161.3	261.17	509.17	469.74	184.94	357.93	258.07	287.23	425.39	343.52	866.31
ENSG00000074803	0.04	0	0	0.01	0	0.03	0	0	0	0	0.015	0	0	0.03	0	0	0	0	0	0	0	0	0	0	0.01	0	0.05	0	0	0	0	0.01	0.01	0.15	0.78	0	0	0	0.04	0	0.02	0	0	0	0.03	0.02	0.03	0	0
ENSG00000074842	54.7	32.47	42.07	36.7	38.19	13.61	17.07	48.61	54.94	30.36	17.69	76.85	25.65	25.64	30.81	39.12	14.93	52.05	47.8	22.54	36.18	42.73	49.72	47.41	31.61	74.83	24.76	46.31	27.23	47.1	25.66	76.97	58.81	32.96	1.01	21.83	51.21	39.67	38.05	39.41	42.66	29.85	49.39	29.67	42.21	45.64	42.33	28.23	41.75
ENSG00000074855	1.3	4.08	1.2	1.23	2.15	8.71	1.32	2.19	0.48	1.58	1.92	0.91	2.06	3.11	0.32	2.57	2.24	2.57	1.52	3.8	1.52	1.57	1.79	0.4	1.72	2.08	1.97	0.58	0.33	1.35	2.02	2.13	7.98	2.05	0	5.46	1.92	1.47	2.93	2.71	1.35	1.96	5.96	1.94	2.21	2.05	1.34	1.48	1.28
ENSG00000074935	2.48	4.96	1.87	4.01	3.09	5.48	2.7	10.99	8.07	2.26	3.67	3.17	2.1	4.38	2.51	2.73	3.16	1.26	2.34	2.43	2.24	3.91	4.81	4.48	2.75	1.51	1.62	1.13	0.83	2.43	3.58	2.79	2.68	4.24	0	1.8	6.47	2.33	2.56	3.6	2.34	1.78	1.42	4.21	2.19	4.07	4.59	3.41	2.99
ENSG00000074964	10.79	11.81	7.11	7.13	4.18	30.15	9.72	3.88	0.5	5.61	9.425	3.09	8.73	11.16	2.43	8.29	12.85	10.21	11.14	12.39	7.1	8.03	7.77	2.48	12.13	4.89	13.05	3.28	0.43	6.22	9.92	5.26	12.14	9.15	0.19	15.2	5.7	16.2	8.19	7.74	7.56	12.7	12.83	8.08	13.65	9.35	8.93	12.36	8.68
ENSG00000074966	0.56	0.99	0.6	0.76	1.55	3.68	0.97	0.19	0.04	1.39	1.855	1.06	1.73	1.38	0.69	0.5	0.84	0.19	0.56	0.72	0.71	0.71	0.49	3.25	0.56	0.21	1.83	2.76	0	1.98	0.69	0.41	1.31	1.46	8.97	2.02	5.42	0.44	0.75	1.36	1.04	1.93	0.38	1.06	1.13	0.81	1.34	0.86	0.59
ENSG00000075035	0.25	0.34	0.23	0.06	0.15	0	0.69	1.69	0	0.18	0.085	0.23	0.04	0.1	0.08	0.47	0.23	0.01	0.08	0.37	0.54	0.34	0.05	0	0.49	0.06	0.13	0.15	0	0.06	0.04	0.28	0.66	0.7	0	0.06	0.69	1.03	0.16	3.53	0.04	0.21	3.27	0.18	0.77	0.44	0.59	0.34	0.18
ENSG00000075043	0.15	0.19	0	0.61	0.11	0	0.23	0.01	2.62	0.09	0.085	0	0	0.04	0.09	0.01	0	0.03	0.2	0.39	0.08	0.01	0.06	0	0.16	0.04	0.03	0	0.83	0	0	0.36	0.09	0.02	0	0.03	0.03	0.16	0.03	0.07	0.05	0.08	0.02	0.01	0.2	0.06	0.1	0	0
ENSG00000075073	0.26	0.26	0.33	0.15	0.15	0.11	0.17	0.11	0.09	0.14	0.055	0.06	0.02	0.2	0.08	0.35	0.19	1.13	0.32	0.09	3.48	0.5	0.04	0.08	0.41	0.23	10.44	0.27	0	0.23	0.07	1.27	0.18	0.05	0.49	0.13	0.14	0.27	0.18	0.32	2.28	0.42	0.12	0.33	9.14	0.1	0.19	1.36	0.17
ENSG00000075089	4.32	11.75	6.59	5.74	7	6.29	8.14	20.37	12.86	10.15	6.395	8.78	6.78	10.94	10.65	8.12	6.67	9	4.64	4.19	5.5	12.35	10.2	11.31	3.03	2.95	5.28	8.92	0.85	6.05	6.03	4.08	4.97	9.89	1.89	5.68	17.09	5.23	7.65	7.45	5	7.57	8.73	10.97	5.65	9.06	12.01	9.72	8.01
ENSG00000075131	4.79	3.5	4.44	4.64	2.16	4.33	4.73	4.84	3.47	3.63	5	4.5	2.33	4.7	11.56	4.04	2.12	2.74	2.59	3.18	2.03	5.28	3.51	8.91	2.61	1.21	1.38	3.53	1.22	4	2.38	1.49	2.52	2.98	10.96	1.84	10.92	2.9	3.29	3.82	2.93	3.1	4.77	3.36	3.63	6.14	3.59	4.41	4.04
ENSG00000075142	100.4	81.89	79.57	176.42	85.25	27.98	136.42	38.87	66.01	88.77	29.81	64.37	82.68	44.01	49.18	84.83	94.38	123.16	61.38	47.94	43.92	351.83	66.47	68.18	72.8	49.89	123.81	50.32	7.52	56.7	52.3	82.92	98.72	77.6	1.61	84.6	342.13	66.26	48.7	102.75	50.33	89.99	59.95	124.55	159.78	95.92	83.04	71.78	43.99
ENSG00000075151	20.2	23.9	12.64	12.5	9.87	36.57	16.05	11.81	8.17	13.79	21.02	6.45	15.07	26.14	9.8	20.38	17.29	15.38	15.04	18.69	11.58	11.41	9.68	5.64	14.56	9.12	18.08	7.48	3.3	15.15	11.54	11.23	15.92	18.91	0.19	19.93	8.73	16.37	20.37	17.21	19	17.79	30.34	15.08	20.89	15.18	17.03	23.55	22.52
ENSG00000075188	8.76	7.65	10.17	10.66	13.39	4.91	14.61	37.6	19.06	17.33	5.83	17.13	11.39	11.88	31.04	9.14	10.77	14.11	6.19	10.34	6.28	14.17	18.34	26.87	6.8	10.32	8	18.6	3.29	9.45	7.29	5.65	9.46	10.18	0	7.38	55.12	9.17	8.79	9.65	9.17	6.24	8.35	20.77	7.36	11.76	15.22	14.56	11.65
ENSG00000075213	0.65	4.82	3.97	35.3	14.06	1.09	3.03	14.45	25	4.27	9.2	21.47	5.14	2.19	7.42	2.4	2.21	0.37	2.19	9.27	4.47	1.62	2.14	9.48	1.5	0.18	4.28	10.92	0	2.34	1.78	0.7	1.24	9.84	0	1.77	34.02	2.07	2.52	1.83	10.6	4.73	0.21	8.1	8.22	10.14	13.1	1.6	5.88
ENSG00000075218	3.3	1.6	0.74	2.22	0.92	2.78	1.35	4.65	6.66	2.62	1.925	3.34	1.84	0.64	2.48	1.03	1.02	0.9	1.45	1.48	1.03	5.28	1.33	8.25	2.15	2.76	0.47	3.43	1.87	0.94	1.14	0.5	1.89	1.15	2.85	1.04	7.41	1.59	1.67	2.08	1.33	1.17	1.28	2.52	1.75	2.24	1.51	2.13	2.08
ENSG00000075223	19.07	77.31	59.59	244.53	45.65	21.79	63.06	12.23	12.03	44.24	98.8	29.76	22.95	47.16	19.98	30.58	17.81	10.93	57.66	104.03	65.98	20.5	19.3	20.41	23.98	7.88	120.45	23.06	5.98	18.17	21.19	25.94	41.98	45.65	3.12	43.49	45.7	52.67	18.14	90.41	49.05	56.42	12.59	66.14	53.48	31.11	60.94	17.76	82.62
ENSG00000075234	23.96	11.49	4.9	6.31	10.36	30.13	6.58	6.3	4.52	7.2	7.635	3.11	9.14	7.95	4.47	12.17	11.76	6.69	14.83	10.86	7.97	15.03	8.68	3.81	10.77	19.5	6.67	2.99	3.17	10.05	7.57	29.57	15.82	11.63	7.72	11.01	7.62	20.72	10.37	12.14	7.57	10.92	12.29	7.5	10.35	14.55	10.04	8.67	4.07
ENSG00000075239	14.69	7.35	13.56	9.89	4.68	12.3	11.93	16.08	32.25	11.63	8.195	15.51	5.15	9.09	22	11.27	9.59	11.22	8.45	4.22	9.02	7.77	9.04	14.66	7.11	27.06	7.56	7.23	9.15	24.28	7.69	14.39	9.75	9.82	11.06	4.46	8.96	9.77	6.88	9.14	6.76	9.3	11.63	13.32	11.71	9.9	12.21	9.15	8.43
ENSG00000075240	17.77	14.85	4.06	9.71	15.81	22.75	7.91	18.62	2.36	6.33	14.01	6.23	11.42	8.43	3.65	16.75	20.67	5.4	15.65	6.43	10.06	26	5.16	4.54	21.34	13.54	7.63	3.24	0.53	9.81	8.62	13.04	14.57	11.51	0.2	11.51	5.19	28.66	16.76	13.96	7.45	11.24	11.56	14.08	10.46	12.61	14.3	13.96	8.91
ENSG00000075275	6.59	10.72	2.39	8.61	10.98	11.5	4.84	7.14	0.21	7.59	13.16	4.65	8.46	3.44	3.04	7.87	9.67	5.06	6.39	12.55	5.72	13.35	4.76	4.69	6.77	13.25	7.8	2.47	1.91	2.62	10.22	2.65	8.59	13.28	0.07	5.85	11.11	12	10.33	13.7	13.18	5.3	5.33	10.9	4.72	13.65	12.24	7.07	11.06
ENSG00000075290	0	0	0	0.01	0	0	0.03	0.16	0	0.01	0.015	0.02	0.02	0	0	0	0.04	0	0	0.04	0	0.01	0	0.01	0.01	0.1	0	0.01	0	0.09	0	0	0.01	0.01	1.62	0.01	0	0.01	0	0	0	0.03	0.03	0.09	0.01	0.02	0	0.01	0
ENSG00000075292	22.61	40.67	18.81	34.45	25.25	72.83	37.24	23.72	17.38	37.71	52.51	15.85	32.9	50.02	27.46	33.01	36.59	13.24	20.66	33.91	18.45	39.01	24.04	18.5	21.75	11.21	25.11	16.04	5.24	27.25	33	30.98	29.23	65.3	0.88	18.46	23.74	30.02	38.76	58.71	21.04	35.79	33.07	33.36	35.83	45.9	33.93	62.81	35.98
ENSG00000075303	6.66	10.53	6.83	12.64	4.72	6.19	10.3	8.61	2.81	7.22	5.965	3.68	5.91	8.3	3.95	7.02	5.4	7.32	7.14	3.49	2.93	12.78	3.01	4.37	3.62	2.91	4.64	4.11	0.71	6.02	5.01	3.92	4.68	5.72	0	5.38	14.26	3.43	6.7	7.2	4.3	7	4.12	9.26	9.23	10.26	6.13	11.73	7.89
ENSG00000075336	6.04	8.09	2.43	8.79	2.77	2.63	5.39	7.12	7.67	4.73	5.295	9.14	2.25	4.52	4.18	4.25	3.08	4.18	2.31	2.4	3.81	6.5	1.91	4.24	2.37	3.12	3.17	4.55	2.81	4.41	3.19	2.4	4.35	5.65	0.7	1.41	8.24	4.22	3.62	6.54	4.77	4.28	4	4.08	5.89	3.61	4.9	5.27	7.02
ENSG00000075340	0.39	0.72	0.64	1.52	0.37	0	0.15	0.08	0.32	0.3	0.845	0	1.15	0.32	0.12	0.66	0.22	0.17	0.78	0.7	1.15	0.27	0.18	0.2	0.43	0.01	0.65	0	0	0.36	0.32	0.36	0.98	0.3	0	0.15	0.01	0.19	0.14	0.22	0.33	0.74	0.04	0.32	0.82	0.46	0.29	0.33	0.79
ENSG00000075388	0	0	0	0.01	0	0	0	0	0	0	0	0	0	0	0	0	0	0	0	0	0	0	0	0	0	0	0	0	0	0	0	0	0	0	0	0	0	0	0	0	0	0	0	0	0	0	0	0	0
ENSG00000075391	7.71	12.68	15.28	17.9	11.8	10.93	11.27	12.39	1.5	12.13	12.745	5.99	11.78	19.55	12.82	17.16	13.74	10.25	12.33	12.75	12.34	8.73	11.97	7.24	8.22	6.88	10.66	3.98	1.51	8.93	22.52	8.76	12.27	17.51	0.31	12.19	7.12	13.49	16.64	22.13	13.64	23.36	6.04	19.92	11.72	14.94	12.4	13.68	14.92
ENSG00000075399	3.39	4.88	2.56	3.78	2.07	11.44	2.7	2.85	0.14	1.29	5.02	1.53	2.72	3.22	1.13	3.55	4.03	3.16	4.51	5.74	2.17	1.63	2.34	1.43	2.29	1.65	2.04	2.16	0.43	1.73	2.95	2.11	4.81	2.93	0.61	3.35	2.5	4.77	4.1	5.73	2.41	3.15	5.94	4.82	6.89	7.48	3.38	2.06	4.61
ENSG00000075407	4.04	6.37	2.28	4.21	2.51	11.4	5.1	2.95	3.13	5.91	5.415	1.21	3.37	8.81	6.01	8.01	6.74	2.55	2.77	3.04	2.71	7.15	2.09	1.62	3.11	2.63	3.05	1.34	0.35	4.79	4.97	3.17	6.42	6.19	2.33	2.83	1.39	4.18	5.64	7.62	2.33	4.35	8.4	7.04	7.07	6.95	5.09	5.3	4.97
ENSG00000075413	18.2	27.01	17.55	21.55	17.98	47.05	24.66	36.08	16.44	21.58	22.35	6.59	19.27	27.96	21.1	20.8	22.39	23.63	19.44	25.55	12.64	24.84	24.19	12.13	15.53	9.01	13.08	13.3	3.09	13.47	22.41	12.51	17.53	51.64	3.16	23.46	33.25	22.98	27.26	27.96	26.62	15.43	13.02	26.65	27.87	28.31	25.91	35.67	23.28
ENSG00000075415	117.12	156.2	123.31	124.7	171.23	69.53	148.95	357.8	223.5	166.08	73.15	117.85	96.55	135.84	138.26	136.43	126.97	208.66	87.68	106.25	139.22	184.78	180.51	139.05	64.11	127.06	118.01	166.22	91.8	125.98	139.51	134.34	135.6	104.97	4.69	122.07	241.62	152.39	112.99	120.94	119.55	91.94	128.27	181.05	118.1	153.51	156.04	124.99	165.16
ENSG00000075420	38.67	44.36	48.36	67.73	50.57	46.17	44.52	63.89	6.69	70.7	65.58	18.71	43.14	67.85	23.98	59.56	31.56	17.24	37.94	50.99	36.03	31.71	49.63	21.59	32.23	41.36	50.94	21.46	10.72	31.8	126.87	33.49	34.98	81.59	22.09	46.84	38.51	47.72	51.17	61.66	82.19	48.77	23.14	63.15	42.83	59.72	52.94	53.92	67.8
ENSG00000075426	30.51	33.09	49.93	40.62	21.83	39.4	37.1	20.38	9.3	33.13	32.335	12.58	44.63	40.81	10.92	41.19	29.25	14.72	34.67	41.45	28.61	37.24	48.75	20.56	35.56	35.56	46.77	12.48	8.85	17.54	33.76	42.82	41.15	40.72	2.44	52.69	9.47	45.25	38.52	38.05	47.26	22.06	47.13	29.18	33.7	33.42	34.46	39.58	54.96
ENSG00000075429	0.04	0	0	0	0	0	0.03	0	0	0	0.015	0	0.07	0	0	0	0	0	0.05	0.06	0.05	0	0	0	0.05	0	0	0	0	0	0.03	0.12	0.05	0.08	0	0	0	0.01	0.01	0	0	0.04	0	0.04	0.02	0.05	0.07	0	0
ENSG00000075461	0.03	0.37	1.32	3.28	1.37	7.15	1.04	1.4	0.03	3.53	0.435	0.08	7.86	0.68	0.03	1.57	0.06	0.32	0.04	1.53	0.8	0.17	6.4	0.03	1.31	0.03	0.97	0.88	0.51	0.57	1.11	0.04	6.86	5.83	0	0.1	2.89	3.92	0.06	6.19	0.88	2.96	1.19	9.15	5.96	0.39	0.79	0.34	0.03
ENSG00000075539	25.55	35.92	15.4	27.12	25.23	58.94	29.94	30	7.73	30.23	27.88	12.35	28.18	34.82	9.37	25.52	21.1	11.5	22.82	24.81	15.66	105.67	16.42	8.07	22.74	15.98	23.58	7.82	3.94	26.76	25.2	23.67	18.89	39.85	35.68	27.46	28.2	21.72	30.87	30.92	22.9	18.61	24.5	29.26	34.13	37.62	23.21	44.69	19.97
ENSG00000075568	21.31	20.04	9.66	13.5	15.65	15.01	14.06	11.26	2.22	11.42	10.895	1.17	12.85	23.34	10.6	15.97	15.05	8.8	9.22	11.83	10	15.47	9.74	2.51	11.28	9.75	11.34	2.27	0.34	12.45	11.74	13.72	14.11	20.5	0.4	9.76	5.41	10.44	16.57	10.01	14.03	11.75	18.48	12.68	10.03	22.61	15.55	17.5	13.92
ENSG00000075618	9.99	16.71	32.24	61.6	56.06	14.69	18.69	66.45	21.03	38.86	26.265	19.05	20.36	18.73	57.11	13.61	20.13	44.77	18.48	84.91	25.29	8.76	33.3	55.35	14.99	28.62	28.72	23.28	33.35	10.9	42.45	32.2	31.24	16.88	1.22	41.35	37.08	20.35	30.6	23.69	49.24	16.92	7.96	62.03	6.35	34.03	36.18	11.72	104.98
ENSG00000075624	2210.46	1767.89	3835.2	2752.48	2119.61	1121.78	1731.91	2553.41	1136.58	1966.88	1222.915	1181.13	1940.45	2407.65	1716.45	1990.3	1130.52	1093.89	2443.44	1743.85	1803.37	1358.77	2036.19	1959.24	1645.78	2106.34	2198.07	1865.96	517.39	1428.61	1722.53	1284.19	2227.41	1600.09	5.01	3166.32	2297.44	2580.26	2285.34	1461.3	2277.71	1281.84	1128.41	2143.95	1721.14	1725.36	1789.68	1491.3	2769.66
ENSG00000075643	5.04	1.6	0.93	2.64	2.19	4.9	2.56	2.62	0.09	1.76	2.015	1.37	0.92	3.45	1.99	1.18	2.44	2.22	1.87	1.08	1.21	2.09	0.54	1.22	1.1	6.02	2.52	1.02	0.84	1.95	1.56	1.21	3.28	1.42	2.98	1.31	4.44	1.35	1.6	4.2	0.91	2.67	3.88	7.28	3.22	3.77	1.64	8.96	4.21
ENSG00000075651	37.75	13.06	14.27	16.36	11.96	10.35	13.61	3.55	0.33	16.98	13.295	1.96	8.35	27.47	5.97	14.95	14.83	7.84	11.19	8.28	9.3	42.16	8.79	2.67	11.74	11.07	7.03	1.53	0.55	12.17	20.51	66.83	9.48	13.2	1.51	9.06	7.94	18.99	14.15	32.49	8.79	10.28	23.13	15.32	9.32	31.81	13.6	12.1	12.99
ENSG00000075673	0	0	0	1.45	0.01	0	0.01	0.79	0	0	0.935	0.02	0	0.01	0.08	0.01	0.02	0.01	0.01	0.03	0	0.06	0.13	0	0.01	0	0.01	0	0	0.01	0.02	0	0.05	0	0	0.01	0	0	0.01	0.01	0	0	1.46	0.04	0.02	0	0.01	0	1.47
ENSG00000075702	1.63	1.59	0.99	2.94	1.38	7.15	2.47	2.19	6.19	2.8	7.91	1.8	2.34	2.09	1.44	1.48	1.97	1.73	1.24	3.01	1.55	2.76	1.29	4.45	2.25	1.57	2.48	3.57	3.24	1.44	2.93	1.21	2.66	1.87	25.11	1.98	2.07	1.37	1.46	2.25	2.15	1.66	2.32	2.86	2	1.4	1.62	3.04	1.8
ENSG00000075711	29.74	33.42	21.42	31.14	25.01	51.24	30.89	56.12	8.1	27.94	37.725	26.77	29.65	37.03	14.72	33.98	28.56	20.88	17.33	26.17	16.33	33.76	21.18	15.07	14.98	17.4	24.78	21.1	1.93	38.89	27.2	18.64	31.36	33.28	2.38	20.54	64.3	21.52	27.67	35.63	30.82	24.65	45.8	21.7	31.23	38.13	32.72	38.99	46.98
ENSG00000075785	45.61	57.75	47.09	45.19	41.61	41.71	43.42	47.95	27.02	68.66	34.055	19.25	57.19	55.04	37.67	56.12	45.35	31.45	37.98	43.06	28.9	47.52	54.73	19.11	37.36	46.28	36.16	26.11	5.95	54.7	53.04	29.26	37.77	57.91	0.79	41.4	53.35	47.23	62.38	49.4	48.03	35.16	48.41	64.77	39.53	71.74	41.5	62.58	85.04
ENSG00000075790	23.44	22.3	20	16.68	27.34	19.61	31.5	43.62	23.99	28.98	19.96	16.19	19.44	40.26	32.36	23.48	16.63	12.13	21.86	13.86	13.9	25.29	12.53	16.6	13.79	12.13	9.95	12.95	3.71	20.05	28.34	14.4	25.82	25.32	7.52	13.84	57.92	14.84	24.27	30.19	20.24	22.22	13.91	35.42	31.84	24.88	21.15	26.36	34.52
ENSG00000075826	0.45	1.65	0.29	1.2	0.44	4.83	0.78	0.5	0.31	0.56	3.765	0.2	0.73	1.55	0.6	0.94	1.89	0.09	0.67	1.18	0.63	1.15	0.26	0.03	0.78	0.18	1.07	0.12	0.14	0.78	1.17	1.07	2.93	1.4	0.39	0.95	0.66	0.63	0.95	2.3	1.27	0.35	2.16	1.62	1.55	1.33	0.23	0.93	1.26
ENSG00000075856	8.77	17.92	10.2	14.38	15.03	26.12	15.84	24.97	30.17	15.9	14.53	23.31	14.7	20.04	10.6	13.03	17	12.91	10.87	19.58	13.09	18.74	23.59	20.19	10.33	14.67	13.45	22.76	34.71	14.65	18.62	14.13	14.68	16.06	1.94	20.75	11.48	19.17	14.44	15.65	14.96	13.22	16.01	24.9	11.93	15.19	16.76	21.06	11.99
ENSG00000075884	3.35	13.35	4.25	4.94	1.76	4.66	7.13	0.02	0	6.98	6.46	0	5.18	6.83	6.27	3.78	2.68	1.14	7.32	1.23	3.74	3.15	1.24	0.1	3.25	1.34	2.45	0.07	0	7.75	4.08	3.95	1.7	3.14	1	3.35	0	4.58	6.32	6.04	3.01	3.46	1.76	5.08	4.19	2.85	4.58	6.03	5.33
ENSG00000075886	0.05	0.02	0	0.05	0.01	0	0	0	0	0.02	0.02	0	0.03	0	0.02	0.01	0	0	0.02	0	0	0	0	0	0.05	0.02	0	0	0	0.06	0	0.04	0	0	1.67	0.02	0	0.01	0	0.02	0.09	0.02	0	0.02	0.05	0.03	0	0	0
ENSG00000075891	0	0	0	0.07	0	0	0	0.03	0.01	0	0	0	0.01	0.02	0.02	0.02	0.01	0	0	0	0.01	0.02	0	0	0.02	0	0	0	0	0.06	0	0	0.02	0	0	0	0	0	0	0.09	0	0	0	0.06	0	0	0.01	0	0
ENSG00000075914	10.55	12.1	12.55	16.74	13.9	13.72	13.91	18.64	26.68	16.8	8.115	18.88	12.99	7.78	25.82	8.08	15.52	20.14	10.9	9.19	10.51	16.76	11.95	15.17	13.57	20.81	15.97	26.22	10.81	11.6	9.67	9.87	10.49	9.56	7.59	15.19	14.22	8.31	6.09	17.55	10.67	13.81	10.24	16.01	16.1	11.95	20.22	15.91	9.54
ENSG00000075945	12.72	18.61	26.27	19.53	14.22	4.79	14.55	10.05	2.5	15.34	11.315	2.45	10.98	24.67	14.82	14.09	15.41	13.88	14.53	9.99	10.9	20.41	13.39	6.86	8.03	5.08	10.3	5.99	0.64	11.89	11.97	20.52	12.41	19.23	3.2	7.85	12.04	13.63	15.6	18.19	11.49	26.68	17.12	13.28	10.67	14.96	17.45	20.51	15.81
ENSG00000075975	5.87	7.46	10.1	9.69	7.16	5.91	9.89	9.65	5.85	10.5	5.075	3.78	8.84	4.5	8.36	6	12.67	9.62	5.21	5.48	7.96	10.51	10.92	6.38	10.57	8.82	8.12	5.53	0.61	6.46	5.71	7.35	9.47	6.08	2.09	9.18	16.04	6.45	6.03	10.23	7.39	8.9	6.66	9.4	10.88	8.94	11.52	10.15	5.24
ENSG00000076003	13.85	7.46	10.77	17.02	7.9	2.69	18.65	8.6	8.28	23.19	8.945	10.44	10.13	7.73	15.11	9.72	6.55	6.9	6.23	9.14	5.59	12.63	11.96	7.93	9.29	18.27	4.36	6.15	1.31	10.12	7.15	5.89	9.09	7.48	0	4.91	14.81	7.83	9.06	12.13	12.43	22.5	5.51	9.83	9.6	10.32	10.79	25.95	12.65
ENSG00000076043	26.75	31.96	36.06	36.71	20.49	13.68	30.62	27.93	45.64	37.48	24.41	42.97	30.22	35.75	44.28	33.47	33.82	32.39	21.24	24.85	18.31	28.73	46.99	41.31	20.45	34.23	18.99	42.04	16.81	48.24	26.83	37.57	40.68	42.71	0	13.63	77.66	44.06	24.8	35.77	33.4	35.6	36.76	71.2	37.47	25.59	44.09	42.1	27.03
ENSG00000076053	17.59	14.78	15.58	17.4	10.96	10.64	14.64	25.31	5.71	18.76	12.11	13.6	16.71	25.48	11.05	17.48	16.13	14.1	12.31	13.87	8.74	13.72	27.87	12.82	13.59	22.6	10.7	8.65	0.67	19.84	14.55	18.87	14.39	20.56	12.75	14.15	35.11	16.16	16.88	19.53	13.39	20.08	15.51	27.41	15.8	14.36	23.14	21.48	13.36
ENSG00000076067	6.93	9.8	8.37	8.42	11.67	19.16	12.44	10.49	1.26	8.37	11.46	12.79	14.02	16.39	8.95	13.87	8.78	7.24	9.6	9.39	7.23	4.64	10.26	7.08	9.32	5.03	11.06	14	0.97	16.24	10.6	3.73	9.11	14.17	0	9.52	10.18	11.09	12.59	8.35	8.6	16.56	8.74	18.43	9.15	7.75	6.18	11.05	5.6
ENSG00000076108	8.5	20.98	9.19	14.11	16.44	48.73	14.98	23.7	8.66	13.57	20.305	5.4	27.05	29.65	6.51	15.44	19.47	11.79	17.61	21.68	10.46	15.76	18.52	5.93	14.35	13.49	18.39	13.26	4.35	34.84	19.16	7.38	23.76	24.15	3.47	29.51	8.14	12.45	16.89	20.4	13.86	26.79	19.91	32.26	18.34	23.85	14.92	25.95	13.66
ENSG00000076201	4.28	6.11	3.35	4.09	5.71	14.52	5.61	2.19	1.72	5.89	6.48	0.67	10.88	5.79	2.65	4.81	9.83	5.9	3.43	7.03	4.47	5.16	6.1	1.19	8.21	7.02	10.51	2.3	1.91	5.35	6.66	4.65	7.49	4.32	0	9.53	1.19	7.2	5.38	7.47	5.34	6.31	9.8	6.95	5.99	6.5	4.89	9.96	3.32
ENSG00000076242	8.43	9.66	10.65	9.42	8.2	8.53	13.6	4.86	9.97	10.89	9.46	8.15	7.79	7.88	9.74	6.94	10.13	7.32	6.87	6.17	4.96	10.42	8.38	8.05	8.11	7.8	7.88	10.18	1.84	7.57	6.29	4.87	7.26	7.06	0.66	6.14	19.42	7.37	6.44	12.1	7.18	12.36	6.12	8.82	11.85	10.19	14.31	12.61	6.72
ENSG00000076248	8.58	7.65	10.46	10.78	10.22	10.74	19.48	11.82	21.16	23.84	9.665	17.08	9.14	11.15	7.97	9.63	10.15	18.96	5.36	14.2	7.67	18.64	17.39	18.26	6.75	14.13	12.53	19.65	2.38	11.11	9.12	8.07	10.81	6.81	0	9.58	16.95	10.17	8.59	10.76	6.67	13.2	10.87	22.54	7.79	10.84	15.67	13.48	9.89
ENSG00000076258	4.14	2.52	2.85	1.26	1.63	4.33	2.2	0.91	0.25	2.1	4.55	0.95	0.99	3.14	1.34	1.77	3.16	1.66	2.75	1.09	1.15	1.35	0.86	0.91	1.23	0.72	1.08	0.11	0	1.55	0.75	1.64	2.42	2.17	4.95	0.7	1.78	1.1	2.2	1.88	1.21	1.69	1.74	1.83	2.01	2.57	1.7	1.77	3.57
ENSG00000076321	9.6	10.67	8.84	8.63	8.1	7.95	8.64	7.24	5.15	7.73	6.685	5.2	5.93	10.72	7.9	8.32	11.7	6.32	11.08	7.57	9.65	6.19	9.83	9.76	5.52	7.59	4.88	5.88	1.02	9.5	7.31	11.78	10	7.51	0	7.29	6.11	8.08	13.16	10.11	7.3	13.24	10.29	5.06	9.76	11.2	9.58	10.63	7.59
ENSG00000076344	0.31	1.64	0.72	0.35	0.36	1.93	1.19	0.25	0.12	0.19	3.52	0.14	0.54	0.89	0.27	0.78	0.62	0.15	1.1	1.65	0.78	0.51	0.21	0.03	0.73	0.16	0.51	0.03	0	0.41	0.66	0.8	2.61	0.63	4.26	0.89	0.14	1.22	0.42	0.5	0.45	1.04	2.73	0.4	0.84	1.61	0.37	0.26	0.51
ENSG00000076351	3.7	1.69	1.66	3.27	1.49	1.85	5.44	2.32	2.13	3.63	3.015	2.95	2.07	1.4	2.87	1.88	1.36	0.23	1.3	1.89	4.04	3.05	1.38	0.79	3.1	1.59	3.17	0.65	0.53	5.85	1.23	3.96	2.47	1.78	127.76	1.27	1.08	6.27	3.12	3.26	1.32	3.26	3.24	1.81	1.85	2.35	4.01	1.74	2.35
ENSG00000076356	11.58	11.17	3.98	7.4	11.99	35.28	9.1	0.16	0.02	11.96	6.095	2.01	3.4	19.93	4.42	7.39	16.55	6.86	13.3	6.93	9.05	5.64	4.73	3.23	7.19	8.25	7.32	2.21	1.58	5.4	7.11	17.02	10.02	4.9	0	16.06	1.32	4.02	13.49	13.78	6.48	7.97	23.68	5.39	13.08	13.41	6.95	18.61	6.83
ENSG00000076382	5.16	1.9	3.84	7.55	1.79	2.84	4.31	19.37	15.14	9.24	4.14	8.56	5.71	2.83	9.98	1.99	2.42	4.26	3.36	2.7	1.25	7.6	5.18	12.9	3.38	5.26	2.69	3.62	5.04	4.95	2.44	2.39	3.74	2.2	0.51	3.48	11.64	2.81	3.64	4.37	4.69	5.77	4.55	4.49	2.97	3.62	4.81	6.04	7.06
ENSG00000076513	7.92	15.96	12.77	15.34	9.9	15.42	15.1	14.92	7.05	14.88	15.45	6.16	12.53	17.4	7.96	14.7	14.01	9.86	9.54	11.02	10.95	10.54	11.06	6.36	8.43	14.11	12.32	6.2	1.09	12	10.43	4.48	9.07	14.27	40.39	11.4	6.13	13.84	15.09	11.74	12.79	12.81	8.02	33.11	11.86	11.67	16.54	25.31	17.27
ENSG00000076554	36.72	44.8	17.51	17.85	52.63	41.49	71.13	26.13	5.18	51.67	11.655	14.42	29.43	61.06	9.39	35.69	80.13	24.38	62.19	19.66	11.65	179.3	51.09	17.26	59.75	28.94	25.24	7.29	1.16	89.7	17.84	26.38	59.3	33.65	1	105.49	46.73	89.06	51.75	45.7	33.12	67.03	93.26	77.35	51.85	73.74	79.09	42.1	23.81
ENSG00000076555	2.97	7.5	2.19	3.9	2.45	29.36	8.69	1.38	0.9	3.43	10	0.35	4.08	5.56	1.94	4.8	7.32	3.73	4.33	5.03	4.39	7.2	2.05	1	3.93	1.78	7.41	0.29	0.11	2.79	4.47	4.08	5	4.94	19.24	3.72	0.92	4.56	2.87	7.56	3.26	3.23	8.8	6.17	8.37	5.38	3.13	6.91	2.14
ENSG00000076604	14.38	15.83	16.02	27.09	9.58	21.38	14.07	66.09	8.49	22.24	16.275	25.28	24.68	14.64	9.16	14.39	18.99	20.19	15.46	18.44	14.61	26.91	28.34	15.58	17.15	18.95	20.06	14.08	3.11	23.42	12.53	29.08	37.83	15.75	0.44	25.38	44.22	19.99	16.9	18.93	15.09	40.32	30.62	15.39	13.51	22.48	31.24	19.98	14.72
ENSG00000076641	16.85	7.2	11.55	13.83	21.05	9.06	26.39	0.1	0.77	10.79	7.735	2.05	13.8	12.37	6.26	7.9	7.54	1.36	7.31	3.39	5.89	3.92	6.78	3.39	10.48	4.43	3.79	1.66	0.19	14.09	12.44	5.93	9.16	10.69	0.1	18.89	2.1	11.22	7.34	12.27	8.98	7.46	15.14	20.99	13.73	5.82	12.31	9.85	10.12
ENSG00000076650	2.58	4.06	2.57	6.12	4.5	5.56	2.89	3.24	1.2	5.35	4.27	2.13	2.29	3.45	2.28	3.53	4.66	14.16	2.98	4.18	2.31	3.63	2.49	8.71	4.91	3.21	3.35	3.11	0.43	3.45	3.46	1.77	3.54	2.89	2.28	3.3	5.7	2.8	3.32	5.05	2.28	6.44	4.01	8.87	3.58	3.34	5.19	7.13	2.46
ENSG00000076662	3.79	7.81	4.73	5	3.78	1.32	3.69	6.5	2.52	7.71	5.445	3.02	4.91	7.77	2.57	5.28	2.03	10.91	7.45	2.18	4.32	9.71	3.31	1.92	4.17	5.22	3.64	1.55	2	9.4	4.2	8.46	6.95	2.46	7.35	3.49	5.07	5.42	3.43	4.21	2.86	6.06	5.45	3.36	6.15	3.27	4.46	3.43	2.64
ENSG00000076685	25.95	48.67	31.63	35.51	27.86	61.25	25.34	67.19	8.73	46.9	26.51	14.59	42.15	38.7	18.11	32.07	49.89	40.33	27.96	28.07	23.65	35.15	35.84	18.07	31.56	23.58	22.57	27.49	0.76	42.44	26.51	33.19	53.96	52.48	5.62	35.38	55.76	23.4	49.61	33	22.1	65.06	37.88	52.8	54.08	47.41	46.8	41.94	26.88
ENSG00000076706	23.49	11.51	16.37	22.64	8.03	5.43	22.21	0.07	24.48	27.18	18.325	2.02	13.03	15.69	22.36	25.27	9.1	8.19	11.79	16.6	26.89	18.09	12.67	6	17.34	22.16	32.29	1.2	14.84	27.08	56.5	11.48	7.37	9.12	2.22	10.89	8.46	25.83	24.2	9.77	35.33	8.8	6.96	14.52	32.12	20.63	11.21	19.22	26.19
ENSG00000076716	11.79	6.41	8.96	19	7.55	4.63	7.75	1.97	0.05	17.1	9.4	0	10.69	4.91	5.81	11.68	13.47	10.91	4.14	16.34	6.68	15.45	8.58	0.22	14.5	11.85	12.51	0.05	0.03	10.97	9.75	12.91	18.09	11.38	0.17	12.19	1.19	23.8	7.9	14.39	8.83	11.14	13.78	5	10.23	16.1	10.76	13.95	3.58
ENSG00000076770	16.93	16.68	14.67	5.75	7.83	11.32	9.18	4.45	0.04	13.5	4.345	1.67	5.9	8.27	2.04	10.27	13.3	20.82	16.65	6.44	8.42	13.07	5.8	1.69	7.74	6.45	7.16	3.73	0.02	9.94	2.35	13.23	13.69	6.43	3.45	8.78	5.81	6.72	10.86	9.61	5.77	11.76	29.99	8.15	12.17	18.94	9.13	9.34	5.6
ENSG00000076826	3.65	4.03	3.34	2.73	3.94	13.95	2.83	4.02	0.14	3.64	1.37	1.99	3.89	6.36	0.6	3.48	6.66	4.21	5.51	2.58	1.53	4.96	4.62	1.47	4.08	5.22	1.64	0.95	0.63	8.29	2.09	8.77	7.59	1.93	0	9.49	2.33	3.54	5	4.36	0.51	10.24	7.22	6.11	5.91	4.66	3.34	4.19	0.45
ENSG00000076864	36.87	6.2	8.2	7.69	5.06	14.62	5.16	1.82	0.48	19.19	2.49	1.36	4.14	9.94	1.11	14.45	27.84	12.18	7.31	13.95	4.78	56.5	2.75	0.99	34.85	16.35	10.94	1.48	0.05	14.31	1.46	13.48	8.55	4.47	0	15.09	2.64	13.77	1.28	19.28	1.21	19.51	24.51	5.55	14.31	11.83	11.55	62	1.13
ENSG00000076924	9.56	8.11	7.32	7.67	12.7	8.66	7.34	8.13	8.74	7.88	8.39	3.53	9.64	6.34	5.78	9.34	11.62	11.49	9.31	6.11	9.04	6.59	10.85	2.41	11.15	10.81	11.52	3.52	2.66	10.61	11.41	10.02	12.66	6.17	0	13.29	9.48	9.23	8.57	10.62	5.82	13.65	8.32	9.89	10.21	8.79	7.8	7.6	6.89
ENSG00000076928	9.87	16.94	13.28	19.64	12.71	49.7	12.95	26.81	8.53	10.78	28.605	10.04	18.08	23.32	7.67	17.16	23.98	30.74	18.12	17.8	13.61	19.47	16.57	9.51	24.25	12.8	15.53	14.04	5.42	18.6	15.91	14.1	19.18	11.03	1.19	28.75	11.48	17.63	18.5	21.11	12.63	23.88	21.23	10.92	14.53	21.66	20.49	31.59	16.8
ENSG00000076944	36.98	19.56	24.51	19.6	28.44	38.29	10.98	24.75	2.64	21.01	14.495	24.97	18.42	19.48	8.67	17.61	23.85	22.25	26.54	11.01	14.08	11.39	25.18	15.2	18.83	24.53	12.48	11.02	2.72	25.41	19.07	34.21	40.16	12.46	0	36.44	19.34	16.63	22.59	27.06	7.91	27	22.88	25.64	27.7	25.25	15.9	17.7	19.34
ENSG00000076984	3.96	5	3.13	3.9	4.3	9.73	3.23	5.73	4.03	3.4	5.475	5.25	5.88	4.49	2.09	4.21	5.64	5.8	3.57	3.54	4.06	2.61	5.76	3.83	4.67	4.22	4.09	2.96	2.09	5.13	7.32	5.35	6.78	4.26	7.54	5.82	3.29	4.17	5.28	6	2.64	6.75	5.68	6.57	4.9	5.96	3.28	3.97	3.44
ENSG00000077009	0	0.09	0	0.04	0	0	0	0	0	0	0	0	0	0.08	0	0	0	0	0	0	0	0	0	0	0	0	0.04	0	0	0.04	0	0.02	0	0	0	0	0	0.05	0	0	0	0	0	0	0	0	0	0	0
ENSG00000077044	4	7.79	2.28	7.56	3.31	11.93	5.34	4.47	1.69	7.2	7.17	4.71	4.78	3.92	4.16	4.21	11.55	5.95	4.87	3.47	2.56	9.8	4.32	3.84	8.07	5.29	5.99	1.06	1.01	9.52	10.98	12.07	5.7	5.16	6.23	5.7	3.35	5.36	3.57	5.55	6.21	5.2	10.21	5.91	5.47	3.82	4.42	7.76	5.41
ENSG00000077063	0.97	0.95	0.66	0.99	0.25	0.59	3.03	0.01	0.14	0.69	2.855	0	0.72	2.53	0.36	0.56	0.41	0.34	0.79	0.85	1.14	0.18	0.31	0.01	0.44	0.4	0.26	0	0	0.24	0.49	0.69	0.62	0.71	0.2	0.53	0.03	1.28	0.48	7.36	0.69	1.29	0.66	0.51	1.34	1.2	0.57	0.45	1.11
ENSG00000077080	0	0	0	0.05	0.07	0	0.37	0	0.03	0	0.055	0	0	0.13	0.09	0	0.08	0	0.35	0.19	0	0	0.05	0	0.07	0	0.11	0	0	0	0	0.12	0.16	0	0	0.02	0.04	0.05	0.05	0.17	0	0.15	0	0.04	0.1	0.17	0.17	0	0
ENSG00000077092	5.76	5.17	2.12	3.69	3.26	0.67	9.4	0.03	0.01	6.32	4.31	0.1	2.67	2.61	0.67	2.92	2.49	0.65	3.11	1.94	1.42	1.28	2.71	1.72	2.42	1.05	3.24	0.21	0	4.79	1.93	2.74	1.93	5.38	1.81	3.16	5.39	3.07	2.71	7.36	4.15	5.22	0.85	2.79	6.85	3.58	5.16	2.59	2.08
ENSG00000077097	23.62	45.18	36.24	21.58	13.66	21.61	36.36	23.6	7.83	41.7	22.475	5.89	28.83	30.07	20.66	27.04	42.69	31.21	17.14	14.56	15.76	45.33	34.76	10.23	20.62	17.02	25.07	8.96	0.56	24.36	13.91	17.01	25.75	37.16	0.63	18.97	39.49	20.2	22.73	40.32	20.1	41.63	28.54	23.18	41.77	35.93	42.45	49.27	20.01
ENSG00000077147	85.04	144.11	102.86	75.69	84.11	46.83	74.27	112.05	14.37	176.7	43.735	19.83	72.95	106.98	47.75	137.84	235.47	124.98	66.76	52.47	46.77	175.96	32.45	32.82	95.36	108.3	57.48	34.25	1.5	146.45	50.75	124.54	112.86	99.84	2.74	92.57	79.99	51.05	103.45	89.12	53.2	108.66	165.57	124.77	126.26	120.24	141.58	93.74	61.9
ENSG00000077150	7.84	20.25	6.94	18.24	6.73	14.86	5.97	54.53	22.24	11.94	16.585	8.74	14.78	15.66	4.87	12.44	9.72	7.1	12.54	10.85	6.75	22.04	9.3	11.43	16.77	16.15	13.67	17.41	3.96	12.85	16.79	17.57	18.21	10.07	4.24	16.86	12.46	12.21	9.6	9.71	11.11	10.04	18.26	12.55	10.77	11.88	12.9	12.4	11.88
ENSG00000077152	7.79	4.48	8.5	11.89	4.44	1.99	6.08	40.24	36.88	18.7	4.845	18.61	6.92	6.97	50.51	3.88	5.35	8.22	7.54	3.71	3.64	17.58	5.07	42.66	5.23	7.64	3.02	23.22	4.05	6.87	4.78	6.29	8.17	3.65	0	4.42	56.31	4.03	5.93	4.94	7.07	15.9	7.27	10.47	7.51	3.32	10.59	10.7	10.81
ENSG00000077157	4.32	13.93	4.89	6.99	1.85	13.93	7.25	4.16	0.77	4.89	12.57	0.89	5.91	16.01	3.97	9.25	14.82	5.29	12.39	4.59	16.13	6.03	4.18	2.09	4.49	3.37	21.81	1.61	0.18	7.98	7.45	10.29	6.68	9.05	2.25	5.64	4.35	7.02	11.35	7.85	11.71	14.43	6.67	5.25	36.35	13.7	10.43	20.95	4.85
ENSG00000077232	61.52	67.18	35.23	44.2	19.89	17.12	36.52	25.61	14.08	77.56	27.505	12.63	28.5	33.35	22.08	44.07	24.65	45.79	27.89	13.88	19.52	79.94	18.61	17.79	21.81	25.7	23.02	14.73	0.74	32.76	21.1	45	41.48	33.85	0.08	16.6	27.93	28.19	41.52	61.12	37.89	39.45	100.99	51.16	37.85	48.27	47.39	33.43	32.34
ENSG00000077235	15.63	13.36	10.17	16.83	13.19	15.17	14.86	17.61	7.39	11.11	17.245	7.56	11.52	20.7	7.16	14.2	15.14	5.02	15.4	14.77	13.49	11.86	10.22	9.51	13.21	12.75	14	5.28	2.31	13.04	14.01	14.13	16.92	15.76	2.07	11.76	8.15	19.08	14.74	13.91	14.74	17.39	11.65	14.25	15.15	14.62	12.6	10.69	15.24
ENSG00000077238	18.1	26.66	14.05	21.61	16.54	51.37	20.1	16.94	3.04	17.49	29.25	9.05	18.85	33.13	11.75	22.08	20.51	6.08	30.12	25.77	12.17	39.62	14.04	11.93	19.17	24.13	24.95	9.98	4.31	13.26	29.89	15.93	41.51	24.17	1.51	32.31	10.66	23	21.13	24.64	25.75	24.91	30.05	39.79	21.74	22.6	20.36	19.47	38.3
ENSG00000077254	22.92	32.85	18.54	29.4	15.22	56.41	27.2	19.59	6.43	30.21	50.82	8.35	20.88	35.57	20.58	27.19	29.23	17.59	20.49	18.84	12.01	37.15	17.65	14.75	17.97	12.15	18.16	11.61	1.71	20.15	22.39	19.52	24.23	37.88	67.82	16.21	36.39	17.07	20.55	43.33	17.34	22.14	32.18	22.13	29.58	30.4	27.38	40.78	22.42
ENSG00000077264	1.27	2.13	0.64	1.05	0.53	0.15	4.04	0	0.37	1.54	1.475	0	0.15	1.89	0.88	0.78	0.75	0.05	1.67	1.2	0.77	1.75	0.42	0.25	1.2	0.33	1.01	0.01	0	0.97	0.38	1.57	0.96	0.48	0	0.62	0.07	1.13	0.55	3.13	0.2	3.33	3.45	0.43	1.24	1.97	1.69	1	0.18
ENSG00000077274	9.48	1.2	0.09	0.63	0.46	0.02	3.17	0	0	1.55	0.715	0	0.22	1.27	0.12	5.72	2.06	0.78	1.63	0.37	1.1	23.39	0.54	0.02	3.33	10.29	1.59	0	0	2.21	1.4	8.99	0.29	0.18	0	0.23	0	9.41	0.85	2.51	0.36	2.18	20.14	0.54	1.22	5.69	0.46	1.45	0.01
ENSG00000077279	0.29	0.2	0	0.02	0.05	0.1	0.18	0	0	0.05	0.095	0	0.01	0.07	0.01	0.03	0.02	0.02	0.09	0.11	0.08	0.02	0.06	0	0.11	0.02	0.08	0	0	0.07	0.02	0.12	0.05	0.03	0.05	0.01	0	0.08	0.04	0.05	0.03	0.18	0.02	0.05	0.11	0.09	0.08	0.04	0.06
ENSG00000077312	14.92	16.63	16.75	18.55	9.6	12.76	13.19	33.02	29.7	23.72	10.07	22.32	12.24	10.93	14.52	11.48	12.64	17.16	14.52	11.29	8.84	19.55	15.25	27.03	13.09	16.94	11.28	24.53	11.52	12.19	9.91	12.27	18.6	10.86	0	14.9	36.34	11.78	11.28	14.72	11.81	12.1	17.26	31.69	15.73	16.9	18.78	16.54	15.81
ENSG00000077327	0.01	0.9	0.11	0.05	0.02	0.18	0.24	0	0.08	0.08	1.115	0	1	0.08	0.05	0.32	0	2.61	0.11	0.05	0.06	0.92	0.07	0	0.08	0.01	0.01	0	0.07	0	0.05	0.18	1.25	0.04	0	0.01	0.02	0.03	0.06	0.14	0	0.06	0.41	0.02	0.02	0.09	2.31	0.05	0
ENSG00000077348	7.69	5.94	10.43	11.75	5.77	5.29	5.65	8.67	9.72	6.63	3.635	8.37	5.83	2.97	5.77	3.81	11.22	18.61	6.85	5.2	4.77	6.8	6.72	12.48	12.26	10.1	11.8	7.31	6.39	12.28	5.74	10.79	6.8	1.75	0	5.7	8.92	5.14	3.02	7.34	3.43	13.67	8.87	3.86	7.71	5.55	11.38	10.12	7.37
ENSG00000077380	51.12	58.34	60.62	63.14	43.7	38.26	45.25	50.95	14.85	55.28	34.59	46.07	48.36	47.07	51.19	55.17	37.15	31.85	31.63	33.57	29.2	40.3	49.85	52.4	34.33	27.4	35.2	51.07	9.59	35.22	33.71	42.75	43.05	60.64	4.02	41.89	69.17	47.38	56.14	57.97	71.37	51.17	38.1	59.17	51.55	74.77	60.18	46.19	48.72
ENSG00000077420	4.09	4.13	5.4	3.74	1.79	2.35	3.5	0.03	0	4.46	4.31	0.05	3.02	2.71	3.36	1.8	1.4	0.73	4.85	0.97	5.6	1.5	1.97	0.29	2.71	1.36	1.73	0	0	10.14	3.18	3.12	6.1	1.99	0.15	3.61	0.02	3.61	11.11	9.45	2	2.5	1.07	3.13	3.92	2.68	5.07	5.34	3.3
ENSG00000077454	4.88	15.88	6.54	20.94	10.65	40.71	7.11	34.4	5.58	6.33	17.22	11.98	17.53	18.19	1.86	9.78	10.02	17.82	14.49	13.67	7.6	10.48	7.44	6.45	10.93	4.7	10.02	17.6	4.61	7.81	15.21	8.58	12.84	8.68	2.36	15.66	19.78	12.14	14.83	9.67	6.3	12.36	12.84	31.34	14.48	13	6.84	10.94	8.57
ENSG00000077458	7.2	8.45	1.8	6.53	4.16	17.23	7.73	4.49	2.65	6.42	11.74	6.48	6.17	12.38	5.47	8.07	6.48	3.45	4.93	8.67	1.78	7.21	8.8	2.87	5.21	6.17	5.73	2.35	1.29	7.14	8.23	4.5	5.68	10.92	0	2.82	6.04	5.3	7.92	11.3	4.69	6.49	6.87	12.53	8.75	6.96	7.37	15	6.62
ENSG00000077463	4.91	6.46	3.83	3.58	9.16	9.74	2.54	7.64	5.01	2.66	3.365	4.54	3.78	7.35	2.17	4.29	2.76	6.46	6.13	2.75	4.69	3.41	5.61	2.58	3.01	5.49	3.84	2.79	1.68	6.59	3.83	6.79	10.53	4.15	0	5.91	4.61	3.68	5.16	6.61	4.84	5.66	8.61	6.09	4.84	7.26	3.74	3.92	3.75
ENSG00000077498	0.01	0	0.02	0.01	0	0	0	0	0	0	0	0	0	0	0	0	0	0	0	0	0	0	0	0	0	0	0	0	0	0	0	0.03	0	0	1.45	0	0	0	0	0	0	0	0	0	0	0	0	0	0
ENSG00000077514	15.33	6.63	7.19	8.38	3.75	6.68	9.55	7.85	7.17	19.38	7.34	17.37	6.34	9.47	5.52	7.45	8.39	5.91	7.46	5.56	4.08	10.25	6.06	5.63	11.16	14	4.92	5.55	3.53	13.76	4.88	5.86	9.88	6.46	0.22	4.56	11.6	7.03	7.78	8.61	4.88	9.11	33.82	8.59	9.9	9.98	11.72	23.31	6.33
ENSG00000077522	0.04	0.22	0.2	0.03	0.05	0.04	0.25	0	0.08	0.12	0.11	0	0.12	0.07	0.17	0.17	0.12	0.03	0.03	0.07	0.02	0.04	1.86	0.49	0.1	0.11	0.17	0	0	0.08	0.35	0.16	0.08	0.15	0	0.08	0	0.06	0.32	0.05	0.22	0.14	0.01	0.06	0.11	0.08	0.07	0.04	0.53
ENSG00000077549	87.72	78	84.2	60.14	49.5	37.61	54.41	52.36	29.13	73.07	60.675	39.61	92.64	60.49	55.91	86.8	60.68	65.36	77.71	82.8	64.11	71.47	66.46	47.36	79.97	48	77.56	50.58	5.96	63.8	76.63	43.28	63.42	66.53	0.3	98.89	81.19	74.13	75.61	49.14	85.52	58.55	52.71	52.05	78.71	48.76	68.55	86.15	114.8
ENSG00000077585	14.86	15.17	12.21	12.96	4.39	6.41	7.1	6.27	0.57	10.7	8.275	0.02	6.32	11.76	8.18	9.07	12.01	20.78	12.94	2.43	8.32	5.37	7.04	3.19	6.87	8.16	7.89	0.98	0.37	13.7	14.63	9.58	12.2	6.63	0.42	6.58	3.08	7.55	17.4	14.56	7.07	22.97	33.87	9.89	10.99	14.67	13	21.8	12.46
ENSG00000077616	0.28	0.65	0.33	0.45	0.16	0.21	1.53	0.04	0.05	0.31	0.945	0	0.22	0.61	0.15	0.49	0.49	0.07	0.19	0.16	0.18	0.15	0.17	0.11	0.09	0.13	0.39	0.01	0	0.31	0.09	0.42	0.32	0.46	2.47	0.13	0.03	0.54	0.29	0.34	0.14	0.63	0.01	0.3	0.71	0.41	0.66	0.44	0.07
ENSG00000077684	13.76	7.91	8.49	8.59	8.29	4.86	18.74	2.78	4.07	11.21	5.37	5.22	4.51	5.06	4.07	10.01	9.08	3.32	8.71	4.02	6.2	24.63	3.2	4.53	9.38	3.2	6.86	3.23	0.92	6.05	5.31	8.9	4.39	5.52	0.6	5.91	6.37	14.69	7.8	28.66	4.03	6.79	14.17	9.88	12.07	6.38	6.36	5.83	4.86
ENSG00000077713	8.15	7.73	10.86	8.27	6.5	6.84	4.78	0.04	4.65	5.93	6.325	2.99	4.25	7.3	9.34	6.51	6.91	3.44	5.71	4.99	5.54	6.64	6.7	7.52	3.66	5.61	4.75	2.65	1.6	8.65	7.62	10.4	8.47	5.72	0	4.73	3.87	4.66	7.43	5.18	6.91	6.11	8.07	14.12	5.81	10.08	10.54	5.63	13.62
ENSG00000077721	18.6	27.33	27.87	24.71	18.44	15.31	17.47	31.22	20.05	28.85	18.395	9.9	6.45	25.15	36.55	21.05	16.27	16.96	25.38	10.34	13.28	24.51	15.74	29.07	9.87	11.55	12.34	20.23	3.01	27.55	12.23	18.24	22.01	26.86	3.86	16.79	39.52	14.17	29.3	16.17	22.34	23.16	18.27	33.04	24.26	31.86	23.23	20.7	40.65
ENSG00000077782	10.21	16.84	17.32	18.26	6.67	4.97	20.06	7.19	31.72	10.24	44.93	0	15.82	14.02	7.22	18.37	8.96	4.17	18.85	22.92	22.43	13.36	10.59	7.52	13.84	9.48	14.43	0.6	2.9	11.7	21.82	13.29	14.49	13.63	11.56	10.43	3.88	24.11	17.24	13.99	18.38	13.9	2.27	11.32	18.26	14.16	10.95	10.62	22.28
ENSG00000077800	0.05	0	0	0.05	0	0.03	0	0	0	0.04	0	0	0	0	0	0	0	0	0	0	0	0.11	0	0.04	0	0	0.02	0	0	0	0.02	0.03	0	0	6.15	0	0	0	0	0	0	0	0	0	0.03	0	0	0	0
ENSG00000077809	77.19	159.04	90.77	149.94	43.26	130.63	103.97	94.7	37.85	83.87	80	29.08	83.79	132.17	35.74	80.22	84.94	76.65	80	78.42	46.25	74.29	54.49	79.2	64.88	49.65	70.36	47.3	12.17	84.48	49.52	66.71	82.2	92.23	14.87	59.46	69.2	85.8	111.18	113.33	54.6	121.03	96.88	146.07	133.66	76.92	128.3	115.51	84.26
ENSG00000077935	0.02	0.03	0	0.17	0.04	0.07	0	0.02	0.02	0.02	0.005	0.04	0	0	0.03	0.18	0	0	0	0.15	0.03	0.08	0.01	0.23	0.05	0.02	0	0	0	0.02	0.01	0.01	0	0.02	1.21	0.04	0.17	0.28	0.01	0.08	0.01	0.03	0.01	0.27	0.03	0	0.01	0.54	0
ENSG00000077942	16.95	39.15	60.23	28.54	12.91	2.31	69.36	3.53	2.31	41.33	77.61	0.43	56.22	22.96	27.06	74.24	28.8	7.84	61.44	70.12	102.14	52.29	33.58	14.36	31.36	21.01	49.05	0.03	1.53	55.13	11.64	42.17	30.98	23.05	10.77	14.23	0.29	41.21	34.32	30.54	45.85	56.33	1.02	29.97	38.09	19.52	54.06	24.7	87.7
ENSG00000077943	1.88	3.71	0.76	1.25	0.32	0.58	2.45	0	0	1.71	1.825	0.01	0.81	0.77	1.34	1.8	0.64	0.49	0.41	0.83	1.81	0.39	0.56	0	0.97	0.4	1.37	0	0	1.9	1.33	0.87	0.99	0.83	0.31	0.86	0	3.37	0.8	1.17	1.31	0.8	0.72	0.89	1.59	0.92	1.08	1.33	0.99
ENSG00000077984	1.07	1.98	3.22	2.59	0.46	0.28	2.74	0	8.98	2.55	2.19	0	3.78	1.21	0.97	1.07	0.43	0.27	2.85	0.95	1.22	2.35	1.26	0.13	1.4	0.74	0.89	0	0	4.09	0.75	1.79	1	1.12	0	1.94	0.72	1.51	1.38	2.94	1.12	1.2	0.36	7.01	1.13	0.68	2.81	1.57	4.73
ENSG00000078018	6.05	3.59	1.13	3.43	2.7	2.32	8.62	1.33	5.13	4.01	5.185	0.56	0.91	5.01	1.8	4.08	1.5	1.01	2.8	3.29	1.3	0.89	0.71	2.43	4	0.43	3.91	0.6	0.42	2.43	2.31	2.22	1.98	3.22	0.74	1.02	0.71	3.96	3.72	3.36	2.61	6.41	2.61	2.54	2.12	3.8	4.59	3.34	2.25
ENSG00000078043	8.81	5.96	4.45	7.48	3.16	3.13	6.8	8.12	3.83	4.36	6.205	1.05	2.63	7.02	3.75	5.28	4.59	3.33	3.6	3.18	4.93	8.04	2.8	1.16	3.47	3.47	4.09	0.74	0.93	5.93	4.93	4.29	4.01	5.65	1.22	2.37	6.31	5.6	5.57	7.76	4.66	3.63	2.89	6.1	6.5	6.15	4.52	7.39	6.2
ENSG00000078053	0.45	0.48	0.87	0.82	0.41	0.39	1.52	0	0.02	0.98	1.475	0	1.17	1.12	0.87	0.93	0.54	0.07	1.36	1.45	1.05	1.32	0.58	0	1.13	0.15	0.59	0	0	0.45	0.76	0.67	0.51	1.02	0	0.35	0.03	1.09	0.66	0.55	2.02	1	0.03	0.46	1.15	1.69	0.76	0.7	0.86
ENSG00000078061	19.53	18.13	21.84	20.53	17.12	19.77	10.24	26.65	7.6	24.55	10.77	5.98	7.73	21.29	12.98	15.86	18.05	14.28	16.53	14.44	13.4	15.53	14.04	12.92	15.36	32.53	15.33	8.28	2.25	15.18	13.92	19.93	15.92	16.99	0	18.7	14.39	20.63	16.31	12.11	19.07	12.03	15.72	18.54	17.03	30	18.94	18.12	18.55
ENSG00000078070	6.97	6.75	6.59	13.29	4.19	9.94	7.94	18.4	2.36	8.18	10.73	4.7	6.37	9.37	6.83	7.08	8.85	8.89	7.77	4.46	4.47	7.55	7.26	5.17	5.45	3.02	8.33	2.78	1.32	9.59	7.11	3.04	6.74	5.96	4.03	5.86	11.39	7.04	4.03	9.22	5.48	10.62	9.29	6.99	8.66	9.09	11.51	14.86	7.97
ENSG00000078081	2.42	1.42	1.86	4.73	0.64	3.76	1.92	1.83	0.37	9.56	2.85	0.33	2.87	2.88	4.18	1.67	0.92	0.29	0.84	0.59	0.35	0.69	0.88	0.3	4.71	0.62	1.83	0.56	0.23	3.61	1.2	1.1	3.81	1.67	2.64	0.55	1.14	1.86	0.58	2.88	1.55	3.53	1.62	4.52	1.82	4.59	3.9	10.52	3.37
ENSG00000078098	13.43	46.98	38.21	25.88	12.57	2.95	24.28	0.01	0.06	28.91	32.46	0	34.49	26.94	35.8	38.41	7.85	5.32	28.67	25.24	29.12	21.62	14.73	0.57	9.83	9.47	11.88	0.12	0.1	17.79	25.92	7.94	9.64	43.7	1.13	6.33	0.22	15.93	39.42	21.13	44.83	14.87	0.45	14.52	14.74	23.97	21.67	19.09	68.49
ENSG00000078114	7.74	25.11	11.42	19.73	18.75	19.36	2.33	3.83	0.16	18.73	7.73	1.64	9.62	16.68	13.45	11.47	40.98	51.25	11.87	7.08	8	17.66	11.75	3.06	8.36	0.29	5.26	3.18	0.05	7.12	4.69	24.36	23.63	21.92	0.69	21.13	6.29	3.82	19.76	7.14	7.07	5.52	15.86	21.7	19.07	22.03	16.8	13.9	11.66
ENSG00000078124	8.37	9.42	14.54	9.07	5.91	7.38	6.31	5.76	4	15.79	6.775	2.78	4.11	15.53	6.72	7.8	8.8	4.4	10.62	10.76	6.19	10.17	7.77	3.8	3.19	8.38	3.7	2.59	1.12	17.35	6.94	7.94	10.22	5.15	6.57	8.83	11.41	9.68	14.37	5.76	8.15	8.34	14.48	7.07	11.11	6.49	13.16	12.22	9.78
ENSG00000078140	23.89	27.95	18.66	22.45	20.95	13.47	22	41.77	27.77	34.48	11.57	37.55	19.73	20.53	22.4	22.27	11.61	20.66	15.36	15.47	9.23	26.57	16.78	32.78	14.34	13.33	14.59	45.15	11.33	24.07	15.67	9.54	15.69	19.67	0.78	19.85	35.37	21.1	21.04	20.3	15.02	25.69	28.26	24.3	25.48	25.41	20.48	24.62	26.71
ENSG00000078142	22.86	13.27	14.14	18.4	11.81	10.72	16.87	20.1	5.4	16.21	18.665	6.38	9.73	21.23	13.58	14.2	11.93	4.89	13.89	9.53	14.23	16.82	12.47	1.74	10.92	9.55	12.64	3.37	1.75	16.06	15.1	11.48	8.79	17.21	4.64	8.2	19.14	11.97	16.04	18.49	16.65	16.36	7.17	14.8	15.89	15.59	16.57	15.98	18.33
ENSG00000078177	2.73	7.55	3.45	5.44	4	4.08	4.5	2.89	0.58	7.26	4.73	0.57	4.54	5.19	4.81	5.11	3.01	0.87	1.86	2.3	1.69	7.24	2.79	1.09	2.87	1.18	1.8	1.14	0.03	3.82	3.38	1.56	3.61	5.24	2.53	2.72	5	3.57	5.96	4.63	3.99	5.93	2.77	3.75	3.15	4.43	3.82	3.73	5.78
ENSG00000078237	4.31	4.09	8.05	17.74	8.48	2.95	3.91	5.57	6.78	8.96	4.765	3.81	2.36	4.89	6.27	4.34	1.66	2.4	5.68	2.3	6.15	20.33	4.02	5.39	2.88	4.12	3.99	5.41	1.19	8.84	3.52	6.94	10.09	2.89	0	1.64	5.99	3.45	7.39	5.26	6.06	2.38	7.14	7.08	6.08	5.66	7.55	5.72	13.62
ENSG00000078246	3.53	7.2	7.8	10.38	4.87	3.32	7.15	14.33	11.63	7.7	6.955	4.42	5.71	6.56	2.82	8.18	2.96	1.7	4.55	4.46	5.27	19.32	7.39	4.88	5.08	11.47	4.52	5.39	3.02	4.24	8.1	7.24	6.72	6.06	0.41	3.2	4.14	6.69	7.72	6.59	5.2	5.25	5.27	12.01	5.2	7.23	5.38	7.78	7.42
ENSG00000078269	8.82	10.09	5.59	9.55	5.52	12.12	6.27	3.62	1.28	9.81	10.07	4.49	10.23	7.84	3.84	7.24	13.22	5.24	4.99	13.05	6.54	8.88	10.61	9.32	9.35	6.95	7.08	3.52	1.37	5.09	9.16	9.69	8.7	6.19	10.62	9.68	8.41	6.38	9.2	5.96	10.06	14.44	7.33	9.92	6.73	14.96	9.75	19.22	8.85
ENSG00000078295	1.93	1.12	2.36	0.6	0.36	0.3	2.4	0.05	0.01	0.66	4.765	0.01	0.72	0.96	0.33	2.95	0.86	0.35	0.37	1.41	1.46	0.63	1.28	0.01	1.34	0.8	1.18	0.02	0.03	0.81	0.71	1.39	1.3	1.85	3.28	0.47	0.02	3.02	1.81	0.97	0.76	0.83	3.56	0.68	1.72	1.1	1.27	2.87	0.54
ENSG00000078304	45.92	55.78	55.36	44.62	44.62	43.32	47.92	132.2	26.28	57.35	23.5	15.16	29.08	45.18	51.48	37.15	40.69	50.17	34.79	31.05	32.99	84.55	57.37	32.96	28.83	24.61	24.53	31.96	9.94	29.61	28.47	30.08	34.56	60.32	13.52	35.58	101.76	36.8	51	43.88	44.17	38.92	17.36	62.89	55.49	60.16	52.71	54.27	40.11
ENSG00000078319	3.02	2.75	1.69	7.57	1.73	5.17	2.67	3.44	8.27	3.2	3.295	2.77	3.32	3.46	2.82	2.68	2.47	3.36	3.1	2.8	1.75	3.28	1.53	2.08	2.31	2.52	2.24	3.5	3.98	1.98	2.67	2.09	3.41	3.57	5.04	1.78	7.89	2.94	1.67	5.03	2.11	2.08	3.53	6.01	4.26	3.84	1.93	3.56	2.95
ENSG00000078328	0	0.05	0.02	0.02	0	0.02	0.01	0	0	0	0.02	0	0.01	0	0	0	0	0	0	0	0	3.2	0	0	0.01	0	0.08	0	0	0	0.04	0.14	0.06	0.01	0.27	0	0	0.05	0	0	0	0.01	0.09	0.02	0	0	0.01	0.01	0
ENSG00000078369	106.44	91.44	93.93	118.36	53.38	63.75	63.02	217.69	48.85	82.99	66.345	37.14	95.25	98.11	53.18	97.79	88.4	94.5	81.49	98.35	56.72	72.3	89.62	56.49	89.36	60.87	92.04	35.4	11	90.11	91.28	64.95	141.74	71.9	2.68	122.03	95.75	161.65	74.92	67.66	108.27	87.9	81.8	72.1	90.75	63.1	85.06	107.53	117.26
ENSG00000078399	0.05	0.4	0.04	0.48	0.08	0.76	0.44	0.01	0	0.07	0.98	0	0.15	2.18	0.12	0.13	0.36	0.01	0.18	0.44	0.06	0.06	0.11	0.1	0.19	0.16	0.12	0.41	0.3	0.04	0.18	0.02	0.55	0.49	0	1.44	0.04	0.11	0.75	0.1	0.23	0.44	0.05	1.48	0.17	0.51	0.22	0.1	0.21
ENSG00000078401	4.88	5.96	8.89	13.9	2.75	1.35	7.31	1.69	0.01	26.38	3.705	18.23	8.08	6.13	7.82	53.16	15.87	4.24	1.32	5.3	2.52	2.94	10.88	19.74	28.02	7.99	6.38	8.5	1.29	12.44	0.98	6.59	6.83	5.62	8	9.08	18.76	8.99	13.02	5.58	6.05	14.02	15.02	10.04	6.34	6.84	7.66	6.03	6.12
ENSG00000078403	4.87	10.46	6.55	9.27	5.71	13.65	7.78	8.68	4.62	8.38	8.015	2.07	9.8	11.13	9.65	6.26	11.83	7.13	5.81	9.22	4.33	7.43	6.95	1.82	3.77	4.09	5.39	3.92	1.19	6.74	10.02	6.93	10.58	11.82	0.27	5.74	5.04	7.44	7.44	10.28	6.05	5.95	5.65	15.73	8.35	7.45	6.11	8.81	6.04
ENSG00000078487	1.05	0.86	0.47	2.3	0.87	1.37	1.78	1.45	0.33	0.68	1.89	0.72	0.61	0.71	0.53	0.75	1.83	0.43	0.91	0.8	0.79	3.36	0.3	0.77	0.96	0.59	0.87	0.35	0.41	0.68	0.85	0.81	0.41	0.87	2.16	0.36	1.9	1.02	0.55	1.05	1.06	1.06	0.48	1.64	1.24	1.16	1.1	0.96	0.79
ENSG00000078549	0.08	0.06	0.06	0.41	0.05	0.13	0.19	0	0	0.06	0.19	0	0.09	0.19	0.16	0.29	0.09	0.02	0.04	0.14	0.35	0.1	0.12	0	0.05	0.05	0.7	0	0	0.03	0.73	0.07	0.1	0.07	0	0.21	0.02	0.36	0.08	0.26	0.29	0.2	0.02	0.2	0.12	0.35	0.17	0.08	0.03
ENSG00000078579	0.04	1.08	0.11	0.17	0	0	0.73	0.05	0.02	0.4	0.345	0	0.38	1.9	0.07	0.21	0.35	0.13	0.27	0.13	0.68	0.12	0.1	0	0.47	0	0.15	0.01	0	0.6	0.02	0.04	0.31	0.05	0	0.05	0.04	0.13	0.98	0.66	0.1	0.85	0.04	0	0.97	1.1	0.63	2.43	0
ENSG00000078589	0.5	3.13	1.79	1.43	0.17	0	1.14	0	0	2	2.395	0	1.89	0.98	0.43	0.57	0.26	0.09	1.01	0.13	0.56	0.77	0.28	0	0.96	0.22	0.81	0.03	0	2.74	0.24	0.77	0.39	0.36	0	0.56	0.09	0.9	0.68	0.99	0.67	1.03	0.24	1.56	0.33	0.23	1.21	0.82	1.03
ENSG00000078596	13.5	6.81	6.04	6.51	2.22	0.64	10.34	0.04	0.13	7.64	7.74	0	4.17	2.6	3.61	5.54	4.98	0.82	4.76	1.69	8.7	142.12	1.63	0.03	6.96	1.27	3.64	0	0.18	8.96	1.41	4.79	1.62	1.86	0	2.29	0.08	7.58	2.38	6.17	9.49	3.74	2.62	5.05	3.71	8.66	3.78	6.42	2.67
ENSG00000078618	36.45	32.43	22.02	43.11	15.03	36.69	21.05	26.93	16.63	28.53	28.62	17.35	18.8	34.96	25.99	27.69	27.68	27.3	23.04	17.11	12.22	32.43	53.56	22.3	20.04	16.95	25.22	13.39	9.02	23.72	25.46	27.67	28.63	30.27	10.25	20.24	23.45	29.18	21.86	44.05	26.34	20.83	34.06	26.09	30.17	28.04	25.95	36.22	37.38
ENSG00000078668	65.87	35.94	23.12	50.48	23.88	15.7	31.56	69.67	87.21	36.47	44.325	61.93	34.74	32.53	72.02	42.54	34.21	38.56	30.53	14.88	25.42	26.2	43.16	132.96	42.7	35.54	25.26	32.71	2.8	32.37	26.37	25.95	34.46	53.81	0	28.36	101.48	25.11	35.03	31.89	26.06	39.54	29.46	24.01	51.66	38.33	50.73	46.39	58.1
ENSG00000078674	39.02	52.72	14.81	27.38	12.95	32.55	43.05	24.46	13.53	28.44	32.18	11.11	45.05	45.45	25.52	30.16	61.25	11.6	22.39	13.92	22.43	29.2	30.81	12.06	20.99	11.96	17.67	5.25	4.86	23.98	30.09	19.29	21.8	81.11	4.4	10.48	17.95	24.3	39.22	54.24	27.59	34.38	14.75	28.29	43.56	39.61	42.46	65.86	27.98
ENSG00000078687	2.5	6.99	3.16	4.92	2.32	3.81	5.18	0.85	0.13	1.75	5.43	0.42	2.17	5.66	1.43	4.49	4.53	1.91	5.02	3.9	3.9	4.06	2.35	0.44	3.22	1.84	3.44	0.14	0.14	4.24	3	4.02	2.74	3.19	2.7	2.51	0.33	4.18	3.74	3.23	3.33	4.24	2.78	2	5.98	4.05	2.77	5.63	2.3
ENSG00000078699	2.7	5.04	3.13	4.7	3.22	13.33	4.31	7.43	0.98	3.73	13.195	1.2	5.94	5.95	2.35	4.81	5.24	4.66	3.01	6.05	3.69	19.88	4.32	1.19	5.02	5.46	5.03	0.87	0.33	5.33	3.77	3.86	5.45	4.98	12.92	5.21	3.05	4.54	3.74	6.17	3.87	4.05	3.34	4.41	3.85	4.69	5.28	7.4	2.62
ENSG00000078725	0.25	0.21	0.1	0.08	0.04	0.06	0.25	0	0	0.12	0.13	0	0.31	0.36	0.07	0.26	0.23	0.15	0.68	0.11	0.43	0.03	0.23	0	0.09	0.04	0.1	0	0	0.11	0.1	0.3	0.17	0.13	0	0.34	0	0.13	0.17	0.47	0.12	0.13	0.06	0.05	0.25	0.48	0.08	0.21	0.75
ENSG00000078747	23.66	33.01	29.86	31.76	25.46	33.3	24.41	111.66	13.83	39.82	21.855	20.73	28.07	32.26	31.59	23.22	25.82	25.19	20.52	22.68	18.86	28.64	16.79	19.03	16.27	35.95	17.72	16.2	2.42	25.27	26.53	28.13	28.65	36.09	0.66	27.3	46.66	24.52	28.21	28.56	32.76	28.62	16.63	48.87	27.14	25.35	36.29	27.62	26.13
ENSG00000078795	0.28	0.53	0.03	0.7	0.2	4.93	0.78	0.26	0.75	0.46	5.14	0.05	1.23	1.36	0.33	0.94	0.91	0.15	0.52	1.28	0.87	0.85	0.33	0.61	0.53	0.35	0.83	0.31	0	0.25	1.58	0.4	0.73	1.72	33.22	0.62	0.44	0.62	0.6	1.94	0.79	0.52	0.58	0.45	0.5	0.44	0.26	1.43	0.82
ENSG00000078804	4.27	3.79	2.33	1.81	2.64	10.61	5.11	1.83	0.77	2.45	3.98	0.53	4.97	11.15	1.28	6.97	2.88	3.02	3.71	3.68	3.69	4.08	5.6	0.7	2.89	5.14	4.57	0.99	0.04	2.92	2.09	1.81	5.92	4.35	0	11.18	1.71	5.79	6.9	1.69	5.28	2.44	3.25	3.2	4.78	4.15	3.39	3.88	3.06
ENSG00000078808	56.66	34.49	47.54	62.57	24.69	36.84	30.99	134.84	35.65	36.16	35.4	47.45	24.57	42.17	17.47	45.74	39.03	48.76	49.8	50.52	32.31	30.5	30.79	33.88	49.44	31.52	47.59	45.82	19.93	48.4	45.38	39.32	81.73	32.34	0.16	43.08	36.53	85.14	29.53	33.04	46.44	32	62.24	29.39	46.59	26.9	44.8	42.51	58.39
ENSG00000078814	0.12	0.5	0.13	0.3	0.19	2.85	0.56	0.12	0.09	0.13	3.695	0.06	0.9	0.78	0.17	0.49	0.47	0.11	0.21	0.55	0.44	0.87	0.29	0.18	0.23	0.21	0.56	0.03	0.19	0.25	0.67	0.21	0.7	0.6	16.67	0.35	0.19	0.18	0.53	0.7	0.24	0.17	0.37	0.34	0.21	0.61	0.23	0.63	0.3
ENSG00000078898	0	0	0.01	0.01	0	0.07	0	0	0	0	0.005	0	0	0	0	0	0.08	0	0	0	0	0.37	0.02	0	0	0.02	0	0	0	0.01	0	0.06	0	0	0	0.04	0	0	0	0	0	0.02	0	0	0	0	0.01	0.02	0
ENSG00000078900	0.48	0.44	0.26	2.51	0.29	0.98	0.59	1.25	0.03	0.22	3.325	0.75	0.44	0.6	0.11	0.44	0.3	0.06	0.44	0.33	0.1	0.16	0.31	0.07	0.51	0.46	1.1	1.03	0	0.16	0.67	0.18	0.49	0.19	1.81	0.39	0.54	0.76	0.22	0.25	0.57	0.27	0.33	0.89	0.71	0.32	1.56	0.68	1.67
ENSG00000078902	11.1	7.82	9.85	8.15	13.21	20.47	11.12	12.48	7.08	8.38	9.65	8.51	11.91	15.7	4.08	8.86	15.78	9.75	11.67	14.76	9.48	10.7	14.43	5.49	12.62	16.13	14.09	9.66	2.34	9.75	13.37	19.45	16.58	11.43	0.37	15.09	10.29	19.11	6.99	10.61	10.77	11.54	23.77	16.25	14.69	11.6	16.28	14.72	11.96
ENSG00000078967	6.88	4.86	7.65	7.03	3.34	5.05	6.9	2.06	6.17	6.08	4.1	4.25	3.6	11.4	3.57	4.65	7.02	6.55	5.37	4.79	5.37	5.49	2.19	4.3	5.11	3.58	4.56	4.39	2.63	6.65	3.62	6.99	7.45	3.4	2.88	4.22	3.24	7.28	4.68	4.39	2.05	5.2	4.05	5.4	5.97	4.11	6.06	7.99	5.24
ENSG00000079101	0.07	0.13	0.97	0.32	0.14	0	0.22	0.03	0	0.08	0.575	0	0	0.39	0.18	0.11	0.01	0.36	0.32	0.11	0.02	0.05	0.14	0.05	0.32	0.05	0.27	0	0	0.27	0.08	0.36	0.13	0.17	0	0.1	0.12	0.24	0.03	0.34	0.07	0.08	0.19	0.15	0.05	0.08	0.31	0.11	0.24
ENSG00000079102	2.17	9.78	4.59	2.42	1.11	1.19	11.24	0.02	0.01	3.28	11.28	0	2.63	7.09	1.53	6.3	4.66	0.86	2.67	3.31	3.04	3.48	1.8	0	2.68	1.11	2.07	0	0	2.71	1.6	3.9	2.67	3.7	1.49	2.85	0	4.67	4.87	5.18	2.24	4.84	0.32	3.11	7.54	7.39	4.2	4.06	2.26
ENSG00000079112	0.09	19.73	31.76	1.78	359.3	74.51	141.6	0.03	0	0.32	2.605	3.05	8.56	92.01	0.15	2.41	35.24	0.96	32.69	10.19	76.26	88.7	18.65	0	11.58	1.9	34.98	0.01	0	77.21	1.12	21.22	60.93	44.13	1.03	133.06	8.71	23.04	66.12	2.54	42.42	24.43	14	51.9	7.1	22.49	17.52	0.73	0.3
ENSG00000079134	4.52	16.79	18.64	14.12	3.91	18.19	12.15	5.73	6.12	22.45	16.275	1.69	10.44	11.91	20.92	6.52	6.06	9.14	6.47	6.34	3.78	12.89	7.7	16.91	5.39	3.27	5.28	3.59	0.95	9.56	11.94	8.69	13.51	20.66	1.44	5.1	7.41	4.64	8.93	12.72	5.77	9.05	26.37	10.91	7.14	11.81	12.01	10.12	13.24
[truncated: 54,742 more rows]
[truncated: 42 more columns]
