# Supplementary material for: Characterization of Modification Patterns, Biological Function, Clinical Implication, and Immune Microenvironment Association of m6A Regulators in Pancreatic Cancer
Source: Front Genet. 2021 Sep 17;12:702072. doi: 10.3389/fgene.2021.702072 (PMC8484796; doi:10.3389/fgene.2021.702072)
Supplement: Supplementary file 9 [file DataSheet2.CSV]

	SEX	OS_STATUS	AGE	STAGE	OS_MONTHS
DO35083	female	alive	68	IIB	42.1333333333333
DO35081			NA		NA
DO35082	male	deceased	68	IIB	12.3666666666667
DO35085	male	deceased	59	IIA	7.46666666666667
DO35236	female	alive	58	IB	44.7666666666667
DO35232			NA		NA
DO35230	female	deceased	52	IIB	8.76666666666667
DO35242	male	deceased	51	T3N1Mx	6.7
DO35214			NA		NA
DO35210	male	deceased	75		29.5333333333333
DO35228	male	alive	68	IA	54.1
DO35226	female	deceased	50	IA	20.9
DO35222	male	deceased	53	IB	41.1333333333333
DO35220			NA		NA
DO35202			NA		NA
DO35295			NA		NA
DO35280			NA		NA
DO35290	male	deceased	65	IIB	22.4333333333333
DO35258	male	deceased	82	IIA	12.0666666666667
DO35251			NA		NA
DO35262			NA		NA
DO35116	female	alive	76	IB	54.8666666666667
DO35128	female	deceased	83	IB	12.0333333333333
DO35126	female	deceased	55	IIB	9.33333333333333
DO35124			NA		NA
DO35104	male	deceased	88	Unknown	36.3666666666667
DO35100	male	deceased	78	T3N0M0	7.76666666666667
DO35198	female	deceased	70	IIA	15.4333333333333
DO35182			NA		NA
DO35194			NA		NA
DO35190			NA		NA
DO35184	male	deceased	75	IB or IIB	3.4
DO35160	female	deceased	48	TxNxMx	6.96666666666667
DO35152	male	deceased	55	IB	11
DO35170			NA		NA
DO35168			NA		NA
DO35164			NA		NA
DO35138	female	deceased	69	IIB	8.23333333333333
DO35136	female	alive	61	IB	44.9
DO35132	male	deceased	69	IIA	3
DO35130			NA		NA
DO35148	female	deceased	77	IB or IIB	33.7666666666667
DO35144	male	deceased	69	IB or IIB	10.3666666666667
DO35142			NA		NA
DO35140	female	deceased	54	IA	42.0666666666667
DO35098	male	deceased	63	IB or IIB	49.9666666666667
DO230464	female	deceased	NA		5.66666666666667
DO35096			NA		NA
DO230463	male	deceased	NA		19.1333333333333
DO51548	female	alive	55	IIB	72.5666666666667
DO51549	female	alive	76	IIA	7.63333333333333
DO51540	female	deceased	69	IIA	4.7
DO51541	male	deceased	81	IIB	10.8333333333333
DO51542	female	deceased	54	IIB	12.3
DO51543	female	deceased	76	IB or IIB	47.7
DO51545	female	deceased	75	IB	6.33333333333333
DO51535	male	deceased	84	IIB	25.4666666666667
DO51536	female	deceased	82	IIB	14.8666666666667
DO51537	male	deceased	73	IIA	16.7666666666667
DO51538	female	deceased	76	IIB	12.0333333333333
DO51530	female	deceased	43	III	20.8333333333333
DO51531	male	deceased	48	IIB	42.4333333333333
DO51532	female	alive	59	IB	58.7
DO51533	male	alive	67	IB	139.1
DO51534	female	deceased	79	IIB	9.26666666666667
DO51524	male	alive	79	IIA	41.7
DO51525	male	deceased	38	IB	23
DO51526	female	deceased	82	IIB	46
DO51527	female	deceased	86	IA	11.6333333333333
DO51528	male	alive	62	IIB	77.5
DO51529	male	deceased	87	IIB	9.2
DO51520		deceased	73	IIB	4.63333333333333
DO51521	female		78	IIB	NA
DO51522	female	deceased	50	IIA	6.7
DO51523	male	deceased	48	IB	10.6
DO51513	female	alive	85	IB	13.3333333333333
DO51514	male	deceased	61	IB	39.7
DO51515	male	alive	73	IB or IIB	59.9666666666667
DO51517	male	deceased	52	IIB	46.3
DO51518	female	deceased	66	IB	4.3
DO51519	female	deceased	70	IIB	19.3
DO51510	male	deceased	43	IIB	9.56666666666667
DO51511	female	deceased	67	IIA	19.7333333333333
DO51512	male	deceased	42	IIA	6.13333333333333
DO51502	male	deceased	47	Unknown	10.3333333333333
DO51503	female	deceased	46	IIB	27.9
DO51504	female	deceased	67	IB	16.4666666666667
DO51505	female	deceased	64	IB or IIB	11.7
DO51506	female	deceased	62	II	35.6
DO51507	male	deceased	73	IIB	85.7
DO51509	male	deceased	66	IIB	17.1666666666667
DO51500	female	alive	69	Unknown	16.0666666666667
DO51501	male	deceased	53	IIB	9.8
DO51494	male	deceased	59	IIB	21.0333333333333
DO51495	male	deceased	66	IIB	24.3
DO51496	female	deceased	70	IIB	6.56666666666667
DO51497	female	deceased	70	IIA	10.4333333333333
DO51498	female	deceased	40	III	9.8
DO51490	female	deceased	78	IIA	7.73333333333333
DO51491	male	alive	83	IB	17.9666666666667
DO51492	female	deceased	57	IIA	9.4
DO51493	female	deceased	52	IIB	17.0666666666667
DO51483	female	deceased	67	IIB	3.56666666666667
DO51484	female	deceased	63	IA	48.6666666666667
DO51485	female	deceased	74	IIB	62.6333333333333
DO51487	female	alive	69	IIB	85.1666666666667
DO51489	female	alive	60	IIB	41.7666666666667
DO51480	female	deceased	41	IIB	7.6
DO51481	female	deceased	59	IIA	19.5666666666667
DO51482	male	deceased	73	IB	12.6333333333333
DO51472	female	deceased	65	IB	19.6666666666667
DO51473	female	deceased	76	IIB	142.966666666667
DO51474	male	alive	63	IB	54.4333333333333
DO51475	female	deceased	58	IA	60.8
DO51476	female	deceased	45	IIA	52.5333333333333
DO51478	male	deceased	69	IB or IIB	10.3666666666667
DO51479	male	alive	70	Unknown	56.3666666666667
DO51470	female	deceased	51	IIB	14.8
DO51469	female	deceased	80	IB	10.4666666666667
DO51464	male	deceased	72	IIB	4.8
DO51465	female	deceased	74	IB	40.8666666666667
DO51466	male	deceased	69	IIA	11.7
DO51467	male	deceased	67	III	15.7
DO51468	male	deceased	69	III	36.1
DO49478	male	alive	81	IB	21.7666666666667
DO49475	male	deceased	74	IB	20.9333333333333
DO49481	male	deceased	64	II	12.7666666666667
DO49469	male	deceased	78	IB	19.1
DO49463	female	deceased	78	IB	24.3333333333333
DO49472	male	deceased	66	I-III	19.2666666666667
DO49457	female	alive	53	IB	30.1333333333333
DO49454	female	deceased	74	II	9.8
DO49451	male	deceased	66	IB	30.6
DO49460	female	deceased	64	IB	25.5666666666667
DO49448	male	deceased	68	IB	31.7
DO49442	male	deceased	57	IIB	33.1666666666667
DO49439	female	deceased	79	IIB	20.2666666666667
DO49436	female	deceased	69	IIB	22.1
DO49433	male	deceased	48	IIB	15.2
DO49430	male	deceased	81	IIA	27.3666666666667
DO49427	female	alive	69	IIA	49.4333333333333
DO49424	male	deceased	84	IA	11.3666666666667
DO49420	male	alive	64	IIB	38.8
DO49421	female	deceased	74	IIB	12.8333333333333
DO49419	male	deceased	50	I-III	22.7
DO49418	male	deceased	58	IA	48.2666666666667
DO227604	female	deceased	NA		5.46666666666667
DO227625	male	alive	NA		NA
DO227596	male	deceased	NA		4.73333333333333
DO227531	male	deceased	NA		6.4
DO227544	male	deceased	NA		4.4
DO227558	male	deceased	NA		7.2
DO227564	male	deceased	NA		7.23333333333333
DO227570	male	deceased	NA		3.76666666666667
DO227581	female	deceased	NA		5.9
DO227704	male	deceased	NA		22.7
DO227721	male	alive	NA		NA
DO227727	male	alive	NA		NA
DO227736	male	deceased	NA		5.26666666666667
DO227742	male	deceased	NA		16.0666666666667
DO227633	male	deceased	NA		35.8
DO227636	female	alive	NA		NA
DO227648	female	deceased	NA		10.3666666666667
DO227652	male	alive	NA		NA
DO227661	male	alive	NA		NA
DO227671	female	deceased	NA		22.4333333333333
DO227687	male	deceased	NA		27.4333333333333
DO227684	female	deceased	NA		24.8333333333333
DO227695	female	deceased	NA		17.7
DO35472			NA		NA
DO35490			NA		NA
DO35454	female	deceased	74	IIA	10.5
DO35466			NA		NA
DO35436			NA		NA
DO35430			NA		NA
DO35448			NA		NA
DO35442	female	alive	53	IIA	44.3666666666667
DO35412			NA		NA
DO35424	male	deceased	74	IIB	19.1666666666667
DO35496	female	deceased	63	IB or IIB	35.7333333333333
DO35406	male	deceased	54	III	5.33333333333333
DO35400			NA		NA
DO35350	male	deceased	76	IB	4.86666666666667
DO35365	male	alive	61		29.6333333333333
DO35360	male	alive	65	IB	72.4666666666667
DO35335			NA		NA
DO35330	male	deceased	63	IIA	45.3
DO35340			NA		NA
DO35310			NA		NA
DO35320			NA		NA
DO35305	male	deceased	70	IB	24.8666666666667
DO35300			NA		NA
DO35532			NA		NA
DO35526			NA		NA
DO35520			NA		NA
DO224575	male	deceased	72	IIB	27.5333333333333
DO224642	female	deceased	57	IIB	18.2333333333333
DO224648	male	deceased	69	IIB	31.9333333333333
DO224656	female	deceased	50	IB	40.2666666666667
DO224688	male	deceased	61		21.1
DO224698	male	deceased	72	IIA	15.7333333333333
DO224633	male	deceased	72	IIA	24.7333333333333
DO224767	male	deceased	48	IB	10.8
DO224764	male	alive	58	IIA	8.13333333333333
DO224770	female	alive	74	IA	6.66666666666667
DO224776	male	deceased	70	IB	6.7
DO224779	female	deceased	69	IB	7.6
DO224784	female	deceased	72	I - III	27.2
DO224782	female	deceased	59	III	12.9666666666667
DO224705	female	deceased	59	IIB	15.1666666666667
DO224712	male	deceased	78	IIB	7.96666666666667
DO224719	male	deceased	67	III	17.4
DO224714	male	deceased	73	IB	14.5666666666667
DO224724	female	deceased	63	IB	7.8
DO224734	male	deceased	62	IB	9.03333333333333
DO224745	male	deceased	55	IIB	15.2
DO224740	male	deceased	63	IB	22.8
DO224752	male	alive	67	IB or IIB	8.56666666666667
DO224750	female	deceased	52	IIB	5.5
DO224758	male	deceased	58	IIB	2.16666666666667
DO221539	male	alive	49	IIB	57.7666666666667
DO221543	male	alive	54	IIB	68.1666666666667
DO221544	male	alive	42	IIA	15.5666666666667
DO221541	male	deceased	75	IA	6.5
DO221542	male	alive	60	IIA	12.5
DO221540	male	deceased	56	IIB	9.66666666666667
DO221545	male	alive	63	IB	8.66666666666667
DO221546	male	deceased	61	IIB	16
DO231247	male	alive	NA		NA
DO231256	male	alive	NA		NA
DO231251	female	alive	NA		NA
DO231264	female	alive	NA		NA
DO231278			NA		NA
DO231284	female	alive	NA		NA
DO49204	male	deceased	67		5.2
DO49201			NA		NA
DO49198	female	deceased	61		8.36666666666667
DO49199	male	deceased	52		36.5
DO49193	male	deceased	60		0.0333333333333333
DO49178	male	deceased	58		0.9
DO49185	male	alive	55		5.96666666666667
DO49183	female	deceased	51		14.3
DO49184	male	deceased	56		15.1666666666667
DO49181	male	deceased	77		51.1333333333333
DO49168	male	alive	58		4.96666666666667
DO49166	female	alive	40		7.4
DO49175	male	deceased	68		13.8
DO49172	female	deceased	60		34.0333333333333
DO49170	male	alive	67		6.56666666666667
DO49164	male	alive	70		9.06666666666667
DO49138	male	deceased	74		7.66666666666667
DO49137	female	alive	67		7.73333333333333
DO49135	male	alive	65		9
DO49133	female	alive	55		6.26666666666667
DO49129	male	alive	50		11.2333333333333
DO49127	female	alive	77		13.0666666666667
DO49130	female	alive	76		11.7
DO49113	female	alive	46		13.7666666666667
DO49105	male	deceased	59		14.8333333333333
DO49090	female	deceased	77		5.06666666666667
DO49079	male	deceased	50		11.0666666666667
DO49078	male	deceased	79		15.5
DO49087	female	deceased	68		8.66666666666667
DO49080	male	alive	60		2.76666666666667
DO49076	male	deceased	64		16
DO49074	male	deceased	49		5.6
DO33256	female	deceased	65		15.8666666666667
DO34504	male	deceased	37		8.56666666666667
DO33168	female	deceased	80		0.266666666666667
DO34448	female	deceased	79		23.9666666666667
DO33128	male	deceased	72		14.1
DO34432	female	deceased	82		13.3333333333333
DO33472	female	deceased	75		12.9333333333333
DO33488	male	alive	61		28.1333333333333
DO33480	male	alive	52		35.1333333333333
DO34785	female	alive	67		24.0333333333333
DO34793	male	deceased	56		14.2333333333333
DO34728	female	alive	77		16.9333333333333
DO34720	male	alive	68		18.5
DO33408	female	alive	68		30.3
DO34736	female	deceased	78		6.76666666666667
DO33400	female	alive	76		34.7666666666667
DO33392	male	alive	70		33.8
DO33376	female	alive	62		30.3
DO34680	male	deceased	75		3.3
DO33368	male	deceased	81		3.26666666666667
DO34696	male	alive	75		22.9666666666667
DO33336	female	deceased	67		15.0333333333333
DO33344	male	deceased	70		12.0333333333333
DO34640	female	deceased	49		9.56666666666667
DO34656	female	alive	61		27.8
DO34608	female	deceased	72		23.6333333333333
DO34600	male	deceased	77		17.9
DO34616	female	alive	68		22.2
DO34368	female	deceased	64		17.9
DO34376	male	deceased	61		5.96666666666667
DO34336	female	alive	70		24.7666666666667
DO33091	male	deceased	56		4.73333333333333
DO34312	female	deceased	58		7.53333333333333
DO34264	female	deceased	63		38.1333333333333
DO34240	male	deceased	72		7.86666666666667
DO34288	female	deceased	83		7.33333333333333
DO33984	male	alive	64		28.2333333333333
DO32936	male	deceased	68		18.4
DO32900	male	deceased	51		25.6
DO32887	female	deceased	79		11.9666666666667
DO32860	male	deceased	57		41.9666666666667
DO32863	male	deceased	60		23.8333333333333
DO32875	male	deceased	69		11.6
DO32878	female	deceased	69		8.66666666666667
DO32829	female	deceased	78	T2N0MX	62.4666666666667
DO34945	male	deceased	68		6.3
DO33600	female	alive	77		28.4666666666667
DO34905	male	alive	64		38.0666666666667
DO33656	female	deceased	76		5.46666666666667
DO34961	male	deceased	71		21.0666666666667
DO33632	male	deceased	67		36.8333333333333
DO34809	female	deceased	74		9.9
DO34801	male	alive	60		20.8666666666667
DO34817	female	alive	72		18
DO33552	female	alive	70		29.1
DO33544	female	deceased	83		13.7333333333333
DO34849	female	deceased	86		9.06666666666667
DO33512	female	deceased	NA		16.6333333333333
DO33528	male	deceased	36		11.4333333333333
